# Supplementary material for: Comprehensive transcriptomic meta-analysis unveils new responsive genes to methyl jasmonate and ethylene in Catharanthusroseus
Source: Heliyon. 2024 Feb 26;10(5):e27132. doi: 10.1016/j.heliyon.2024.e27132 (PMC10915408; doi:10.1016/j.heliyon.2024.e27132)
Supplement: Multimedia component 4 [file mmc4.xlsx]

## Sheet: blast
Table S1. Result of all BLAST against public databases.
gene	blastN_tair_Accession..E.value.	blastN_tair_Lowest.E.value	swissprot_mydl_Accession..E.value.	swissprot_mydl_Lowest.E.value	tairprotein_Accession..E.value.	tairprotein_Lowest.E.value	tlastx_tair_Accession..E.value.	tlastx_tair_Lowest.E.value	cog_Description	cog_e-Value
CRO_T119433	AT5G22580.1	3.84e-15	Q9FK81	1.21e-16	AT5G22580.1	8.59e-18	AT5G22580.1	7.8e-32	---NA---
CRO_T119434	AT3G44716.2	2.28e-09	not available	NA	AT3G44716.2	1.34e-11	AT3G44716.1	2.98e-15	---NA---
CRO_T119437	AT2G27770.1	6.46e-50	not available	NA	AT2G27770.1	2.61e-117	AT2G27770.1	9.08e-75	---NA---
CRO_T119440	AT5G22620.3	1.47e-42	W5EP13	2.29e-40	AT5G22620.3	3.2e-41	AT5G22620.3	7.31e-148	WP_096719976_1histidine phosphatase family protein	7.84e-08
CRO_T119432	AT5G43800.1	3.1e-38	P10978	1.51e-90	AT4G23160.1	5.42e-67	AT3G43635.1	0	---NA---
CRO_T119435	not available	NA	not available	NA	not available	NA	not available	NA	---NA---
CRO_T102542	not available	NA	not available	NA	not available	NA	not available	NA	---NA---
CRO_T102538	AT1G06110.1	2.23e-15	Q9LND7	3.07e-61	AT1G06110.1	2.19e-62	AT1G06110.1	4.68e-115	---NA---
CRO_T102541	not available	NA	not available	NA	not available	NA	not available	NA	---NA---
CRO_T102548	AT3G23700.1	1.01e-19	not available	NA	AT3G23700.1	2.33e-29	AT3G23700.1	4.05e-96	---NA---
CRO_T102549	not available	NA	not available	NA	not available	NA	AT2G10490.1	1.55e-06	---NA---
CRO_T102559	not available	NA	not available	NA	not available	NA	not available	NA	---NA---
CRO_T102561	AT2G31680.1	3.88e-73	Q9SIP0	3.98e-62	AT2G31680.1	2.83e-63	AT1G05810.1	7.44e-102	WP_045474497_1Ras-related GTP-binding protein	8.05e-16
CRO_T102560	not available	NA	not available	NA	not available	NA	not available	NA	---NA---
CRO_T102558	not available	NA	not available	NA	not available	NA	not available	NA	---NA---
CRO_T102565	AT3G25290.2	7.12e-11	Q9LSE7	3.02e-40	AT3G25290.2	2.15e-41	AT3G25290.2	1.05e-97	---NA---
CRO_T102563	AT3G43635.1	3.49e-11	P04146	1.86e-06	not available	NA	AT1G36035.1	3.14e-46	---NA---
CRO_T102562	AT1G16660.1	3.54e-11	Q94HW2	3.37e-42	AT4G23160.1	2.27e-53	AT4G14460.1	2.71e-164	---NA---
CRO_T102567	not available	NA	not available	NA	AT2G32000.1	7.86e-06	AT2G32000.2	3.24e-08	---NA---
CRO_T102572	not available	NA	not available	NA	not available	NA	not available	NA	---NA---
CRO_T102569	AT5G08490.1	1.96e-108	Q9FNN9	0	AT5G08490.1	0	AT5G08490.1	0	---NA---
CRO_T102573	AT2G32000.2	1.14e-72	F4ISQ7	8.56e-79	AT2G32000.1	6.09e-80	AT2G32000.2	0	WP_014127330_1type IA DNA topoisomerase	2.77e-13
CRO_T102591	AT2G06190.1	1.67e-22	Q7LHG5	5.99e-38	AT4G13320.1	2.25e-08	AT3G30211.1	0	---NA---
CRO_T102593	not available	NA	not available	NA	not available	NA	not available	NA	---NA---
CRO_T102595	not available	NA	not available	NA	not available	NA	not available	NA	---NA---
CRO_T102594	AT5G26570.2	3.71e-75	Q6ZY51	8.03e-130	AT5G26570.1	5.71e-131	AT5G26570.2	0	NP_845441_1phosphoenolpyruvate synthase	4.21e-24
CRO_T102598	not available	NA	Q9SFC6	8.08e-18	AT3G07880.1	5.75e-19	AT3G07880.1	1.8e-37	---NA---
CRO_T102605	not available	NA	Q8L612	2.28e-45	AT1G14780.1	1.62e-46	AT4G24290.2	8.88e-121	---NA---
CRO_T102611	AT5G19850.1	3.96e-31	not available	NA	AT5G19850.1	1.48e-32	AT5G19850.1	7.52e-139	WP_080804886_1alpha/beta hydrolase	1.73e-20
CRO_T102610	AT1G56675.1	9.43e-38	Q9ZT94	1.62e-77	AT4G23160.1	1.38e-106	AT5G54203.1	0	---NA---
CRO_T102617	AT2G21460.1	2.49e-22	P10978	0	AT4G23160.1	3.41e-41	AT2G15700.1	0	---NA---
CRO_T102619	AT1G15000.1	3.34e-08	Q9M9Q6	8.48e-60	AT1G15000.1	6.03e-61	AT1G15000.1	9.22e-68	YP_096904_1serine carboxypeptidase	2.47e-08
CRO_T102625	ATCG01280.1	0	Q0ZIV6	3.22e-149	ATCG01280.1	2.8e-137	ATCG01280.1	1.17e-169	---NA---
CRO_T102626	ATCG01280.1	0	A0A379	0	ATCG01280.1	0	ATCG01280.1	0	---NA---
CRO_T102629	ATCG00020.1	0	A4GYN9	1.39e-173	ATCG00020.1	1.18e-174	ATCG00020.1	3.2e-174	---NA---
CRO_T102631	ATCG00120.1	0	A0A320	0	ATCG00120.1	0	ATCG00120.1	0	NP_681225_1ATP synthase F0F1 subunit alpha	1.74e-166
CRO_T102624	ATCG01250.1	0	P0CD45	9.46e-114	ATCG01250.1	1.07e-79	ATCG01250.1	0	WP_070391086_1NAD(P)H-quinone oxidoreductase subunit 2	4.47e-40
CRO_T102628	ATCG01310.1	0	A0A398	1.77e-71	ATCG01310.1	2.29e-67	ATCG01310.1	0	NP_680875_150S ribosomal protein L2	3.04e-42
CRO_T102622	ATCG00430.1	1.46e-83	A0A338	2.49e-45	ATCG00420.1	3.92e-43	ATCG00430.1	9.07e-48	WP_041698472_1NADH-quinone oxidoreductase subunit NuoB	2.22e-20
CRO_T102627	ATCG01310.1	0	A0A398	1.36e-70	ATCG01310.1	3.28e-68	ATCG01310.1	0	AFY95620_1ribosomal protein L2, bacterial/organellar	1.33e-26
CRO_T118293	AT5G04930.1	0	P98204	0	AT5G04930.1	0	AT5G04930.1	0	WP_013326172_1ATPase P	1.05e-08
CRO_T118294	not available	NA	not available	NA	not available	NA	not available	NA	---NA---
CRO_T118296	AT4G38180.1	0	Q9SZL8	0	AT4G38180.1	0	AT4G38180.1	0	---NA---
CRO_T118297	not available	NA	not available	NA	not available	NA	not available	NA	---NA---
CRO_T118295	not available	NA	not available	NA	not available	NA	not available	NA	---NA---
CRO_T114733	not available	NA	P0CH30	1.08e-13	AT1G55530.1	8.59e-17	AT3G19950.1	4.14e-22	---NA---
CRO_T114734	AT3G19950.1	3.05e-30	P0CH30	1.57e-69	AT3G19950.1	4.24e-69	AT3G19950.1	2.98e-72	---NA---
CRO_T114736	AT1G34130.1	2.72e-122	Q7XQ88	8.14e-83	AT1G34130.1	6.8e-84	AT1G34130.1	0	AFU57543_1dolichyl-diphosphooligosaccharide--protein glycotransferase	1.18e-15
CRO_T114735	not available	NA	not available	NA	not available	NA	not available	NA	---NA---
CRO_T114740	AT1G48380.2	1.39e-18	O81242	2.64e-20	AT1G48380.1	1.88e-21	AT1G48380.2	9.95e-59	---NA---
CRO_T114739	AT3G19180.2	9.05e-78	Q8VY16	3.06e-56	AT3G19180.2	5.83e-58	AT3G19180.2	0	---NA---
CRO_T114741	AT1G48370.1	5e-163	Q6R3K4	1.48e-155	AT1G48370.1	1.06e-156	AT1G48370.1	0	WP_013629917_1oligopeptide transporter	4.26e-16
CRO_T114743	not available	NA	Q6L3Z4	1.99e-13	not available	NA	not available	NA	---NA---
CRO_T114742	not available	NA	Q6L3Z7	1.29e-74	AT3G46530.1	1.08e-44	AT3G46730.1	5.24e-36	---NA---
CRO_T114744	not available	NA	not available	NA	AT4G21895.1	4.94e-20	AT4G21895.1	5.52e-21	---NA---
CRO_T114753	AT5G07900.1	3.14e-07	Q9C6A1	1.66e-12	AT5G07900.1	3.89e-79	AT5G07900.1	1.55e-76	---NA---
CRO_T114750	not available	NA	Q6L406	8.27e-54	AT1G59620.1	1.47e-32	AT3G46530.1	9.69e-26	---NA---
CRO_T114751	AT3G62310.1	0	O22899	0	AT3G62310.1	0	AT3G62310.1	0	YP_001700810_1ATP-dependent helicase HrpA	3.24e-84
CRO_T114752	not available	NA	not available	NA	not available	NA	not available	NA	---NA---
CRO_T114749	not available	NA	Q6L3L0	1.23e-11	not available	NA	not available	NA	---NA---
CRO_T114759	AT1G18330.2	4.05e-21	F4KGY6	1.96e-19	AT5G17300.1	1.61e-20	AT3G10113.1	4.84e-34	---NA---
CRO_T114754	AT3G60500.3	1.56e-42	Q9M209	1.41e-31	AT3G60500.3	1.01e-32	AT3G60500.1	7.11e-121	WP_011821750_1exosome complex exonuclease	1.75e-14
CRO_T114755	AT2G13940.1	3.9e-34	Q94HW2	4.92e-54	AT4G23160.1	3.77e-74	AT4G11375.1	0	---NA---
CRO_T114760	not available	NA	Q9FX45	6.84e-13	AT1G73530.1	5.58e-14	AT1G73530.1	1.74e-19	---NA---
CRO_T114761	not available	NA	not available	NA	not available	NA	not available	NA	---NA---
CRO_T114767	AT5G40400.1	9.14e-71	Q9FND8	0	AT5G40400.1	0	AT5G40400.1	0	---NA---
CRO_T114763	AT2G44510.1	3.8e-34	O64885	7.79e-19	AT1G19260.1	1.23e-21	AT2G44510.1	3.35e-70	---NA---
CRO_T114764	AT1G73370.2	1.08e-91	F4K5W8	1.08e-86	AT5G37180.1	7.68e-88	AT5G37180.1	0	WP_070079442_1sucrose synthase	2.46e-60
CRO_T114768	AT1G48410.3	1.44e-81	O04379	0	AT1G48410.3	0	AT1G48410.3	0	---NA---
CRO_T114775	AT3G22320.1	1.26e-25	O81098	5.7e-28	AT3G22320.1	4.06e-29	AT3G22320.1	1.78e-74	---NA---
CRO_T114772	AT5G09740.2	1.44e-67	Q9LXD7	2.18e-37	AT5G09740.1	1.55e-38	AT5G64610.1	2.38e-171	---NA---
CRO_T114773	AT5G09740.2	1.73e-31	Q02964	1.61e-80	AT5G64610.1	3.37e-23	AT3G42783.1	4.87e-49	---NA---
CRO_T114780	AT5G05520.1	8.21e-35	not available	NA	AT5G05520.1	1.3e-55	AT5G05520.1	7.38e-168	---NA---
CRO_T114782	not available	NA	not available	NA	AT4G02210.2	6.34e-09	AT1G30140.1	3.03e-06	---NA---
CRO_T114778	not available	NA	not available	NA	not available	NA	not available	NA	---NA---
CRO_T114777	not available	NA	not available	NA	AT1G64260.1	9.76e-37	AT1G40097.1	4.15e-42	---NA---
CRO_T119594	AT1G33920.1	5.16e-11	Q9C8U9	1.63e-29	AT1G33920.1	1.16e-30	AT4G19840.1	1.6e-40	---NA---
CRO_T119592	not available	NA	not available	NA	not available	NA	not available	NA	---NA---
CRO_T119599	AT4G02400.1	1.3e-49	P87137	2.28e-09	AT4G02400.1	8.53e-81	AT4G02400.1	0	---NA---
CRO_T119595	not available	NA	Q94F00	1.39e-08	AT1G31190.1	9.9e-10	AT1G31190.1	6.49e-11	---NA---
CRO_T119596	AT1G31190.1	1.07e-32	Q94F00	3.56e-14	AT1G31190.1	2.53e-15	AT1G31190.1	3.74e-88	WP_011586607_1inositol monophosphatase	1.72e-08
CRO_T119598	not available	NA	Q94F00	4.27e-06	AT1G31190.1	3.04e-07	AT1G31190.1	7.53e-18	---NA---
CRO_T119597	AT1G35647.1	1.88e-07	Q89703	7.18e-52	AT1G31190.1	2.67e-06	AT4G06670.1	1.25e-33	---NA---
CRO_T119602	AT1G30680.1	9.87e-25	B5X582	1.3e-35	AT1G30680.1	1.07e-36	AT1G30680.1	9.7e-51	---NA---
CRO_T119604	AT1G30680.1	2.9e-28	B5X582	2.95e-17	AT1G30680.1	2.1e-18	AT1G30680.1	2.33e-117	---NA---
CRO_T119608	AT4G11810.1	1.61e-08	Q9T050	1.43e-06	AT4G11810.1	1.02e-07	AT4G11810.1	2.78e-10	---NA---
CRO_T119607	AT2G23330.1	8.92e-42	P10978	3.09e-52	AT1G21280.1	5.91e-18	AT1G30180.1	5.21e-163	---NA---
CRO_T111723	AT2G24190.2	2.43e-25	Q9M2E2	3.35e-46	AT3G61220.1	2.38e-47	AT1G01800.2	3.12e-43	WP_095979427_1SDR family NAD(P)-dependent oxidoreductase	2.4e-19
CRO_T131801	not available	NA	not available	NA	not available	NA	not available	NA	---NA---
CRO_T131803	AT1G09020.1	4.3e-09	Q944A6	6.9e-17	AT1G09020.1	5.89e-18	AT1G09020.1	1.67e-35	---NA---
CRO_T122484	AT3G13980.1	2.22e-12	Q9LVK2	1.79e-47	AT3G13980.1	1.27e-48	AT3G13980.1	1.1e-37	---NA---
CRO_T122487	AT1G72640.2	3.41e-15	not available	NA	AT1G72640.1	8.67e-16	AT1G72640.1	4.19e-72	---NA---
CRO_T122489	AT5G35550.1	1.07e-36	A0A4D6Q411	6.73e-50	AT1G22640.1	9.73e-42	AT5G35550.1	4.98e-55	---NA---
CRO_T122490	AT3G13970.1	4.98e-12	Q69NP0	1.2e-10	AT3G13970.1	1.15e-11	AT3G13970.1	9.79e-29	---NA---
CRO_T122485	AT1G72660.3	2.12e-50	Q9CAI1	2.01e-40	AT1G72660.3	1.43e-41	AT1G72660.3	0	EHR76910_1putative GTPase protein	2.11e-17
CRO_T122486	AT2G31610.1	6.38e-50	Q9FJA6	3.22e-38	AT5G35530.1	2.64e-39	AT2G31610.1	3.17e-107	---NA---
CRO_T122491	AT5G52600.1	3.44e-23	Q96276	5.18e-19	AT5G40330.1	3.68e-20	AT5G52600.1	1.49e-41	---NA---
CRO_T122493	not available	NA	not available	NA	not available	NA	AT1G72600.2	3.36e-11	---NA---
CRO_T122494	AT5G20630.1	8.55e-34	Q9ZRA4	2.03e-98	AT1G72610.1	7.49e-91	AT1G72600.2	9.28e-84	ALI34331_1Oxalate decarboxylase OxdD	2.18e-07
CRO_T122495	AT3G13840.1	5.7e-60	Q4VYC8	0	AT3G13840.1	7.35e-152	AT3G13840.1	5.64e-133	---NA---
CRO_T122498	not available	NA	not available	NA	not available	NA	not available	NA	---NA---
CRO_T122499	AT1G54140.1	1.49e-57	Q9SYH2	3.45e-55	AT1G54140.1	3.02e-56	AT1G54140.1	9.68e-68	---NA---
CRO_T122501	AT5G15080.1	6.8e-37	Q9ZUF4	2.27e-47	AT2G05940.1	1.61e-48	AT2G05940.1	1.18e-128	---NA---
CRO_T122496	AT1G54150.1	4.71e-21	Q9SYH3	2.06e-23	AT1G54150.1	1.47e-24	AT1G54150.1	3.25e-67	---NA---
CRO_T122497	AT1G17430.1	1.12e-13	not available	NA	AT1G17430.1	6.13e-62	AT1G17430.1	2.81e-60	WP_011221051_1alpha/beta hydrolase	4.46e-13
CRO_T122500	AT1G54130.1	2.8e-156	Q9M5P5	1.73e-77	AT1G54130.1	1.32e-78	AT3G14050.1	0	WP_015155478_1bifunctional (p)ppGpp synthetase/guanosine-3',5'-bis(diphosphate) 3'-pyrophosphohydrolase	2.29e-56
CRO_T122502	AT3G26280.1	5.02e-15	A0A1D6F9Y9	3.7e-85	AT2G45550.1	2.61e-64	AT5G07990.1	6.21e-68	APR75533_1Cytochrome P450 51	1.14e-23
CRO_T122503	AT4G09146.1	2.37e-21	A0A1D6F9Y9	1.63e-82	AT2G45550.1	9.91e-68	AT5G37381.1	6.14e-125	APR75541_1cytochrome P450	1.27e-26
CRO_T122504	AT1G72520.1	2.71e-109	R9WTS6	4.43e-137	AT1G72520.1	1e-126	AT1G72520.1	0	---NA---
CRO_T122505	not available	NA	not available	NA	not available	NA	not available	NA	---NA---
CRO_T122492	AT1G72570.1	1.5e-22	Q38914	4.78e-13	AT4G37750.1	3.4e-14	AT1G72570.1	2.66e-91	---NA---
CRO_T134557	AT3G04070.2	2.53e-09	Q9C932	2.53e-17	AT1G52890.1	1.8e-18	AT5G46590.1	2.99e-25	---NA---
CRO_T134558	AT2G31240.1	7.42e-159	Q9LII8	2.94e-40	AT2G31240.1	0	AT2G31240.1	0	WP_013063447_1DUF2225 domain-containing protein	3.1e-17
CRO_T122975	AT3G44640.1	5.64e-15	not available	NA	AT5G41980.1	4.94e-51	AT5G41980.1	8.68e-76	---NA---
CRO_T122979	AT5G08450.3	8.86e-38	not available	NA	AT5G08450.3	3.29e-49	AT5G08450.3	0	---NA---
CRO_T122982	not available	NA	P03554	2.61e-81	ATMG00860.1	2.86e-08	AT3G33084.1	3.34e-48	---NA---
CRO_T124149	AT1G74050.1	1.67e-42	P34091	5.65e-43	AT1G74050.1	1.58e-43	AT1G74050.1	6.54e-93	---NA---
CRO_T124150	AT1G35420.2	5.54e-29	Q96DG6	7.41e-14	AT1G35420.1	3.38e-75	AT1G35420.1	1.5e-73	WP_014432620_1dienelactone hydrolase family protein	1.43e-08
CRO_T124153	AT1G72175.1	3.14e-15	not available	NA	AT1G72175.1	8.32e-20	AT1G22510.1	1e-49	---NA---
CRO_T124155	AT5G44200.2	3.87e-41	Q9XFD1	2.6e-36	AT5G44200.2	1.85e-37	AT5G44200.1	8.5e-88	---NA---
CRO_T124156	AT1G33990.1	5.3e-52	Q940H7	2.78e-44	AT4G09900.1	2.28e-45	AT4G09140.1	0	WP_067552031_1MULTISPECIES: DNA mismatch repair endonuclease MutL	3.6e-14
CRO_T124157	AT1G33970.5	7.47e-24	F4HT21	1.74e-27	AT1G33970.3	4.42e-29	AT1G33970.1	1.34e-79	---NA---
CRO_T124162	AT1G57720.2	4.44e-90	Q6YW46	2.28e-70	AT1G09640.1	2.39e-71	AT1G09640.2	4.72e-173	---NA---
CRO_T124163	AT1G67490.2	9.92e-32	F4HTM3	2.48e-15	AT1G67490.2	1.4e-16	AT1G67490.1	1.21e-98	---NA---
CRO_T124164	AT1G24310.1	8.91e-12	Q8GYF7	1.49e-10	AT1G24310.1	1.22e-11	AT1G24310.1	2.86e-29	---NA---
CRO_T124165	AT1G76690.1	1.55e-105	Q8GYA3	1.51e-120	AT1G09400.1	1.26e-121	AT1G76690.1	1.55e-175	WP_009205332_1alkene reductase	5.48e-76
CRO_T124167	AT1G71692.1	6.64e-43	Q38841	3.58e-28	AT1G71692.1	2.55e-29	AT1G71692.1	7.9e-56	---NA---
CRO_T124168	AT1G71691.1	4.04e-39	Q9SF78	3.27e-46	AT1G71691.1	5.03e-49	AT1G71691.1	1.3e-122	---NA---
CRO_T124154	AT5G23310.1	5.22e-38	Q9FMX0	1.31e-28	AT1G22930.2	3.47e-51	AT4G09150.2	0	YP_096960_1superoxide dismutase	2.56e-14
CRO_T124158	AT4G09960.4	8.33e-12	A0A217EJJ0	1.21e-10	AT4G09960.2	1.97e-10	AT4G09960.3	6.75e-16	---NA---
CRO_T124161	AT1G09645.1	5.15e-16	not available	NA	AT1G09645.1	4.32e-06	AT1G09645.1	6.49e-06	---NA---
CRO_T124166	AT1G76690.1	2.67e-75	Q8GYB8	3.36e-92	AT1G76690.1	2.39e-93	AT2G47010.1	3.32e-174	WP_015152687_1alkene reductase	9.71e-51
CRO_T124169	not available	NA	Q589Y0	1.96e-94	AT3G29670.1	8.06e-49	AT1G03940.1	4.98e-38	---NA---
CRO_T124152	AT1G22510.2	4.85e-11	not available	NA	AT1G72175.1	6.15e-10	AT1G22510.2	2.87e-13	---NA---
CRO_T121668	AT3G13390.1	1.57e-92	P29162	0	AT1G55570.1	0	AT3G13390.1	0	WP_111337542_1copper resistance system multicopper oxidase	5.31e-18
CRO_T121675	AT5G56340.1	5.18e-65	Q6AVN2	8.52e-63	AT1G55530.1	7.98e-98	AT1G55530.1	3.44e-84	---NA---
CRO_T121677	AT2G32080.2	2.17e-54	Q9SKZ1	1.62e-36	AT2G32080.1	1.15e-37	AT2G32080.2	1.15e-39	---NA---
CRO_T121678	AT2G32080.2	1.55e-33	Q9SKZ1	1.99e-61	AT2G32080.1	1.69e-62	AT2G32080.2	1.33e-64	---NA---
CRO_T121681	AT3G13460.4	3.85e-111	Q9LJE5	2.48e-93	AT3G13460.1	2.03e-94	AT3G13460.4	9.47e-157	---NA---
CRO_T121682	AT5G56460.1	1.65e-53	Q9FM85	9.9e-57	AT5G56460.1	7.04e-58	AT5G56460.1	1.62e-171	---NA---
CRO_T121666	AT3G33072.1	3.92e-82	not available	NA	not available	NA	AT3G33072.1	1.21e-38	---NA---
CRO_T121669	AT3G13410.1	1.24e-12	not available	NA	AT3G13410.1	3.38e-25	AT3G13410.1	1.13e-40	---NA---
CRO_T121670	not available	NA	not available	NA	not available	NA	not available	NA	---NA---
CRO_T121671	AT1G55535.2	1.16e-53	not available	NA	AT1G55535.2	1.16e-42	AT1G55535.2	1.76e-77	---NA---
CRO_T121672	ATMG01390.1	1.76e-152	Q36996	6.39e-32	ATCG01310.1	2.11e-19	ATMG01390.1	4.15e-63	NP_680875_150S ribosomal protein L2	2.58e-10
CRO_T121673	AT4G26410.1	1.08e-17	P93568	1.34e-28	AT5G24300.2	1.12e-26	AT4G26410.1	1.1e-43	---NA---
CRO_T121676	AT5G56350.1	6.05e-160	Q42954	3.31e-164	AT5G56350.1	4.85e-158	AT5G56350.1	0	WP_013370340_1MULTISPECIES: pyruvate kinase	2.03e-57
CRO_T121679	AT3G13450.1	2.55e-33	Q9LDY2	8.77e-20	AT3G13450.1	7.3e-21	AT1G55510.1	4.86e-84	WP_013345865_12-oxoisovalerate dehydrogenase subunit beta	8.09e-14
CRO_T121680	AT1G55510.1	3.03e-40	Q9LDY2	2.92e-30	AT3G13450.1	2.4e-31	AT3G13450.1	1.84e-68	WP_053103403_1alpha-ketoacid dehydrogenase subunit beta	1.25e-19
CRO_T121667	AT1G71490.1	1.05e-52	Q9C9I6	2.34e-71	AT1G71490.1	1.66e-72	AT1G71490.1	5.39e-70	---NA---
CRO_T121683	AT5G56500.2	1.34e-114	P08927	7.1e-107	AT3G13470.1	2.07e-103	AT5G56500.2	0	WP_128150358_1chaperonin GroEL	1.99e-68
CRO_T121685	AT4G04221.1	2.32e-16	F4JGB6	0	AT4G04220.1	0	AT4G04220.1	1.27e-180	WP_014021274_1RHS repeat-associated core domain-containing protein	1.65e-47
CRO_T121690	AT3G50340.1	1.8e-134	not available	NA	AT3G50340.1	1.22e-165	AT3G50340.1	1.63e-157	---NA---
CRO_T121692	not available	NA	not available	NA	not available	NA	not available	NA	---NA---
CRO_T121693	AT4G36960.2	1.58e-37	not available	NA	AT4G36960.2	5.32e-28	AT4G36960.2	1.75e-121	---NA---
CRO_T121696	AT4G36950.1	1.21e-15	Q9SND6	5.16e-104	AT5G67080.1	2.24e-113	AT4G36950.1	2.87e-95	WP_012831624_1serine/threonine protein kinase	7.68e-23
CRO_T121698	AT4G36945.1	3.95e-39	Q93XX5	6.15e-36	AT1G49740.1	9.79e-43	AT4G36945.1	3.06e-121	---NA---
CRO_T121699	AT5G67100.1	7e-44	O48653	4.27e-99	AT5G67100.1	7.09e-93	AT5G67100.1	0	---NA---
CRO_T121701	not available	NA	not available	NA	not available	NA	not available	NA	---NA---
CRO_T121684	AT1G55480.1	1.98e-12	F6H9N6	2.95e-98	AT5G36110.1	2.78e-76	AT5G36110.1	8.06e-114	WP_012410944_1cytochrome P450	1.3e-34
CRO_T121686	AT4G37000.1	5.59e-19	Q8LDU4	1.42e-55	AT4G37000.1	1.01e-56	AT4G37000.1	5.92e-69	---NA---
CRO_T121687	AT4G36988.1	1.57e-38	P22335	5.44e-34	AT4G36990.1	1.92e-32	AT4G36988.1	2.1e-67	---NA---
CRO_T121688	AT3G04710.3	1.94e-06	not available	NA	AT3G50350.1	8.5e-27	AT3G50350.1	1e-31	---NA---
CRO_T121689	AT4G36980.3	6.53e-52	Q8N2M8	1.18e-06	AT4G36980.2	4.29e-22	AT4G36980.2	7.62e-149	---NA---
CRO_T121691	AT5G67030.2	1.85e-60	P93236	3.61e-47	AT5G67030.2	6.4e-34	AT5G67030.2	0	WP_011553431_1FAD-dependent oxidoreductase	9.83e-17
CRO_T121694	AT5G67050.1	2.28e-27	F4JFU8	2.22e-60	AT5G42930.1	2.48e-77	AT5G42930.1	3.86e-103	---NA---
CRO_T121695	AT3G50330.1	2.24e-54	Q9SND4	9.99e-44	AT3G50330.1	7.11e-45	AT3G50330.1	1.24e-49	---NA---
CRO_T121697	AT1G45688.1	6.81e-28	not available	NA	AT1G45688.2	5.2e-40	AT1G45688.2	1.67e-78	---NA---
CRO_T121700	not available	NA	not available	NA	AT2G01050.1	4.94e-16	AT1G58020.1	5.24e-12	---NA---
CRO_T123285	AT5G51920.1	4.72e-49	Q96EN8	3.66e-16	AT5G51920.1	0	AT5G51920.1	1.38e-162	WP_116226047_1aminotransferase class V-fold PLP-dependent enzyme	2.5e-39
CRO_T123286	AT1G21840.1	6.47e-50	Q9XHZ3	4.47e-109	AT1G21840.1	3.18e-110	AT1G21840.1	8.29e-108	WP_002613004_1urease accessory protein UreF	1.25e-32
CRO_T123288	AT5G51890.1	2.3e-69	Q9LT91	2.61e-111	AT5G51890.1	2.22e-112	AT5G51890.1	3.94e-130	---NA---
CRO_T123290	AT5G62165.5	1.57e-41	Q9FIS1	2.97e-26	AT5G62165.4	1.65e-27	AT5G62165.3	3.63e-43	---NA---
CRO_T123291	AT5G23950.1	2.87e-11	not available	NA	AT5G62170.1	3.76e-33	AT5G62170.1	2.98e-49	---NA---
CRO_T123294	AT5G51820.1	1.35e-38	Q9SM59	6.69e-57	AT5G51820.1	5.68e-38	AT5G51820.1	0	WP_011480146_1alpha-D-glucose phosphate-specific phosphoglucomutase	1.25e-21
CRO_T123296	AT4G25420.1	6.67e-66	Q9C955	3.91e-122	AT1G60980.1	3.26e-123	AT4G25420.1	7.34e-152	---NA---
CRO_T123289	AT5G51880.1	1.03e-38	not available	NA	AT5G51880.1	2.94e-32	AT5G51880.1	4.41e-79	---NA---
CRO_T123292	AT5G51840.1	4.86e-15	not available	NA	AT5G51840.1	1.42e-15	AT5G51840.1	6.38e-42	---NA---
CRO_T123293	AT5G51830.1	1.49e-32	O82616	1.26e-52	AT4G10260.1	1.04e-53	AT5G51830.1	3.02e-140	WP_033118704_1sugar kinase	8.1e-32
CRO_T123297	not available	NA	Q0ZPV7	1.53e-100	AT5G62180.1	1.3e-98	AT5G62180.1	1.91e-77	WP_003877835_1alpha/beta hydrolase	8.67e-26
CRO_T123298	AT5G51800.1	3.95e-41	Q2M405	5.73e-36	AT5G51800.1	2.26e-175	AT5G51800.1	0	---NA---
CRO_T123287	AT5G51910.2	9.18e-37	O64647	1.74e-57	AT2G45680.1	1.24e-58	AT5G51910.1	6.07e-51	---NA---
CRO_T123295	not available	NA	not available	NA	not available	NA	not available	NA	---NA---
CRO_T118320	not available	NA	not available	NA	not available	NA	not available	NA	---NA---
CRO_T118321	not available	NA	not available	NA	not available	NA	AT4G07491.1	1.11e-32	---NA---
CRO_T118327	AT5G22260.1	1.16e-27	Q9FMS5	6.68e-128	AT5G22260.1	4.75e-129	AT5G22260.1	7.36e-158	---NA---
CRO_T118329	AT2G01940.3	5.86e-113	F4IPE3	3.02e-81	AT2G01940.1	2.15e-82	AT2G01940.3	1.64e-111	---NA---
CRO_T118331	AT3G50690.1	2.51e-06	not available	NA	not available	NA	not available	NA	---NA---
CRO_T118340	AT2G01950.1	0	Q9ZPS9	0	AT2G01950.1	0	AT2G01950.1	0	WP_014021274_1RHS repeat-associated core domain-containing protein	2.5e-59
CRO_T118338	AT1G47970.1	4.51e-08	not available	NA	not available	NA	not available	NA	---NA---
CRO_T118336	not available	NA	not available	NA	not available	NA	AT4G07491.1	3.83e-38	---NA---
CRO_T105097	not available	NA	A0A343URW6	5.98e-51	AT3G26320.1	7.83e-27	AT3G48280.1	5.19e-24	---NA---
CRO_T105104	AT3G63370.1	2.58e-15	Q9SY02	7.48e-165	AT4G02750.1	5.32e-166	AT4G02750.1	5.18e-157	---NA---
CRO_T105107	AT1G35460.1	1.02e-18	Q9C8P8	1.76e-13	AT1G35460.1	1.25e-14	AT1G35460.1	1.78e-47	---NA---
CRO_T105109	not available	NA	not available	NA	not available	NA	not available	NA	---NA---
CRO_T105108	AT1G07250.1	6.58e-08	D3UAG7	1.53e-166	AT3G16520.3	1.75e-108	AT3G16520.2	1.89e-78	---NA---
CRO_T105118	not available	NA	not available	NA	not available	NA	not available	NA	---NA---
CRO_T105119	AT2G01060.1	5.1e-18	Q9SJW0	4e-22	AT2G01060.2	9.58e-24	AT2G01060.2	2.46e-64	---NA---
CRO_T105111	AT4G34131.1	1.56e-09	D3UAG7	2.9e-172	AT3G16520.3	4.85e-120	AT3G16520.3	1.27e-80	WP_103081139_1hypothetical protein	1.17e-07
CRO_T105114	AT1G72100.1	9.24e-10	Q91XE8	1.17e-10	AT1G72100.1	3.24e-35	AT1G72100.1	1.74e-56	---NA---
CRO_T105131	AT1G22610.1	0	Q9M2R0	0	AT1G22610.1	0	AT1G22610.1	0	AJF61863_1MiaB-like protein tRNA modifying enzyme	2.33e-21
CRO_T105126	not available	NA	Q9LNG5	1.2e-06	AT1G48120.1	9.87e-08	AT1G48120.1	7.06e-12	---NA---
CRO_T105137	AT4G28980.1	1.7e-57	O80345	1.56e-87	AT4G28980.1	1.11e-88	AT4G28980.2	1.4e-156	NP_269675_1 kinase	1.23e-15
CRO_T105140	AT1G22630.1	2.01e-16	Q07469	3.26e-09	AT4G28940.1	3.19e-38	AT4G28940.1	1.69e-108	WP_021007472_1nucleoside phosphorylase	8.3e-20
CRO_T105141	AT1G22620.1	1.16e-68	Q7XZU3	8.64e-67	AT1G22620.1	6.15e-68	AT1G22620.1	0	---NA---
CRO_T105145	AT2G06170.1	1.17e-106	P0CT39	7.3e-86	ATMG00860.1	5.65e-24	AT1G35647.1	0	---NA---
CRO_T105148	AT2G23330.1	3.27e-29	Q9ZT94	5.42e-42	ATMG00810.1	8.51e-26	AT2G23330.1	1.51e-86	---NA---
CRO_T105147	not available	NA	not available	NA	not available	NA	AT3G30335.1	4.85e-13	---NA---
CRO_T105151	not available	NA	not available	NA	not available	NA	not available	NA	---NA---
CRO_T105161	AT4G09340.1	4.55e-21	F4HYD7	6.2e-34	AT1G35470.1	4.26e-35	AT1G35470.1	1.36e-142	---NA---
CRO_T105162	AT1G58110.2	1.06e-14	Q8W3M7	1.57e-13	AT1G58110.2	8.85e-16	AT4G06598.1	2.52e-36	---NA---
CRO_T105163	not available	NA	not available	NA	not available	NA	not available	NA	---NA---
CRO_T105164	not available	NA	not available	NA	AT4G27510.2	5.48e-43	AT4G27510.1	9.25e-41	---NA---
CRO_T105157	not available	NA	not available	NA	not available	NA	not available	NA	---NA---
CRO_T105159	ATCG00350.1	1.66e-103	Q06RD1	1.47e-52	ATCG00350.1	6.52e-52	ATCG00350.1	6.56e-55	NP_926385_1photosystem I P700 chlorophyll a apoprotein A2	4e-17
CRO_T105170	AT1G35515.1	1.57e-52	Q8H1E6	2.24e-47	AT1G35510.1	1.84e-48	AT1G35510.1	0	---NA---
CRO_T105180	not available	NA	Q9SK32	6.76e-11	AT2G25010.1	4.81e-12	AT1G17930.1	7.81e-12	---NA---
CRO_T105179	AT5G07200.1	1.72e-10	Q4PT02	7.1e-30	AT1G44090.1	5.05e-31	AT5G51810.1	5.94e-81	---NA---
CRO_T105183	AT3G14650.1	4.37e-34	W8JWW3	1.36e-58	AT3G14610.1	7.19e-57	AT3G14640.1	3.63e-151	WP_076350519_1cytochrome P450	3.24e-23
CRO_T105187	not available	NA	not available	NA	not available	NA	not available	NA	---NA---
CRO_T105185	AT1G21270.1	2.15e-55	Q9LMN7	6.07e-122	AT1G21230.1	4.32e-123	AT1G21270.1	1.81e-141	WP_084020688_1serine/threonine protein kinase	3.12e-21
CRO_T105186	not available	NA	not available	NA	AT1G21280.1	4.47e-18	AT3G31005.1	2.86e-33	---NA---
CRO_T105201	AT2G07599.2	0	not available	NA	AT2G07599.1	2.45e-61	AT2G07599.2	5.45e-140	---NA---
CRO_T105190	AT1G16130.1	6.77e-37	Q9LMN7	2.43e-105	AT1G21230.1	1.73e-106	AT1G21230.1	1.79e-128	WP_058117700_1serine/threonine-protein kinase	7.71e-25
CRO_T105196	ATMG01320.1	0	O05000	3e-75	AT2G07689.1	5.59e-81	ATMG01320.1	0	WP_088873692_1NADH-quinone oxidoreductase subunit NuoN	1.9e-34
CRO_T105194	ATMG00580.1	0	Q04050	2.65e-41	ATMG00580.1	1.86e-41	ATMG00580.1	0	WP_038585702_1NADH-quinone oxidoreductase subunit M	1.49e-28
CRO_T105195	ATMG00580.1	0	Q04050	3.13e-34	ATMG00580.1	1.65e-35	ATMG00580.1	0	WP_011643306_1NADH-quinone oxidoreductase subunit M	7.12e-18
CRO_T105199	not available	NA	not available	NA	not available	NA	not available	NA	---NA---
CRO_T105193	ATMG00580.1	0	not available	NA	not available	NA	ATMG00580.1	0	---NA---
CRO_T105200	AT2G07733.1	0	O05000	4.28e-16	ATMG01320.1	9.06e-17	AT2G07733.1	1.77e-146	---NA---
CRO_T124549	AT2G30950.1	0	Q655S1	0	AT5G15250.2	0	AT5G15250.2	0	WP_015130520_1ATP-dependent zinc metalloprotease FtsH	4.16e-165
CRO_T124558	AT5G16340.1	3.18e-139	Q9FFE6	0	AT5G16370.1	0	AT5G16370.1	0	WP_011046428_1acyl-CoA synthetase	0
CRO_T124550	AT1G65730.1	1.15e-163	Q9SHY2	0	AT1G65730.1	0	AT1G65730.1	0	WP_013629917_1oligopeptide transporter	1.59e-22
CRO_T124554	AT5G16370.1	4.36e-125	Q9FFE9	0	AT5G16340.1	0	AT1G77240.1	0	WP_088920212_1acyl-CoA synthetase	7.53e-159
CRO_T124555	AT5G16340.1	8.53e-90	Q9FFE9	0	AT5G16340.1	0	AT1G77240.1	0	WP_011046428_1acyl-CoA synthetase	3.38e-165
CRO_T124557	AT5G16340.1	2.85e-139	Q9FFE6	0	AT5G16370.1	0	AT5G16370.1	0	WP_011046428_1acyl-CoA synthetase	0
CRO_T138968	AT5G59810.1	2.23e-29	F4JXC5	3.13e-113	AT5G59810.1	2.59e-114	AT5G59810.1	0	WP_011044096_1serine protease	6.23e-51
CRO_T138969	AT5G59810.1	2.26e-17	Q9ZSP5	1.1e-66	AT2G04160.1	9.63e-68	AT5G59810.1	2.93e-88	WP_011773391_1MULTISPECIES: protease	9.85e-39
CRO_T128812	AT4G17800.1	3.13e-85	O82166	1.74e-72	AT2G35270.1	1.24e-73	AT4G17800.1	5.18e-76	---NA---
CRO_T128811	AT4G17810.1	1.21e-25	O80942	6.98e-22	AT4G17810.1	1.37e-29	AT4G17810.1	6.93e-22	---NA---
CRO_T128813	AT2G35290.1	1.06e-10	not available	NA	AT2G35290.1	1.69e-32	AT2G35290.1	2.44e-24	---NA---
CRO_T103088	AT2G28000.1	4.72e-163	P21238	5.24e-124	AT2G28000.1	4.36e-125	AT2G28000.1	2.14e-165	WP_010472301_1MULTISPECIES: molecular chaperone GroEL	1.68e-81
CRO_T109606	AT4G14965.1	3.01e-19	Q2HIW2	1.35e-21	AT4G14965.1	9.57e-23	AT4G14965.1	1.28e-77	---NA---
CRO_T109604	not available	NA	not available	NA	not available	NA	AT3G32195.1	4.66e-19	---NA---
CRO_T109612	AT3G44200.1	1.13e-17	Q9LT35	7.63e-15	AT3G20860.1	5.17e-16	AT3G20860.1	9.53e-104	---NA---
CRO_T109614	AT3G12170.1	9.44e-29	Q9FL54	1.96e-20	AT3G12170.1	2.25e-24	AT5G06910.1	5.32e-79	WP_015901879_1molecular chaperone DnaJ	2.71e-10
CRO_T109613	not available	NA	not available	NA	not available	NA	not available	NA	---NA---
CRO_T109616	AT1G51200.4	4.62e-19	A3BDI8	1.63e-77	AT1G51200.4	3.41e-46	AT1G51200.1	2.85e-47	---NA---
CRO_T109620	not available	NA	not available	NA	not available	NA	not available	NA	---NA---
CRO_T109621	not available	NA	not available	NA	not available	NA	not available	NA	---NA---
CRO_T109622	AT5G06940.1	3.38e-149	Q9FL51	0	AT5G06940.1	0	AT5G06940.1	0	WP_014021274_1RHS repeat-associated core domain-containing protein	5.35e-41
CRO_T109623	AT2G42320.2	2.75e-45	not available	NA	AT3G01810.3	5.76e-36	AT2G42320.1	2.69e-159	---NA---
CRO_T109626	AT2G42310.1	6.23e-45	not available	NA	AT3G57785.1	1.13e-52	AT3G57785.1	4.6e-45	---NA---
CRO_T109628	AT3G13770.1	1.46e-139	Q9LIC3	2.42e-146	AT3G13770.1	1.72e-147	AT3G13770.1	0	---NA---
CRO_T109632	AT3G57800.2	6.86e-15	Q3EAI1	1.42e-08	AT2G42300.2	9e-10	AT3G57800.1	3.17e-45	---NA---
CRO_T109627	AT3G30833.1	9.18e-16	P92523	3.23e-11	ATMG00860.1	2.3e-12	AT4G07850.1	1.85e-133	---NA---
CRO_T109636	not available	NA	not available	NA	not available	NA	AT4G07850.1	7.33e-28	---NA---
CRO_T109646	not available	NA	not available	NA	not available	NA	not available	NA	---NA---
CRO_T109653	not available	NA	A0A2P1GIW7	0	AT3G26040.1	5.36e-84	AT3G26040.1	3.81e-67	---NA---
CRO_T109660	AT3G57810.3	3.08e-23	Q8LBZ4	9.75e-16	AT3G57810.1	5.04e-17	AT3G57810.3	2.42e-61	---NA---
CRO_T109662	AT3G57830.1	5.19e-32	Q9ZU46	3.54e-67	AT3G57830.1	1.51e-145	AT3G57830.1	0	WP_014021274_1RHS repeat-associated core domain-containing protein	1.78e-13
CRO_T109655	not available	NA	A0A2P1GIW7	1.92e-76	AT3G26040.1	1.57e-17	AT3G26040.1	2.6e-20	---NA---
CRO_T109657	not available	NA	Q9C7D7	5.02e-17	AT3G12180.1	3.57e-18	AT3G12180.1	1.27e-22	---NA---
CRO_T109661	not available	NA	not available	NA	not available	NA	not available	NA	---NA---
CRO_T109664	not available	NA	not available	NA	not available	NA	not available	NA	---NA---
CRO_T109665	AT2G42280.2	3.68e-14	Q66GR3	3.5e-11	AT2G42280.2	2.13e-12	AT2G42280.2	9.02e-41	---NA---
CRO_T109669	AT3G12160.1	9.43e-86	Q9LH50	2.31e-73	AT3G12160.1	1.64e-74	AT3G12160.1	2.92e-115	WP_015480476_1GTP-binding protein	2.03e-07
CRO_T109667	not available	NA	not available	NA	not available	NA	not available	NA	---NA---
CRO_T132907	AT5G08060.1	8.87e-16	Q2MI69	2.98e-08	AT5G08060.1	2.7e-48	AT5G08060.1	7.74e-37	---NA---
CRO_T132908	AT5G60970.1	4.03e-34	Q9S7W5	2.69e-42	AT3G02150.1	6.88e-44	AT3G02150.2	6.43e-42	---NA---
CRO_T132909	not available	NA	Q9SYZ9	2.66e-43	AT3G02160.1	3.01e-61	AT3G02160.1	1.66e-50	---NA---
CRO_T132912	AT3G29770.1	5.53e-40	Q9FW03	3.39e-39	AT3G29770.1	2.41e-40	AT3G29770.1	8.03e-135	WP_011396903_1alpha/beta hydrolase	9.12e-13
CRO_T132913	AT1G69230.2	1.02e-14	B3H4F1	2.38e-11	AT1G26355.1	1.69e-12	AT1G26355.1	3.52e-25	---NA---
CRO_T132910	AT3G02170.1	9.2e-13	Q9LF24	5.18e-26	AT1G74160.1	5.45e-44	AT1G74160.1	1.5e-92	---NA---
CRO_T132911	AT3G29760.1	5.47e-09	not available	NA	AT3G29760.1	1.52e-20	AT3G29760.1	2.12e-59	---NA---
CRO_T132915	AT1G07740.1	7.8e-64	Q9LQQ1	1.75e-174	AT1G07740.1	1.24e-175	AT1G07740.1	5.28e-161	---NA---
CRO_T132918	AT3G02200.2	2.69e-23	Q54KZ8	6.26e-18	AT5G15610.2	6.44e-50	AT5G15610.2	2.51e-152	---NA---
CRO_T132920	AT3G02220.1	7.02e-10	not available	NA	AT3G02220.1	2.34e-24	AT3G02220.1	4.38e-59	---NA---
CRO_T132922	AT3G02210.1	6.41e-75	Q94KT8	5.27e-84	AT5G60920.1	3.75e-85	AT3G02210.1	0	---NA---
CRO_T132925	AT1G13680.1	1.84e-43	Q93XX5	1.4e-57	AT1G13680.1	2.27e-70	AT1G13680.1	8.51e-117	---NA---
CRO_T132926	AT3G30180.1	8.37e-48	Q69F95	5.62e-121	AT5G38970.3	3.01e-100	AT5G38970.3	0	WP_096721584_1cytochrome P450	1.44e-07
CRO_T132927	AT3G08900.1	5.32e-143	Q8H8T0	2.84e-125	AT3G02230.1	2.51e-124	AT3G02230.1	0	---NA---
CRO_T132916	AT1G07740.1	3.16e-54	Q9LQQ0	7.8e-91	AT1G07730.2	5.55e-92	AT1G07740.1	5.64e-86	---NA---
CRO_T132921	AT5G15640.1	4.69e-73	Q96H78	7.49e-15	AT5G15640.1	6.52e-62	AT5G15640.1	9.33e-142	---NA---
CRO_T132923	AT5G15630.1	5.34e-156	Q9LFW3	2.22e-155	AT5G15630.1	1.85e-156	AT5G15630.1	0	---NA---
CRO_T132928	AT5G15810.1	1.13e-56	Q9SRU7	8.49e-53	AT3G02320.1	6.04e-54	AT5G15810.1	0	WP_013643937_1tRNA (guanine(10)-N(2))-dimethyltransferase	7.5e-10
CRO_T132929	AT4G24972.1	7.01e-13	Q6TLJ2	5.62e-39	AT4G24972.1	4e-40	AT4G24972.1	7.85e-36	---NA---
CRO_T132919	AT3G51550.1	6.51e-76	Q3E8W4	0	AT5G28680.1	0	AT5G39000.1	0	WP_050432225_1serine/threonine protein kinase	4.59e-24
CRO_T132931	AT2G03710.3	1.15e-54	Q7Y040	4.02e-31	AT1G24260.3	4.38e-32	AT5G15800.2	2.47e-55	---NA---
CRO_T132932	AT5G60910.1	1.4e-48	D7SMN6	3.11e-28	AT5G60910.1	1.8e-27	AT1G69120.1	6.65e-54	---NA---
CRO_T132934	AT5G38900.1	1.42e-18	not available	NA	AT5G38900.1	5.15e-17	AT5G38900.1	9.24e-75	WP_050726896_1DsbA family oxidoreductase	1.96e-13
CRO_T132935	AT2G29450.1	9.44e-17	Q9FQA3	2.82e-39	AT2G29420.1	3.48e-36	AT2G29420.1	8.6e-39	AFY93260_1glutathione S-transferase	2.02e-10
CRO_T132937	AT5G38880.1	2.38e-66	Q9FMB4	9.69e-69	AT5G38880.1	6.9e-70	AT5G38880.1	0	---NA---
CRO_T132938	AT5G15780.1	1.65e-15	not available	NA	AT5G15780.1	3.61e-33	AT5G15780.1	1.79e-26	---NA---
CRO_T132939	AT3G02260.1	0	Q9SRU2	0	AT3G02260.1	0	AT3G02260.1	0	---NA---
CRO_T132933	AT3G02300.1	2.23e-83	Q99LJ7	1.22e-13	AT3G02300.1	2.86e-90	AT3G02300.1	0	WP_099323820_1cell wall anchor protein	4.73e-07
CRO_T132936	AT5G38895.2	1.05e-27	Q8LE94	5.02e-22	AT5G15790.2	2.8e-30	AT5G50600.1	1.83e-62	---NA---
CRO_T132942	AT3G30300.1	6.92e-89	Q8GZ81	2.34e-111	AT3G30300.1	1.92e-112	AT3G30300.1	0	---NA---
CRO_T132943	AT5G45670.1	8.52e-11	O64469	5.13e-14	AT2G19060.1	3.65e-15	AT1G71691.1	3.85e-41	---NA---
CRO_T132946	AT5G14390.1	6.43e-43	Q7ZVZ7	2.11e-15	AT3G30380.2	7.05e-59	AT3G30380.2	3.74e-124	WP_015175280_1alpha/beta hydrolase fold protein	1.02e-06
CRO_T132948	AT5G15700.2	2.12e-105	Q8L6J3	3.92e-119	AT1G68990.2	2.9e-109	AT1G68990.2	0	---NA---
CRO_T132951	AT5G15680.1	0	P40468	1.07e-24	AT5G15680.1	0	AT5G15680.1	0	---NA---
CRO_T132940	AT5G08130.5	5.17e-09	Q9CAA4	1.14e-09	AT1G69010.1	8.1e-11	AT1G69010.1	2.66e-32	---NA---
CRO_T132941	AT5G15730.2	3.45e-17	Q9LFV3	8.04e-26	AT5G15730.1	5.17e-27	AT5G15730.2	3.48e-122	---NA---
CRO_T132945	AT5G15710.1	0	Q9LFV5	0	AT5G15710.1	0	AT5G15710.1	0	---NA---
CRO_T132949	AT5G38840.1	2.29e-15	not available	NA	AT5G38840.1	3.55e-40	AT5G38840.1	4.55e-133	---NA---
CRO_T132950	AT5G49550.1	1.55e-23	F4K657	7.04e-32	AT5G49550.1	5.01e-33	AT5G49550.1	7.84e-37	---NA---
CRO_T132952	AT5G38820.1	1.41e-72	Q9LI61	7.15e-68	AT3G30390.2	5.09e-69	AT3G30390.2	0	---NA---
CRO_T132953	AT5G11390.1	1.42e-35	Q8L7E5	3.67e-72	AT5G11390.1	2.61e-73	AT5G11390.1	1.83e-108	---NA---
CRO_T132956	AT5G08139.1	1.3e-15	P0CH30	1.54e-28	AT5G15820.1	1.25e-37	AT3G02340.1	5.34e-40	---NA---
CRO_T132958	AT3G02350.1	0	Q9FWA4	0	AT3G02350.1	0	AT3G02350.1	0	---NA---
CRO_T132962	not available	NA	not available	NA	not available	NA	not available	NA	---NA---
CRO_T132963	AT3G59890.1	1.67e-28	Q10P67	2.65e-26	AT3G59890.2	3.21e-24	AT2G44040.1	8.88e-103	WP_012610102_1dihydrodipicolinate reductase	1.06e-13
CRO_T132967	not available	NA	not available	NA	not available	NA	not available	NA	---NA---
CRO_T132954	not available	NA	not available	NA	not available	NA	not available	NA	---NA---
CRO_T132955	AT3G02330.1	2e-92	Q9FWA6	0	AT3G02330.1	0	AT3G02330.1	0	---NA---
CRO_T132959	not available	NA	not available	NA	not available	NA	AT3G30725.1	2.73e-07	---NA---
CRO_T132960	AT4G31730.1	3.49e-10	Q3E965	4.49e-06	AT5G24920.1	3.2e-07	AT5G24920.1	8.21e-09	---NA---
CRO_T132961	AT2G03820.1	2.58e-157	Q55BF2	1.71e-148	AT2G03820.1	0	AT2G03820.1	0	---NA---
CRO_T132964	not available	NA	not available	NA	not available	NA	not available	NA	---NA---
CRO_T132965	AT3G02380.1	2.43e-41	Q96502	2.92e-53	AT3G02380.1	2.08e-54	AT3G02380.1	1.37e-95	---NA---
CRO_T132966	AT2G22370.1	2.42e-62	Q9SJZ6	1.24e-59	AT2G22370.1	8.83e-61	AT2G22370.1	3.43e-92	---NA---
CRO_T132968	AT3G25560.3	3.03e-143	Q8RY65	4.22e-148	AT3G25560.1	3.47e-149	AT5G16000.1	0	WP_070392440_1serine/threonine protein kinase	1.06e-12
CRO_T132969	AT3G02490.1	3.86e-28	Q8LPF1	1.28e-175	AT5G15980.1	9.1e-177	AT5G15980.1	1.8e-162	---NA---
CRO_T132970	AT3G25570.2	3.91e-86	Q96471	0	AT3G25570.2	4.78e-166	AT5G15948.1	8.53e-144	---NA---
CRO_T132957	AT5G38800.1	1e-38	Q9FMC2	9.41e-38	AT3G30530.1	1.18e-45	AT3G30530.1	4.62e-43	---NA---
CRO_T132972	AT3G02450.1	2.99e-69	Q9M895	1.71e-62	AT3G02450.1	1.4e-63	AT3G02450.1	0	WP_053550527_1ATP-dependent zinc metalloprotease FtsH	8.93e-40
CRO_T132973	ATCG00360.1	1.08e-77	Q6NKX1	1.38e-86	AT5G38710.1	9.8e-88	AT3G30775.1	2.21e-147	WP_060685671_1proline dehydrogenase	1.83e-20
CRO_T132974	AT3G30841.1	4.06e-66	Q979H8	9.29e-25	AT3G30841.1	1.01e-98	AT4G09520.1	0	---NA---
CRO_T132975	AT1G61600.1	3.42e-18	not available	NA	AT1G61600.1	1.89e-59	AT1G61600.1	2.44e-76	---NA---
CRO_T132976	AT1G67180.1	6.22e-08	O04251	8.79e-09	AT1G67180.1	6.24e-16	AT1G67180.1	1.5e-73	---NA---
CRO_T132977	not available	NA	Q9ZUN5	3.14e-11	AT2G19580.1	2.23e-12	AT4G30430.1	1.65e-18	---NA---
CRO_T132979	AT5G15900.1	5.75e-33	Q9LFT0	6.98e-72	AT5G15900.1	4.97e-73	AT5G15900.1	6.51e-110	---NA---
CRO_T132981	AT5G15900.1	8.02e-34	Q9LFT0	1.75e-97	AT5G15900.1	1.24e-98	AT5G15890.1	3.93e-133	---NA---
CRO_T132986	AT5G16440.1	1.23e-69	O48964	1.88e-81	AT5G16440.1	5.11e-82	AT5G16440.1	3.13e-108	EHR76653_1geranylgeranyl diphosphate synthase, type I	4.22e-20
CRO_T132988	AT5G15870.1	0	D4AZ24	1.26e-39	AT5G15870.1	0	AT5G15870.1	0	---NA---
CRO_T132989	AT1G26150.1	2.3e-46	Q9FFW5	1.35e-48	AT5G38560.1	9.59e-50	AT5G38560.1	5.76e-167	WP_129892015_1serine/threonine protein kinase	8.41e-06
CRO_T132991	AT3G02420.1	2.33e-41	Q0JKZ0	3.92e-36	AT4G30470.1	2.93e-30	AT3G02420.1	8.39e-116	---NA---
CRO_T132992	AT5G15860.2	1.08e-25	Q8VYP9	4.17e-18	AT1G26120.1	8.05e-20	AT5G15860.2	3.25e-148	---NA---
CRO_T132993	AT5G16020.1	5.63e-07	Q9LFS2	4.42e-29	AT5G16020.1	3.63e-30	AT5G16020.1	6.05e-105	---NA---
CRO_T132994	AT1G67210.2	1.79e-15	Q6DD45	1.79e-06	AT1G67210.1	1.19e-26	AT1G67210.2	6.04e-59	---NA---
CRO_T132982	AT5G15890.1	1.15e-11	Q9LFT0	2.67e-78	AT5G15900.1	1.9e-79	AT3G02440.1	7.02e-81	---NA---
CRO_T132983	AT5G15880.1	9.56e-10	not available	NA	AT5G15880.1	1.02e-33	AT5G15880.1	4.74e-62	---NA---
CRO_T132995	AT1G16470.2	1.84e-21	Q8L4A7	5.22e-18	AT1G16470.2	9.66e-18	AT1G16470.2	8.97e-106	---NA---
CRO_T132987	AT3G02780.1	1.14e-07	not available	NA	not available	NA	not available	NA	---NA---
CRO_T132996	AT3G12980.1	1e-65	Q5Z8V7	6.12e-45	AT1G79000.1	4.74e-43	AT1G16710.2	0	---NA---
CRO_T132998	AT5G38630.1	3.01e-27	Q9SWS1	1.76e-68	AT5G38630.1	1.26e-69	AT5G38630.1	2.73e-88	---NA---
CRO_T133002	AT5G66675.1	2.32e-44	Q10QE9	2.06e-118	AT4G34320.1	1.48e-119	AT4G34320.1	6.72e-98	---NA---
CRO_T133003	AT4G36820.1	3.86e-44	Q1PE15	3.38e-58	AT4G36820.1	2.41e-59	AT2G23790.1	7.88e-91	---NA---
CRO_T133005	AT2G23780.1	1.81e-36	Q91YT2	4.15e-29	AT2G23780.1	1.91e-56	AT2G23780.1	5.08e-55	---NA---
CRO_T133006	AT1G19300.1	3.3e-88	Q9S7G2	1.53e-161	AT3G50760.1	1.09e-162	AT1G19300.1	2.46e-156	---NA---
CRO_T132997	AT1G67230.1	1.45e-74	A0A166B1A6	1.41e-150	AT1G67230.1	2.63e-134	AT1G67230.1	0	---NA---
CRO_T132999	AT5G38640.1	1.9e-171	Q9UI10	9.2e-76	AT5G38640.1	5.69e-149	AT5G38640.1	0	WP_083830055_1ribose 1,5-bisphosphate isomerase	2.65e-19
CRO_T133000	AT1G67260.2	3.04e-14	Q9FYG7	9.96e-18	AT1G67260.2	6.48e-19	AT1G67250.1	3.11e-37	---NA---
CRO_T133004	AT4G36830.1	3.15e-60	Q9SYY4	2.05e-126	AT4G36830.1	1.46e-127	AT4G36830.1	2.67e-116	---NA---
CRO_T133001	AT5G35802.1	8.72e-08	O00370	3.9e-44	AT3G24255.1	1.67e-33	AT3G05415.1	2.73e-159	---NA---
CRO_T133009	AT3G50770.1	1.21e-12	Q8L3R2	1.27e-37	AT3G50770.1	9e-39	AT3G50770.1	7.39e-34	---NA---
CRO_T133010	AT2G23770.1	5.2e-34	O64825	1.16e-160	AT2G23770.1	8.23e-162	AT2G23770.1	5.01e-155	WP_015046410_1serine/threonine protein kinase	1.36e-17
CRO_T133015	AT2G23760.3	1.85e-66	Q9SW80	1.92e-62	AT4G36870.2	1.36e-63	AT4G36870.1	5.69e-118	---NA---
CRO_T133017	AT2G23755.1	4.63e-07	not available	NA	AT2G23755.1	2.23e-26	AT2G23755.1	1.65e-22	---NA---
CRO_T133007	AT4G27940.1	1.18e-08	not available	NA	AT4G36850.1	1.37e-19	AT4G36850.1	6.64e-79	---NA---
CRO_T133008	AT1G19690.1	1.27e-08	not available	NA	AT1G19690.1	1.45e-19	AT1G19690.1	8.64e-75	WP_088921851_1SDR family NAD(P)-dependent oxidoreductase	3.61e-10
CRO_T133013	AT4G36860.1	3.63e-49	Q8W4F0	5.27e-80	AT4G36860.1	4.32e-81	AT4G36860.1	0	---NA---
CRO_T133016	AT3G50780.1	4.04e-85	Q9SVM0	4.83e-131	AT3G50780.1	3.44e-132	AT3G50780.1	0	---NA---
CRO_T133018	AT2G23740.2	6.96e-49	O64827	0	AT2G23740.2	0	AT2G23740.2	0	---NA---
CRO_T133011	not available	NA	Q0GXS4	4.02e-168	AT2G33580.1	7.13e-59	AT2G33580.1	8.77e-45	WP_075093623_1serine/threonine protein kinase	1.08e-11
CRO_T133020	AT5G66600.4	6.47e-52	not available	NA	AT5G66600.3	3.49e-66	AT5G66600.2	3.77e-168	---NA---
CRO_T133021	AT4G33720.1	3e-07	Q41495	1.92e-73	AT5G66590.1	2.56e-63	AT5G66590.1	1.95e-55	WP_088178219_1SCP-like extracellular	3.41e-30
CRO_T133022	AT5G66580.1	1.9e-34	not available	NA	AT2G23690.1	1.04e-49	AT2G23690.1	3.53e-40	---NA---
CRO_T133023	AT2G13600.1	7.99e-10	O82380	6.89e-155	AT2G29760.1	4.9e-156	AT2G22410.1	5.08e-148	---NA---
CRO_T133024	AT3G50810.1	8.25e-06	B8BPI2	1.96e-11	AT3G50810.1	1.54e-10	AT3G50810.1	9.44e-26	---NA---
CRO_T133025	AT5G66570.1	2.35e-78	Q40459	3.78e-166	AT5G66570.1	8.33e-155	AT3G50820.1	2.2e-166	---NA---
CRO_T133026	AT3G50830.1	5.18e-31	Q9SVL6	1.55e-49	AT3G50830.1	1.27e-50	AT3G50830.1	2.99e-85	---NA---
CRO_T133027	AT5G66558.1	1.22e-90	Q94A73	0	AT5G66560.1	0	AT5G66558.1	0	---NA---
CRO_T133028	AT4G37210.1	9.02e-16	not available	NA	AT4G37210.1	1.95e-32	AT4G37210.2	2.26e-94	---NA---
CRO_T133029	AT4G37200.1	1.84e-46	Q7Y0D4	3.35e-61	AT4G37200.1	3.53e-61	AT4G37200.1	1.07e-89	WP_011317223_1thiol:disulfide interchange protein	5.98e-30
CRO_T133031	not available	NA	not available	NA	not available	NA	AT4G37090.2	6.36e-11	---NA---
CRO_T133035	AT2G23460.1	2.02e-110	O80462	2.55e-121	AT2G23460.1	2.08e-122	AT2G23460.1	0	---NA---
CRO_T133040	AT5G66960.1	4.63e-73	Q32N48	7.31e-07	AT5G66960.1	8.25e-95	AT5G66960.1	0	WP_060685332_1S9 family peptidase	1.8e-11
CRO_T133030	AT2G23450.1	5.51e-160	Q8RY67	0	AT2G23450.1	0	AT2G23450.1	0	WP_011287359_1serine/threonine protein kinase	1.33e-24
CRO_T133032	not available	NA	not available	NA	AT5G66985.1	2.7e-07	not available	NA	---NA---
CRO_T133033	AT3G50380.1	5.54e-29	not available	NA	AT3G50380.1	3.4e-56	AT3G50380.1	0	---NA---
CRO_T133036	AT2G23470.1	2.66e-34	Q67YT8	7.43e-22	AT2G23470.1	5.28e-23	AT2G23470.1	3.23e-148	---NA---
CRO_T133038	not available	NA	not available	NA	not available	NA	AT4G31690.1	9.61e-08	---NA---
CRO_T133042	not available	NA	not available	NA	not available	NA	not available	NA	---NA---
CRO_T133041	AT2G23520.1	0	Q8LGM7	6.47e-16	AT2G23520.1	0	AT4G37100.1	0	WP_116226047_1aminotransferase class V-fold PLP-dependent enzyme	1.57e-34
CRO_T133037	not available	NA	Q8L3W1	1.23e-06	AT3G18990.1	8.76e-08	AT3G18990.1	5.25e-11	---NA---
CRO_T133039	not available	NA	Q8S2E6	1.29e-09	AT1G49475.1	2.71e-06	AT1G16640.1	2.46e-06	---NA---
CRO_T133044	AT2G23540.1	5.96e-39	O80470	1.94e-37	AT2G23540.1	1.38e-38	AT2G23540.1	7.69e-173	---NA---
CRO_T133046	AT3G50410.1	6.62e-36	Q39088	5.48e-39	AT3G50410.1	3.9e-40	AT3G50410.1	4.95e-41	---NA---
CRO_T133047	AT4G37130.1	2.4e-48	Q8RWH9	5.88e-37	AT4G37130.1	4.18e-38	AT4G37130.1	2.42e-98	---NA---
CRO_T133049	AT3G50430.1	4.52e-10	not available	NA	AT3G50430.1	7.79e-17	AT3G50430.1	1.58e-69	---NA---
CRO_T133050	AT4G37150.1	2.15e-07	O80476	1.71e-39	AT2G23600.1	1.21e-40	AT4G37150.1	2.2e-57	WP_080569647_1alpha/beta hydrolase	2.78e-21
CRO_T133053	AT3G50440.1	1.3e-07	Q6RYA0	1.61e-34	AT3G50440.1	3.04e-35	AT4G37150.1	1.48e-57	WP_080569647_1alpha/beta hydrolase	1.14e-20
CRO_T133043	AT2G23530.1	1.08e-16	Q9D0M2	1.01e-07	AT2G23530.1	5.6e-27	AT2G23530.1	1e-80	---NA---
CRO_T133048	AT3G50420.1	7.38e-22	Q9SCT2	0	AT3G50420.1	0	AT3G50420.1	0	---NA---
CRO_T133054	AT4G37150.1	3.65e-12	Q9SE93	1.12e-25	AT4G37140.1	3.76e-26	AT4G37150.1	1.52e-48	WP_080569647_1alpha/beta hydrolase	4.96e-15
CRO_T133057	AT3G50440.1	1.3e-07	Q6RYA0	9.88e-36	AT2G23600.1	1.97e-35	AT4G37150.1	3.81e-57	WP_080569647_1alpha/beta hydrolase	4e-21
CRO_T133061	AT2G45570.1	1.55e-31	Q8VWZ7	0	AT2G45570.1	1.97e-82	AT2G45570.1	4.55e-140	WP_013652698_1cytochrome P450	2.22e-26
CRO_T133058	ATCG01080.1	3.93e-63	Q9SE93	6.5e-47	AT2G23620.1	1.4e-47	AT2G23620.1	2.84e-75	WP_013959371_1alpha/beta hydrolase	5.4e-19
CRO_T133059	AT2G23620.1	2.88e-32	Q6RYA0	1.72e-50	AT2G23620.1	2.84e-50	AT2G23620.1	5.82e-76	WP_013959371_1alpha/beta hydrolase	7.27e-22
CRO_T133060	AT4G37140.1	6.73e-21	O80475	4.91e-41	AT2G23590.1	3.49e-42	AT2G23620.1	1.07e-71	WP_013959371_1alpha/beta hydrolase	1.5e-15
CRO_T133062	AT5G66930.3	1.56e-16	F4K265	4.48e-19	AT5G66930.1	2.47e-22	AT5G66930.1	1.15e-77	---NA---
CRO_T133056	not available	NA	not available	NA	AT1G49920.1	2.15e-46	AT1G40097.1	4.49e-52	---NA---
CRO_T133063	AT3G21270.1	2.58e-42	Q84TE9	1.38e-31	AT5G60200.1	9.85e-33	AT5G60200.1	3.23e-33	---NA---
CRO_T133066	not available	NA	O64837	8.26e-16	AT2G23640.1	6.83e-17	AT2G23640.1	2.81e-22	---NA---
CRO_T133068	not available	NA	Q9SZA7	2.25e-65	AT4G33300.2	1.6e-66	AT5G66900.1	1.79e-124	WP_015118030_1hypothetical protein	7.94e-07
CRO_T133071	AT3G19080.1	1.36e-22	O74503	8.67e-11	AT1G49520.1	1.46e-30	AT3G19080.1	1.79e-83	WP_012202816_1DNA topoisomerase 3	8.39e-08
CRO_T133064	AT5G66920.1	7.57e-63	Q00624	1.47e-49	AT5G66920.1	2.11e-85	AT5G66920.1	0	---NA---
CRO_T133067	AT4G37170.1	1.63e-169	O23169	0	AT4G37170.1	0	AT4G37170.1	0	---NA---
CRO_T133069	AT5G66880.1	1.64e-41	Q940H6	2.16e-30	AT4G33950.2	5.39e-32	AT4G33950.1	8.1e-161	---NA---
CRO_T133073	AT1G49560.1	3.98e-14	F4JRB0	1.37e-09	AT4G37180.1	5.53e-11	AT4G37180.1	6.91e-32	---NA---
CRO_T133075	AT5G66860.1	9.81e-21	not available	NA	AT5G66860.1	2.14e-55	AT5G66860.1	1e-75	---NA---
CRO_T133076	AT5G66850.1	7.18e-28	Q9C5H5	8.61e-29	AT5G66850.1	7.04e-30	AT5G66850.1	8.78e-138	---NA---
CRO_T133078	AT1G14540.1	2.02e-11	Q9FX85	2.62e-37	AT1G49570.1	1.86e-38	AT1G49570.1	1.23e-105	---NA---
CRO_T133079	AT2G15790.1	2.37e-65	Q9C566	2.9e-76	AT2G15790.1	2.07e-77	AT2G15790.1	2.08e-134	WP_077025744_1peptidylprolyl isomerase	2.21e-34
CRO_T133083	AT3G50520.1	2.35e-07	Q9SCS3	3.85e-26	AT3G50520.1	2.74e-27	AT3G50520.1	1.14e-61	---NA---
CRO_T133085	AT1G49580.1	2.74e-76	Q9SCS2	1.58e-77	AT3G50530.2	7.46e-83	AT3G50530.2	0	WP_015404907_1PEGA domain-containing protein	4.5e-10
CRO_T133074	AT1G65620.4	4.28e-35	Q9FKZ3	4.19e-67	AT5G66870.1	2.98e-68	AT5G66870.1	7.68e-63	---NA---
CRO_T133081	AT2G26560.1	4.9e-23	P10978	7.43e-165	AT2G26560.1	5.34e-65	AT4G05073.1	0	---NA---
CRO_T133086	not available	NA	not available	NA	AT1G64260.1	2.28e-41	AT1G64260.1	4.86e-50	---NA---
CRO_T133084	not available	NA	Q9SCS3	5.39e-12	AT3G50520.1	4.42e-13	AT3G50520.1	2.31e-27	---NA---
CRO_T133080	not available	NA	not available	NA	not available	NA	not available	NA	---NA---
CRO_T133087	AT5G66840.1	9.4e-17	Q338N2	3.96e-09	AT5G66840.1	1.23e-10	AT5G66840.1	6.59e-49	---NA---
CRO_T133090	AT3G50590.1	4.06e-124	not available	NA	AT3G50590.1	4.75e-139	AT3G50590.1	0	---NA---
CRO_T133088	AT3G50560.1	6.14e-29	not available	NA	AT3G50560.1	1.32e-54	AT3G50560.1	1.28e-90	WP_076001997_1SDR family NAD(P)-dependent oxidoreductase	1.14e-09
CRO_T133091	AT4G37080.3	2.3e-31	not available	NA	AT4G37080.3	1.05e-41	AT4G37080.1	1.77e-121	---NA---
CRO_T133092	not available	NA	Q3U3D7	1.67e-10	AT5G66820.1	1.11e-15	AT5G66820.1	4.08e-16	---NA---
CRO_T133100	AT4G37060.2	1.79e-18	O48723	1.14e-42	AT2G26560.1	8.11e-44	AT4G37070.1	8.53e-125	---NA---
CRO_T133103	not available	NA	Q9FKB5	7.44e-08	AT5G48820.1	5.29e-09	AT1G49620.1	3e-11	---NA---
CRO_T133098	AT1G47485.1	9.52e-06	B3H5A9	2.83e-08	AT5G66816.1	2.01e-09	AT3G50610.1	7.75e-10	---NA---
CRO_T133099	AT3G50620.1	2.55e-62	not available	NA	AT2G15730.1	8.37e-60	AT2G15730.1	2.21e-133	---NA---
CRO_T133101	AT5G66810.1	1.12e-18	not available	NA	AT5G66810.1	3.93e-29	AT5G66810.1	6.77e-180	---NA---
CRO_T133102	AT4G37040.1	2.04e-45	Q9FV50	8.84e-26	AT4G37040.1	4.07e-27	AT4G37040.1	8.03e-125	WP_050348771_1type I methionyl aminopeptidase	4.7e-19
CRO_T133104	AT4G37030.1	2.58e-37	Q8GUM4	1.43e-32	AT4G37030.1	1.3e-53	AT4G37030.1	0	---NA---
CRO_T133105	not available	NA	Q0JP99	3.18e-39	AT3G19184.1	3.19e-23	AT3G19184.1	1.01e-29	---NA---
CRO_T133109	AT3G50370.1	5.12e-57	not available	NA	AT3G50370.1	9.28e-176	AT3G50370.1	0	---NA---
CRO_T133106	not available	NA	not available	NA	AT5G66800.1	7.95e-27	AT5G66800.1	2.11e-22	---NA---
CRO_T133107	AT4G23030.1	1.84e-17	O82752	5.82e-71	AT4G23030.1	4.14e-72	AT1G58340.1	3.93e-150	WP_011912968_1MATE family efflux transporter	4.92e-15
CRO_T133108	AT4G37020.2	4.94e-16	not available	NA	AT4G37020.1	9.73e-31	AT4G37020.2	2.24e-59	---NA---
CRO_T133115	not available	NA	not available	NA	AT5G56520.1	7.8e-14	AT5G56520.1	2.44e-13	---NA---
CRO_T133116	AT1G55360.1	3.34e-92	not available	NA	AT1G55360.1	4.68e-69	AT1G55360.1	0	---NA---
CRO_T133118	AT1G55350.5	6.52e-147	Q8RVL2	0	AT1G55350.5	0	AT1G55350.5	0	---NA---
CRO_T133111	AT3G13480.1	6.48e-11	not available	NA	AT3G13480.1	3.3e-21	AT3G13480.1	8.37e-17	---NA---
CRO_T133113	AT3G13490.1	1.06e-32	Q9LJE2	6.26e-29	AT3G13490.1	4.46e-30	AT3G13490.1	0	WP_012954495_1lysine--tRNA ligase	2.02e-19
CRO_T133114	AT1G56690.1	0	Q9FXB9	0	AT1G56690.1	0	AT1G56690.1	0	---NA---
CRO_T133120	AT1G51650.1	1.06e-34	Q06450	1.29e-33	AT1G51650.1	7.36e-33	AT1G51650.1	3.91e-34	---NA---
CRO_T133123	AT1G21740.1	1.57e-62	A0A178VBJ0	1.88e-18	AT1G21740.1	1.92e-94	AT1G21740.1	0	---NA---
CRO_T133125	AT5G59180.1	1.26e-21	P46279	3.81e-34	AT5G59180.1	1.22e-33	AT5G59180.1	4e-85	---NA---
CRO_T133121	AT1G55340.2	6.71e-36	not available	NA	AT1G55340.1	1.04e-42	AT1G55340.2	4.01e-58	---NA---
CRO_T133122	AT5G56540.1	1.11e-09	not available	NA	not available	NA	not available	NA	---NA---
CRO_T133124	AT1G55325.2	6.48e-78	F4I096	1.3e-112	AT1G55325.1	9.26e-114	AT1G55325.2	0	---NA---
CRO_T133127	ATMG01320.1	2.91e-34	Q94HW2	1.42e-91	AT4G23160.1	6.13e-81	AT3G29775.1	0	WP_129890709_1alpha/beta fold hydrolase	1.42e-14
CRO_T133129	AT2G29390.5	2.85e-87	Q9ZW22	3.24e-66	AT2G29390.1	2.66e-67	AT2G29390.4	3.13e-139	WP_095983457_1sterol desaturase family protein	9.58e-23
CRO_T133132	AT2G42410.1	3.04e-07	Q9SR34	5.79e-14	AT3G53820.1	8.82e-18	AT3G53820.1	4.39e-16	---NA---
CRO_T133130	AT1G07430.1	4.77e-37	Q9LNW3	9.38e-93	AT1G07430.1	7.74e-94	AT1G07430.1	9.59e-108	---NA---
CRO_T133131	AT2G29260.1	5.22e-38	Q9ZW12	1.14e-36	AT2G29260.1	8.12e-38	AT2G29260.1	1.44e-100	AEI50935_1Tropinone reductase I	2.96e-21
CRO_T133137	AT1G07480.2	1.29e-24	not available	NA	AT1G07470.1	1.25e-12	AT1G07470.1	1.79e-73	---NA---
CRO_T133139	AT5G59250.1	8.49e-75	Q0WWW9	6.68e-67	AT5G59250.1	5.48e-68	AT5G59250.1	4.11e-161	WP_013644894_1sugar porter family MFS transporter	5.99e-16
CRO_T133143	AT3G46740.1	6.5e-153	Q9STE8	1.75e-144	AT3G46740.1	1.24e-145	AT3G46740.1	0	---NA---
CRO_T133134	AT4G15240.1	2e-09	not available	NA	AT4G11350.2	1.35e-58	AT5G12460.1	7.21e-97	---NA---
CRO_T133135	AT3G46780.1	1.06e-28	Q9STF2	6.76e-51	AT3G46780.1	4.81e-52	AT3G46780.1	1.93e-136	---NA---
CRO_T133136	AT2G29210.1	1.5e-29	Q9USH5	5.61e-10	AT2G29210.1	1.86e-18	AT2G29210.1	1.47e-69	---NA---
CRO_T133138	not available	NA	not available	NA	not available	NA	not available	NA	---NA---
CRO_T133140	AT3G46750.1	4.02e-10	not available	NA	AT3G46750.1	2.04e-16	AT3G46750.1	4.74e-28	---NA---
CRO_T133141	AT3G46750.1	2.69e-07	not available	NA	not available	NA	not available	NA	---NA---
CRO_T133142	AT5G40410.1	5.76e-10	Q3E6Q1	4.66e-129	AT1G11290.1	3.32e-130	AT1G11290.1	1.89e-124	---NA---
CRO_T133144	AT5G59610.2	1.54e-21	B0CAZ0	4.96e-07	AT5G59610.1	1.22e-15	AT5G59610.2	7.22e-59	WP_096358266_1J domain-containing protein	5.34e-07
CRO_T133145	AT5G59600.1	4.15e-81	Q9FGR2	0	AT5G59600.1	0	AT5G59600.1	0	---NA---
CRO_T133148	AT2G29180.1	9.46e-10	not available	NA	AT2G29180.1	4.16e-09	AT2G29180.1	7.81e-14	---NA---
CRO_T133150	AT2G39720.1	1.65e-39	Q9SNB6	4.89e-80	AT3G46620.1	3.48e-81	AT5G59550.1	1.12e-73	---NA---
CRO_T133151	not available	NA	not available	NA	AT3G55530.1	4.31e-06	AT3G55530.1	7.22e-17	---NA---
CRO_T133153	AT5G60022.1	2.46e-99	O81081	4.53e-147	AT2G29130.1	3.22e-148	AT5G60022.1	0	WP_014022562_1copper oxidase	2.4e-11
CRO_T133154	AT2G29130.1	3.23e-91	O81081	3.05e-152	AT2G29130.1	2.17e-153	AT5G60022.1	0	WP_013032143_1multicopper oxidase	2.33e-08
CRO_T133146	AT3G10760.1	3.5e-39	Q9SNB4	1.4e-75	AT3G46640.2	9.98e-77	AT3G46640.1	9.19e-73	---NA---
CRO_T133149	AT2G29190.2	1.25e-94	Q9ZW06	1.01e-166	AT2G29190.2	8.3e-168	AT2G29190.2	0	---NA---
CRO_T133156	AT2G29125.1	5.69e-18	not available	NA	AT2G29125.1	8.14e-11	AT2G29125.1	7.25e-13	---NA---
CRO_T133147	not available	NA	not available	NA	not available	NA	not available	NA	---NA---
CRO_T133155	AT2G29125.1	6.22e-18	not available	NA	AT2G29125.1	8.11e-11	AT2G29125.1	8.71e-13	---NA---
CRO_T133152	not available	NA	not available	NA	not available	NA	not available	NA	---NA---
CRO_T133158	AT2G29090.2	2.7e-38	O81077	3.26e-59	AT2G29090.2	2.32e-60	AT2G29090.2	3.58e-157	WP_010873724_1MULTISPECIES: cytochrome P450	2.93e-12
CRO_T133159	AT2G29080.1	0	Q8VZI8	0	AT1G07510.1	0	AT1G07510.1	0	WP_013664355_1ATP-dependent metallopeptidase FtsH/Yme1/Tma family protein	0
CRO_T133160	AT5G02230.2	3.49e-09	not available	NA	AT5G59480.1	3.99e-41	AT5G59480.2	7.18e-84	---NA---
CRO_T133163	not available	NA	not available	NA	AT5G59460.1	6.22e-10	AT5G59460.1	1.89e-18	---NA---
CRO_T133161	AT5G05390.1	4.92e-63	Q56YT0	1.23e-143	AT2G30210.1	8.73e-145	AT5G05390.1	0	WP_106702869_1copper resistance system multicopper oxidase	4.15e-10
CRO_T133162	AT2G29070.1	1.97e-49	Q55BK0	6.26e-41	AT2G29070.1	6.56e-60	AT2G29070.1	4.49e-95	---NA---
CRO_T133164	AT2G37650.1	1.5e-62	Q9XE58	7.12e-177	AT1G07530.1	5.06e-178	AT1G07530.1	9.57e-175	---NA---
CRO_T133165	AT2G29060.1	2.34e-47	Q9SNB8	6.28e-158	AT3G46600.1	4.47e-159	AT1G07530.1	1.71e-167	---NA---
CRO_T133168	AT5G59410.1	8.63e-23	not available	NA	AT5G59410.1	2.11e-17	AT5G59410.1	1.17e-50	---NA---
CRO_T133171	AT2G29050.2	1.78e-31	Q0WQX7	3.23e-25	AT2G29050.1	2.3e-26	AT2G29050.1	2.36e-82	---NA---
CRO_T133172	AT2G28950.1	2.85e-85	Q38865	3.43e-62	AT2G28950.1	2.44e-63	AT2G39700.1	2.56e-148	---NA---
CRO_T133173	not available	NA	not available	NA	AT1G49920.1	1.32e-06	AT3G44205.1	6.26e-07	---NA---
CRO_T133174	not available	NA	O24340	9.82e-27	AT5G24860.1	3.28e-27	AT4G31380.1	1.1e-17	---NA---
CRO_T133166	AT1G07530.1	4.97e-75	Q9XE58	0	AT1G07530.1	0	AT1G07530.1	0	---NA---
CRO_T133167	AT5G59420.1	8.51e-52	Q6R0E3	4.96e-28	AT1G07540.1	4.07e-29	AT5G02100.1	0	---NA---
CRO_T133169	AT5G59400.2	3.92e-14	not available	NA	AT5G59400.2	3.41e-31	AT5G59400.2	1.8e-76	---NA---
CRO_T133170	AT2G32750.1	1.72e-43	O81072	0	AT2G29040.1	0	AT2G20370.1	2.14e-170	---NA---
CRO_T133177	AT2G28940.2	2.84e-56	Q9SF86	4.52e-44	AT2G28940.1	3.47e-66	AT2G28940.2	3.27e-143	WP_053230947_1serine/threonine-protein kinase PknK	1.93e-08
CRO_T133182	AT2G28910.1	6.96e-50	Q84Y18	5.64e-51	AT2G28910.1	4.02e-52	AT2G28910.1	1.11e-47	---NA---
CRO_T133178	AT2G28930.3	1.68e-57	P46573	1.51e-87	AT2G28930.2	1.24e-88	AT1G07570.1	1e-156	---NA---
CRO_T133180	not available	NA	not available	NA	not available	NA	not available	NA	---NA---
CRO_T133183	AT1G60710.1	3.58e-34	Q7XT99	1.64e-42	AT1G60680.1	7.5e-42	AT1G60680.1	7.88e-137	WP_015246180_1aldo/keto reductase	1.95e-20
CRO_T124649	AT3G05970.1	1.06e-27	Q8LKS5	2.53e-30	AT5G27600.1	1.8e-31	AT5G27600.1	0	WP_025800375_1MULTISPECIES: long-chain fatty acid--CoA ligase	1.81e-06
CRO_T124651	AT1G54990.1	3.76e-47	Q9FZ33	1.97e-122	AT1G54990.1	1.4e-123	AT1G54990.1	5.37e-111	---NA---
CRO_T124652	AT1G48160.1	7.34e-15	Q943Z6	3.62e-19	AT1G48160.1	2.57e-20	AT1G48160.1	1.03e-40	WP_012608592_1signal recognition particle protein Srp19	2.61e-06
CRO_T124656	AT1G48160.1	1.31e-21	Q943Z6	3.6e-35	AT1G48160.1	2.93e-36	AT1G48160.1	9.11e-49	---NA---
CRO_T124650	AT3G05350.1	3.37e-52	Q8RY11	9.65e-45	AT3G05350.1	7.9e-46	AT3G05350.1	0	WP_024269225_1aminopeptidase P family protein	6.34e-21
CRO_T124654	not available	NA	not available	NA	not available	NA	not available	NA	---NA---
CRO_T125688	AT1G04650.1	2.97e-14	not available	NA	AT1G04650.1	2.08e-108	AT1G04650.1	0	---NA---
CRO_T125690	AT4G22020.1	1.17e-06	not available	NA	not available	NA	not available	NA	---NA---
CRO_T125691	AT1G04660.1	3.22e-12	not available	NA	not available	NA	not available	NA	---NA---
CRO_T125698	not available	NA	F4IFD0	2.76e-11	AT2G04865.1	2.28e-12	AT2G25010.1	6.4e-16	---NA---
CRO_T125701	AT1G14540.1	1.07e-07	Q02200	1.17e-85	AT5G58400.1	5.49e-51	AT1G14550.1	4.56e-76	---NA---
CRO_T125707	AT3G24240.1	9.33e-151	Q9LHP4	0	AT3G24240.1	0	AT3G24240.1	0	WP_014021274_1RHS repeat-associated core domain-containing protein	7.5e-50
CRO_T125715	AT4G13720.1	1.64e-21	F6HS55	2.54e-22	AT4G13720.1	3.62e-20	AT4G13720.1	1.1e-82	---NA---
CRO_T125716	AT4G13710.2	5.1e-162	Q940Q1	6.22e-147	AT1G04680.1	4.42e-148	AT1G04680.1	0	---NA---
CRO_T125718	not available	NA	not available	NA	not available	NA	not available	NA	---NA---
CRO_T125719	not available	NA	not available	NA	not available	NA	not available	NA	---NA---
CRO_T125727	not available	NA	Q9LNG5	1.63e-42	AT1G48120.1	1.16e-43	AT1G48120.1	2.69e-38	---NA---
CRO_T125726	not available	NA	not available	NA	not available	NA	not available	NA	---NA---
CRO_T125729	AT3G32021.1	7.39e-10	not available	NA	not available	NA	AT3G32021.1	2.65e-14	---NA---
CRO_T125733	AT5G08400.2	1.08e-20	P10978	1.7e-31	AT5G08400.2	1.84e-38	AT5G08400.1	3.13e-65	---NA---
CRO_T125734	not available	NA	not available	NA	AT5G08400.1	1.86e-12	AT5G08400.1	9.54e-17	---NA---
CRO_T125731	ATMG00660.1	4.71e-117	P93318	5.27e-17	ATMG00660.1	3.75e-18	ATMG00660.1	3.54e-46	---NA---
CRO_T125732	AT5G43800.1	3.01e-34	P10978	1.99e-28	ATMG00820.1	3.13e-12	AT3G43688.1	6.69e-106	---NA---
CRO_T125743	AT3G62810.1	2.53e-17	C4Y4R9	9.22e-07	AT3G62810.1	2.22e-32	AT3G62810.1	1.65e-31	---NA---
CRO_T125748	not available	NA	not available	NA	not available	NA	not available	NA	---NA---
CRO_T125749	AT4G13700.1	5.26e-71	Q6TPH1	1.02e-53	AT4G13700.1	7.03e-55	AT4G13700.1	0	---NA---
CRO_T125751	not available	NA	Q6JN46	4.35e-51	AT2G34930.1	1.9e-56	AT2G34930.1	1.41e-57	WP_014021274_1RHS repeat-associated core domain-containing protein	1.08e-27
CRO_T125752	AT1G04690.1	1.16e-68	O23016	4.83e-112	AT1G04690.1	3.44e-113	AT1G04700.1	0	WP_012842607_1voltage-dependent potassium channel subunit beta	5.31e-77
CRO_T125750	not available	NA	not available	NA	not available	NA	AT3G33178.1	2.11e-06	---NA---
CRO_T125756	AT3G24220.1	2e-74	Q9LRM7	0	AT3G24220.1	0	AT3G24220.1	0	---NA---
CRO_T125763	not available	NA	Q9SLV1	1.37e-35	AT1G58330.1	9.72e-37	AT1G58330.1	3.56e-21	---NA---
CRO_T125764	AT2G33150.1	1.04e-12	C8YNG6	2.67e-10	AT2G33150.1	6.74e-11	AT2G33150.1	8.55e-16	---NA---
CRO_T125765	AT2G33150.1	3.6e-39	Q8LF48	1.68e-64	AT1G04710.1	1.39e-65	AT2G33150.1	1.75e-146	WP_087457090_1acetyl-CoA C-acyltransferase	6.39e-15
CRO_T125767	not available	NA	not available	NA	not available	NA	AT1G36105.1	1e-40	---NA---
CRO_T125777	AT3G23940.2	2.13e-104	Q9LIR4	1.27e-69	AT3G23940.2	8.86e-71	AT3G23940.2	0	WP_077024358_1dihydroxy-acid dehydratase	2.33e-55
CRO_T125779	not available	NA	not available	NA	not available	NA	not available	NA	---NA---
CRO_T125778	not available	NA	P11369	6.67e-10	ATMG01250.1	4.17e-07	AT5G40605.1	7.43e-73	---NA---
CRO_T125776	not available	NA	not available	NA	not available	NA	not available	NA	---NA---
CRO_T125782	AT1G04790.1	9.46e-17	not available	NA	AT1G04790.1	4.98e-10	AT1G04790.1	2.04e-44	---NA---
CRO_T125783	not available	NA	not available	NA	not available	NA	not available	NA	---NA---
CRO_T125781	AT3G29765.1	5.17e-08	Q9LTV8	9.43e-11	AT1G19260.1	1.76e-47	AT3G29766.1	1.75e-71	---NA---
CRO_T125795	not available	NA	not available	NA	not available	NA	not available	NA	---NA---
CRO_T125798	AT2G40300.1	3.05e-09	P10978	3.48e-08	not available	NA	AT2G10800.1	4.83e-30	---NA---
CRO_T125803	AT5G13930.1	2.43e-142	Q9ZRS4	0	AT5G13930.1	0	AT5G13930.1	5.1e-146	WP_015811512_1naringenin-chalcone synthase	3.47e-31
CRO_T125801	not available	NA	not available	NA	not available	NA	not available	NA	---NA---
CRO_T125800	not available	NA	not available	NA	not available	NA	not available	NA	---NA---
CRO_T125799	not available	NA	Q9LNG5	2.21e-36	AT1G48120.1	1.82e-37	AT1G48120.1	5.5e-35	---NA---
CRO_T125812	AT1G14610.1	2.44e-49	Q7LHG5	1.6e-118	AT1G14610.1	9.44e-79	AT2G01034.1	0	WP_015282128_1valine--tRNA ligase	1.43e-38
CRO_T125813	AT1G14610.1	2.36e-10	P93736	2.51e-18	AT1G14610.1	1.78e-19	AT1G14610.1	1.35e-16	WP_013254731_1valine--tRNA ligase	1.75e-11
CRO_T125822	AT1G48605.1	7.17e-43	P94063	1.43e-42	AT1G48605.1	1.02e-43	AT1G48605.1	1.14e-91	WP_083712781_1phosphopantothenoylcysteine decarboxylase	3.15e-17
CRO_T125824	not available	NA	not available	NA	not available	NA	not available	NA	---NA---
CRO_T125832	AT5G66430.1	3.95e-13	A4ZDG8	2.05e-52	AT5G04380.1	8.05e-31	AT1G19640.1	4e-68	NP_924885_1cyclopropane-fatty-acyl-phospholipid synthase	3.61e-08
CRO_T125836	not available	NA	not available	NA	not available	NA	not available	NA	---NA---
CRO_T125835	not available	NA	not available	NA	not available	NA	not available	NA	---NA---
CRO_T125843	AT1G77220.1	3.69e-70	Q94CA0	3.31e-67	AT1G77220.1	2.36e-68	AT1G77220.1	0	---NA---
CRO_T125846	not available	NA	not available	NA	AT2G38820.1	1.02e-29	AT2G38820.1	1.07e-29	---NA---
CRO_T125848	not available	NA	Q9LNG5	3.15e-17	AT1G48120.1	2.83e-18	AT2G04865.1	2.16e-19	---NA---
CRO_T125853	AT3G18640.1	7.06e-07	Q6YYC0	1.06e-28	AT3G18640.1	1.23e-13	AT3G18640.1	3.36e-19	---NA---
CRO_T125850	AT3G14730.1	1.29e-62	Q9LUC2	0	AT3G14730.1	0	AT3G14730.1	0	---NA---
CRO_T125851	not available	NA	not available	NA	not available	NA	not available	NA	---NA---
CRO_T125861	AT4G01560.1	7.17e-15	P54073	7.83e-09	AT4G01560.1	1.05e-14	AT4G01560.1	1.48e-106	---NA---
CRO_T125862	AT1G77122.1	7.84e-29	not available	NA	AT1G77122.1	2.08e-47	AT1G77122.1	1.33e-57	---NA---
CRO_T125864	AT2G41840.1	1.59e-151	P49688	7.62e-116	AT2G41840.1	5.42e-117	AT2G41840.1	1.69e-135	WP_020962112_1MULTISPECIES: 30S ribosomal protein S5	2.14e-48
CRO_T125865	AT2G41840.1	4.98e-158	P49688	1.46e-115	AT2G41840.1	1.04e-116	AT2G41840.1	2.99e-134	WP_020962112_1MULTISPECIES: 30S ribosomal protein S5	1.89e-48
CRO_T125863	not available	NA	not available	NA	not available	NA	not available	NA	---NA---
CRO_T125859	not available	NA	not available	NA	not available	NA	not available	NA	---NA---
CRO_T125867	AT5G59630.1	7.86e-09	C1PGW1	5.3e-10	AT1G43790.1	1.38e-09	AT1G43790.1	5.44e-10	---NA---
CRO_T125876	AT5G17520.1	2.3e-16	Q9LF50	6.42e-36	AT5G17520.1	5.25e-37	AT5G17520.1	1.77e-107	---NA---
CRO_T125877	AT1G31830.2	9.86e-158	Q9C6S5	0	AT1G31830.2	0	AT1G31830.2	0	WP_081539286_1APC family permease	1.98e-56
CRO_T125894	AT3G43300.2	1.75e-98	F4IXW2	7.05e-88	AT3G43300.2	4.8e-89	AT3G43300.2	0	---NA---
CRO_T125893	AT3G44370.1	1.86e-10	Q0WUC5	8.98e-11	AT3G44370.1	7.35e-12	AT3G44370.1	7.27e-88	---NA---
CRO_T125897	ATCG01110.1	1.02e-151	P12133	3.34e-99	ATCG01110.1	2.25e-91	ATCG01110.1	1.06e-89	WP_015118456_1NADH-quinone oxidoreductase subunit NuoD	1.92e-71
CRO_T125895	not available	NA	not available	NA	not available	NA	not available	NA	---NA---
CRO_T125896	ATMG00520.1	3.13e-62	P14381	1.69e-07	ATMG00520.1	1.34e-19	AT4G15590.1	4.05e-87	---NA---
CRO_T126703	AT2G37300.2	3.51e-07	not available	NA	AT2G37300.1	2.08e-06	AT2G37300.2	2.42e-09	---NA---
CRO_T126704	AT3G12620.2	3.96e-59	Q9LHJ9	2.66e-54	AT3G12620.2	1.89e-55	AT3G12620.2	2.25e-151	---NA---
CRO_T126706	AT5G12130.1	3.75e-17	F4JZG9	5.56e-15	AT5G12130.1	3.95e-16	AT5G12130.1	7.52e-83	WP_025331535_1TerC family protein	9.65e-09
CRO_T126707	AT3G55020.1	3.31e-33	not available	NA	AT3G55020.1	3.49e-81	AT3G55020.1	0	---NA---
CRO_T126700	AT3G33072.1	2.84e-73	not available	NA	not available	NA	AT3G33072.1	1e-34	---NA---
CRO_T126701	AT3G33072.1	1.25e-79	F4IXJ7	1.9e-23	AT3G21350.1	5.93e-25	AT3G21350.2	2.01e-64	---NA---
CRO_T126702	AT5G43860.1	1.53e-43	Q9M7I7	4.17e-93	AT5G43860.1	2.97e-94	AT5G43860.1	1.76e-101	WP_015746913_1chlorophyllase	7.66e-08
CRO_T126705	AT5G02770.1	8.3e-09	Q9LZ08	1.19e-12	AT5G02770.1	8.44e-14	AT5G02770.1	2.34e-24	---NA---
CRO_T126708	AT5G02800.1	7.36e-107	Q1PDV6	2.94e-85	AT5G18610.2	2.41e-86	AT5G02800.1	2.17e-165	WP_079237466_1serine/threonine protein kinase	1.13e-13
CRO_T126709	AT2G37260.2	3.98e-35	Q9ZQ70	2.73e-31	AT2G03340.1	1.94e-32	AT2G37260.1	1.33e-81	---NA---
CRO_T121022	AT4G29950.2	5.59e-98	Q80XQ2	3.3e-19	AT4G29950.2	1.67e-158	AT4G29950.2	0	---NA---
CRO_T121024	not available	NA	P11369	3.8e-10	AT1G43760.1	3.28e-10	AT1G45140.1	2.65e-89	---NA---
CRO_T121023	not available	NA	not available	NA	not available	NA	not available	NA	---NA---
CRO_T131071	AT1G52730.1	1.55e-19	Q5ZL33	5.16e-10	AT3G15610.1	6.75e-24	AT3G15610.1	4.85e-47	---NA---
CRO_T118958	not available	NA	Q9M1X2	5.24e-18	AT3G63170.1	3.73e-19	AT3G63170.1	8.84e-57	---NA---
CRO_T118962	not available	NA	P80728	1.61e-18	AT5G26330.1	9.53e-20	AT5G26330.1	2.17e-28	---NA---
CRO_T118963	AT4G18905.2	1.28e-16	Q9P775	5.13e-06	AT4G18905.1	1.7e-19	AT4G18905.2	1.25e-115	---NA---
CRO_T118957	AT4G02780.1	2.83e-14	A0A0M4M0T9	7.34e-51	AT4G02780.1	3.61e-45	AT4G02780.1	0	---NA---
CRO_T118960	not available	NA	not available	NA	not available	NA	AT3G63180.1	4.92e-14	---NA---
CRO_T118961	AT3G63190.1	4.32e-28	P82231	7.96e-27	AT3G63190.1	2.5e-23	AT3G63190.1	4.92e-75	WP_009458386_1MULTISPECIES: ribosome recycling factor	4.89e-11
CRO_T118964	AT3G63200.1	5.65e-130	Q93ZQ3	1.49e-148	AT3G63200.1	1.06e-149	AT3G63200.1	2.46e-147	WP_012472610_1hypothetical protein	6.79e-17
CRO_T118966	AT5G19330.2	1.99e-47	B9DHT4	3.29e-37	AT5G19330.2	1.2e-38	AT5G19330.2	0	---NA---
CRO_T118968	AT1G24480.1	7.96e-86	not available	NA	AT1G24480.1	2.12e-108	AT1G24480.1	8.53e-100	---NA---
CRO_T118969	AT4G02790.1	1.27e-21	Q8H1F6	2.32e-27	AT4G02790.1	1.65e-28	AT4G02790.1	4.18e-123	WP_015184201_1ribosome biogenesis GTPase YlqF	6.12e-12
CRO_T118971	AT3G63130.2	0	Q9LE82	0	AT3G63130.2	0	AT5G19320.1	0	AIL13647_1hypothetical protein IM40_09385 (plasmid)	5.61e-09
CRO_T118974	AT4G02800.1	2.56e-21	not available	NA	AT4G02800.1	4.04e-26	AT4G02800.1	3.39e-74	---NA---
CRO_T118976	AT1G03160.2	6.8e-35	Q1KPV0	2.73e-58	AT1G03160.2	4.63e-60	AT1G03160.2	0	WP_014434101_1GTP-binding protein	1.49e-12
CRO_T118977	AT1G03170.1	1.64e-07	Q6NMR8	1.13e-16	AT5G19260.1	8.02e-18	AT5G19260.1	4.06e-16	---NA---
CRO_T118967	not available	NA	not available	NA	not available	NA	not available	NA	---NA---
CRO_T118970	AT3G63120.1	6.73e-11	Q75HV0	7.33e-58	AT3G63120.1	1.23e-53	AT3G63120.1	2.05e-52	---NA---
CRO_T118972	AT3G63140.1	8.12e-49	Q9LYA9	6.39e-65	AT3G63140.1	4.54e-66	AT3G63140.1	3.76e-158	WP_015201958_1NAD-dependent epimerase	1.26e-21
CRO_T118975	not available	NA	not available	NA	not available	NA	not available	NA	---NA---
CRO_T118979	AT4G02820.1	3.22e-77	Q9SY07	6.14e-175	AT4G02820.1	4.37e-176	AT4G02820.1	0	---NA---
CRO_T118981	not available	NA	not available	NA	not available	NA	AT4G02830.1	4.58e-07	---NA---
CRO_T118982	AT2G31530.1	6.14e-29	F4IQV7	1.38e-28	AT2G31530.1	9.83e-30	AT2G31530.1	0	---NA---
CRO_T118983	not available	NA	not available	NA	AT1G03180.1	2.74e-33	AT1G03180.2	4.25e-47	---NA---
CRO_T118984	AT1G03190.2	2.99e-95	Q8W4M7	7.26e-137	AT1G03190.2	5.17e-138	AT1G03190.2	0	WP_048165053_1DNA repair helicase	4.59e-14
CRO_T118986	AT5G46600.1	1.86e-11	Q9LS23	1.05e-25	AT5G46600.1	7.5e-27	AT1G08440.1	1.28e-45	---NA---
CRO_T118993	not available	NA	I1JNS6	1.92e-94	AT1G03220.1	3.86e-91	AT1G03220.1	5.41e-68	---NA---
CRO_T118994	not available	NA	P0DO21	3.15e-136	AT1G03220.1	2.07e-127	AT1G03220.1	2.51e-111	---NA---
CRO_T118978	AT3G63150.1	7.84e-21	Q5E9M9	1.03e-41	AT5G27540.2	1.15e-37	AT5G27540.2	0	---NA---
CRO_T118985	AT4G09820.1	5.37e-31	A0A2R6QE26	3.13e-69	AT4G09820.1	2.72e-32	AT4G09820.1	1.66e-111	---NA---
CRO_T118987	not available	NA	A9NQT1	5.39e-15	AT4G05200.1	1.28e-06	AT4G05200.1	1.22e-06	---NA---
CRO_T118988	AT5G19160.1	5.69e-64	Q5BPJ0	2.85e-62	AT5G19160.1	2.03e-63	AT3G06080.2	2.26e-161	---NA---
CRO_T118989	not available	NA	Q9XIN8	2.64e-25	AT2G27310.1	1.88e-26	AT2G36090.1	1.68e-15	---NA---
CRO_T118991	AT4G02840.2	1.56e-39	Q9SY09	4.41e-33	AT4G02840.1	3.14e-34	AT4G02840.2	3.78e-46	---NA---
CRO_T118995	not available	NA	P0DO21	3.74e-130	AT1G03220.1	1.7e-119	AT1G03230.1	5.66e-103	---NA---
CRO_T118997	not available	NA	not available	NA	not available	NA	not available	NA	---NA---
CRO_T118998	AT3G63110.1	8.64e-49	Q93WC9	7.43e-112	AT3G63110.1	5.29e-113	AT3G63110.1	5.78e-100	WP_012575113_1tRNA (adenosine(37)-N6)-dimethylallyltransferase MiaA	1.03e-30
CRO_T119001	AT1G03270.1	8.56e-30	Q4V3C7	1.01e-40	AT4G14230.1	8.3e-42	AT1G03270.1	3.34e-130	---NA---
CRO_T119006	AT3G63060.1	6.64e-43	Q93ZT5	1.99e-84	AT3G63060.1	1.42e-85	AT3G63060.1	3.34e-70	---NA---
CRO_T119007	AT4G02900.1	1.8e-67	Q9SY14	2.1e-51	AT4G02900.1	1.49e-52	AT4G02900.1	0	---NA---
CRO_T118996	AT1G03250.2	9.01e-33	Q9DCG6	3.29e-15	AT1G03210.1	4.54e-23	AT1G03210.1	2.45e-72	WP_080807351_1PhzF family phenazine biosynthesis protein	8.89e-16
CRO_T119000	AT3G63090.1	2.47e-107	A0MFS5	1.87e-43	AT3G63090.1	1.46e-177	AT3G63090.1	4.02e-162	---NA---
CRO_T119002	AT3G63080.1	4.22e-20	O24031	1.11e-20	AT4G11600.1	1.27e-19	AT3G63080.1	3.02e-59	WP_029949226_1glutathione peroxidase	1.17e-16
CRO_T119003	AT2G48160.1	5.95e-29	F4IZM8	2.97e-38	AT3G63070.1	2.43e-39	AT3G63070.1	9.38e-120	---NA---
CRO_T118999	not available	NA	not available	NA	AT3G63095.1	6.8e-17	AT3G63095.1	7.03e-25	---NA---
CRO_T119008	AT1G03310.1	3.84e-153	Q8L735	0	AT1G03310.1	0	AT1G03310.1	0	WP_006926822_1glycogen debranching enzyme GlgX	6.05e-113
CRO_T119013	AT3G23570.1	2.24e-09	Q9ZT66	4.95e-09	AT3G23570.1	1.78e-21	AT3G23600.1	3.37e-56	---NA---
CRO_T119018	not available	NA	not available	NA	AT4G02920.2	7.34e-32	AT4G02920.1	3.8e-31	---NA---
CRO_T119009	AT2G48120.2	3.6e-26	Q39089	1.54e-22	AT2G48120.2	1e-23	AT2G48120.2	4.41e-91	---NA---
CRO_T119010	AT2G48110.1	6.47e-103	F4IN69	1.22e-128	AT2G48110.1	8.65e-130	AT3G23590.1	0	---NA---
CRO_T119011	AT2G48110.1	2.23e-86	F4IN69	1.72e-109	AT2G48110.1	1.22e-110	AT2G48110.1	0	---NA---
CRO_T119014	AT1G03330.1	2.35e-37	Q1H595	1.29e-27	AT1G03330.1	9.19e-29	AT1G03330.1	7.43e-49	---NA---
CRO_T119017	AT5G19000.2	1.37e-56	Q9M8J9	2.91e-57	AT3G06190.2	1.29e-59	AT3G06190.2	5.57e-115	---NA---
CRO_T119019	AT4G02930.1	3.49e-75	Q0BUQ2	1.38e-46	AT4G02930.1	2.05e-42	AT4G02930.1	0	WP_066966372_1MULTISPECIES: elongation factor Tu	3.34e-46
CRO_T119020	AT1G63900.2	7.62e-33	Q8L7N4	6.82e-26	AT1G63900.1	4.85e-27	AT1G63900.1	1.4e-142	---NA---
CRO_T119021	not available	NA	not available	NA	not available	NA	not available	NA	---NA---
CRO_T119022	AT4G02940.1	2.05e-22	Q9ZT92	5.39e-64	AT4G02940.1	4.39e-65	AT4G02940.1	3.58e-115	---NA---
CRO_T119024	not available	NA	not available	NA	not available	NA	not available	NA	---NA---
CRO_T119026	AT1G03360.1	1.08e-20	Q9ZVT7	1.16e-48	AT1G03360.1	9.56e-50	AT1G03360.1	2.15e-88	---NA---
CRO_T119028	AT2G48060.1	0	F4IN58	0	AT2G48060.1	0	AT2G48060.1	0	---NA---
CRO_T119030	AT1G03365.1	1.35e-18	Q0WPJ7	5.4e-71	AT4G03000.2	3.84e-72	AT4G03000.2	7.19e-104	---NA---
CRO_T119031	AT3G21530.1	2.17e-36	not available	NA	AT3G21530.1	1.81e-52	AT2G48030.1	6.54e-121	---NA---
CRO_T119023	AT1G03350.1	1.16e-42	Q5ZIK6	1.36e-20	AT1G03350.1	1.1e-64	AT1G03350.1	1.24e-56	---NA---
CRO_T119025	AT3G06260.1	2.86e-125	Q9M8J2	2.95e-176	AT3G06260.1	2.1e-177	AT3G06260.1	3.51e-164	WP_015923099_1glycosyltransferase family 8 protein	6.62e-17
CRO_T119027	AT4G02980.1	3.3e-27	P33490	2.49e-29	AT4G02980.1	4.8e-30	AT4G02980.1	4.92e-64	WP_012232808_1cupin domain-containing protein	3.68e-08
CRO_T119029	AT2G15017.1	5.77e-06	Q9LYB9	1.55e-60	AT3G63030.1	1.1e-61	AT3G63030.1	1.49e-60	---NA---
CRO_T119035	not available	NA	Q60EY1	9.51e-114	AT1G59500.1	4.47e-77	AT1G59500.1	1.75e-63	WP_012971990_1RimK family alpha-L-glutamate ligase	1.25e-11
CRO_T119040	AT5G35960.1	9.88e-37	Q8GUL1	1.8e-121	AT1G03380.1	1.47e-122	AT1G03380.1	4.7e-170	---NA---
CRO_T119041	AT4G03010.1	3.95e-149	Q42371	1.35e-29	AT4G03010.1	0	AT4G03010.1	0	WP_014021274_1RHS repeat-associated core domain-containing protein	1.28e-14
CRO_T119045	AT2G30780.1	3.99e-47	O49343	3.63e-142	AT2G30780.1	2.59e-143	AT2G30780.1	6.93e-150	---NA---
CRO_T119036	AT2G48020.1	5.99e-29	Q60EY1	2.04e-110	AT1G59500.1	4.92e-76	AT2G48020.2	1.66e-170	WP_012971990_1RimK family alpha-L-glutamate ligase	3.01e-11
CRO_T119038	not available	NA	not available	NA	not available	NA	not available	NA	---NA---
CRO_T119039	AT2G48010.1	4.25e-132	P93050	0	AT2G48010.1	0	AT2G48010.1	0	WP_011287359_1serine/threonine protein kinase	9.89e-22
CRO_T119042	AT4G03020.2	7.06e-34	Q40153	1.79e-33	AT4G03020.2	1.63e-51	AT4G03020.2	0	---NA---
CRO_T119046	AT3G63010.1	4.28e-133	Q9LYC1	0	AT3G63010.1	0	AT3G63010.1	2.56e-124	YP_001700832_1Putative lipase/esterase	1.69e-29
CRO_T119047	not available	NA	D3J163	1.21e-123	AT2G03430.1	7.65e-17	AT5G14230.1	4.93e-11	WP_012472530_1tetratricopeptide repeat protein	4.77e-31
CRO_T119048	AT1G08880.1	3.5e-52	O65759	5.8e-73	AT1G54690.1	3.6e-72	AT1G08880.1	8.8e-64	---NA---
CRO_T119049	AT1G54690.1	5.02e-45	O65759	1.23e-37	AT1G54690.1	1.05e-37	AT1G08880.1	3.23e-62	---NA---
CRO_T119050	not available	NA	not available	NA	AT1G04420.1	4.11e-08	AT1G04420.1	4.11e-16	WP_012233350_1NADP-dependent oxidoreductase	1.96e-12
CRO_T119051	not available	NA	not available	NA	not available	NA	not available	NA	---NA---
CRO_T119052	AT4G03080.1	4.7e-101	Q8L7U5	3.44e-74	AT4G03080.1	2.82e-75	AT4G03080.1	0	WP_012021435_1serine/threonine phosphatase	6.95e-08
CRO_T119057	AT2G47990.1	2.59e-64	O82266	0	AT2G47990.1	0	AT2G47990.1	0	WP_011318372_1ribosome assembly protein 4	3.89e-23
CRO_T119055	ATMG01320.1	4.92e-45	F4JI44	2.13e-20	AT4G03090.2	1.5e-21	AT4G03090.1	5.12e-101	---NA---
CRO_T119058	AT2G47980.1	2.19e-62	O82265	1.56e-53	AT2G47980.1	1.28e-54	AT2G47980.1	0	---NA---
CRO_T119060	AT4G03100.1	3.64e-84	F4JI46	6.37e-95	AT4G03100.1	5.22e-96	AT4G03100.1	8.89e-136	---NA---
CRO_T119064	AT4G03120.1	1.21e-19	C5XYW4	7.42e-12	AT4G03120.1	2.23e-07	AT4G03120.1	3.51e-21	---NA---
CRO_T119066	AT4G03140.1	2.3e-34	Q94KL7	2.29e-66	AT4G03140.1	9.05e-118	AT4G03140.1	4.48e-109	WP_014099046_13-oxoacyl-ACP reductase	9.53e-54
CRO_T119069	AT2G47940.2	1.56e-18	O82261	2.7e-30	AT2G47940.1	1.92e-31	AT2G47940.2	0	---NA---
CRO_T119071	not available	NA	not available	NA	not available	NA	not available	NA	---NA---
CRO_T119059	AT3G63000.1	4.75e-128	O82264	1.97e-170	AT2G47970.2	9.93e-174	AT2G47970.1	0	---NA---
CRO_T119061	not available	NA	not available	NA	not available	NA	not available	NA	---NA---
CRO_T119062	AT4G03110.2	5.15e-31	Q8GZ26	2.83e-24	AT1G03457.2	8.37e-26	AT4G03110.2	1.28e-130	---NA---
CRO_T119063	AT4G03115.1	8.98e-22	B0G143	3.27e-13	AT4G03115.1	1.44e-39	AT4G03115.1	2.81e-86	---NA---
CRO_T119067	not available	NA	Q9SQT8	6.65e-32	AT3G06350.1	4.73e-33	AT3G06350.1	5.92e-87	WP_014435930_1type I 3-dehydroquinate dehydratase	2.24e-14
CRO_T119068	not available	NA	not available	NA	AT4G03150.1	2.53e-40	AT4G03150.1	7.52e-42	---NA---
CRO_T119070	AT1G48910.1	1.91e-12	Q9FVQ0	3.78e-37	AT1G48910.1	2.69e-38	AT1G48910.1	9.51e-111	WP_085415071_1NAD(P)/FAD-dependent oxidoreductase	2.9e-20
CRO_T119072	AT3G22790.1	5.85e-25	Q66GR8	5.05e-35	AT1G03470.2	3.59e-36	AT1G03470.2	2.44e-40	---NA---
CRO_T119065	not available	NA	not available	NA	AT4G00893.1	2.07e-06	not available	NA	---NA---
CRO_T119076	AT2G47900.3	3.63e-74	Q10LG8	5.05e-63	AT2G47900.3	2.65e-58	AT2G47900.2	9.09e-180	---NA---
CRO_T119077	AT3G62980.1	5.93e-165	Q570C0	3.58e-135	AT3G62980.1	2.55e-136	AT3G62980.1	0	---NA---
CRO_T119083	AT3G62930.1	5.29e-20	Q9LYC8	2.42e-39	AT3G62930.1	1.72e-40	AT5G18600.1	2.66e-33	WP_055036125_1glutaredoxin 3	8.46e-12
CRO_T119084	AT4G09350.1	5.13e-70	Q9SMS0	2.9e-61	AT4G09350.1	2.06e-62	AT4G09350.1	1.01e-73	WP_011377514_1MULTISPECIES: molecular chaperone DnaJ	1.44e-13
CRO_T119073	AT3G05030.2	6.58e-27	Q56XP4	6.49e-45	AT3G05030.1	5.31e-46	AT3G05030.1	2.2e-164	---NA---
CRO_T119078	not available	NA	not available	NA	AT4G03180.1	1.77e-06	AT4G03180.1	6.49e-25	---NA---
CRO_T119079	AT5G23660.1	2.55e-20	Q9FPN0	1.77e-31	AT5G50790.1	5.36e-28	AT2G39060.1	3.83e-56	---NA---
CRO_T119080	AT2G47890.1	4.66e-22	O82256	1.06e-49	AT2G47890.2	4.17e-51	AT2G47890.2	5.26e-64	---NA---
CRO_T119081	AT3G62970.1	3.25e-18	Q8VZK0	8.79e-20	AT3G62970.1	2.19e-21	AT3G62970.1	2.96e-87	---NA---
CRO_T119082	AT2G47870.1	6.64e-33	Q9LYC6	6.32e-50	AT3G62950.1	4.5e-51	AT3G62950.1	3.2e-47	WP_013577603_1MULTISPECIES: glutaredoxin 3	3.85e-06
CRO_T119089	AT3G62910.1	2.97e-44	Q8RX79	3.01e-31	AT3G62910.1	2.15e-32	AT3G62910.1	7.75e-145	WP_015220633_1peptide chain release factor 1	1.29e-26
CRO_T119090	AT4G03200.2	1.29e-55	Q8TB22	6.51e-32	AT4G03200.2	8.49e-61	AT4G03200.2	0	WP_015402772_1thioredoxin domain-containing protein	7.3e-33
CRO_T119091	AT5G51970.2	1.26e-70	Q9FJ95	5.67e-53	AT5G51970.2	4.68e-54	AT5G51970.2	0	NP_388496_1glucitol (sorbitol) dehydrogenase	3.42e-23
CRO_T119092	AT1G03000.1	1.33e-56	Q8RY16	1.23e-92	AT1G03000.1	8.72e-94	AT1G03000.1	0	WP_086887390_1AAA family ATPase	8.59e-22
CRO_T119094	AT4G02560.2	1.18e-19	Q38796	1.19e-33	AT4G02560.2	8.47e-35	AT4G02560.2	1.29e-166	---NA---
CRO_T119095	AT2G47830.2	1.35e-22	Q10LJ2	4.46e-09	AT2G47830.1	9.72e-09	AT2G47830.2	5.56e-101	---NA---
CRO_T119086	AT1G03010.1	2.9e-144	Q9SA69	2.16e-177	AT1G03010.1	1.53e-178	AT1G03010.1	0	---NA---
CRO_T119087	AT2G47850.3	8.11e-45	Q84W91	1.22e-67	AT2G47850.3	9.95e-69	AT2G47850.2	3.38e-120	---NA---
CRO_T119093	AT4G02570.4	6.59e-85	Q94AH6	5.12e-153	AT4G02570.4	4.18e-154	AT4G02570.4	0	---NA---
CRO_T119096	AT3G13810.3	7.39e-89	Q9LVQ7	6.9e-65	AT5G66730.1	4.91e-66	AT1G03840.2	8.84e-88	---NA---
CRO_T119097	AT2G47810.1	5.49e-48	O82248	3.45e-60	AT2G47810.1	2.46e-61	AT2G47810.1	3.43e-55	---NA---
CRO_T119102	AT3G62770.3	7.54e-106	Q93VB2	1.16e-112	AT3G62770.3	1.33e-114	AT3G62770.3	7.56e-163	---NA---
CRO_T119103	AT3G12290.1	1.75e-34	Q9LHH7	3.24e-28	AT3G12290.1	2.3e-29	AT3G12290.1	9.49e-72	WP_095044700_1bifunctional methylenetetrahydrofolate dehydrogenase/methenyltetrahydrofolate cyclohydrolase FolD	6.08e-21
CRO_T119104	AT3G12290.1	2.89e-32	Q9LHH7	2.91e-33	AT3G12290.1	2.07e-34	AT3G12290.1	1.41e-73	WP_116223603_1bifunctional methylenetetrahydrofolate dehydrogenase/methenyltetrahydrofolate cyclohydrolase FolD	1.47e-24
CRO_T119098	AT4G13420.1	5.55e-29	Q5JK32	6.94e-71	AT4G13420.1	3.11e-66	AT4G13420.1	0	APR79749_1Kup system potassium uptake protein	4.7e-16
CRO_T119099	AT1G02970.1	8.89e-51	Q8L4H0	1.3e-55	AT1G02970.1	9.27e-57	AT1G02970.1	3.25e-122	WP_052297214_1serine/threonine protein kinase	4.07e-11
CRO_T119105	AT2G47750.1	6.58e-76	O82243	2.42e-129	AT2G47750.1	1.72e-130	AT2G47750.1	0	---NA---
CRO_T119101	not available	NA	not available	NA	not available	NA	not available	NA	---NA---
CRO_T119108	AT1G02910.1	1.73e-38	Q9SRY4	2.94e-43	AT1G02910.1	2.41e-44	AT1G02910.1	1.82e-177	---NA---
CRO_T119109	AT4G15800.1	2.76e-37	Q945T0	1.31e-40	AT4G15800.1	3.79e-40	AT4G15800.1	1.11e-34	---NA---
CRO_T119113	not available	NA	O82245	2.75e-52	AT2G47770.1	1.96e-53	AT2G47770.1	4.93e-49	---NA---
CRO_T119115	AT3G05500.1	9.46e-13	Q9SW70	9.68e-66	AT3G05500.1	8.6e-51	AT3G05500.1	4.71e-57	---NA---
CRO_T119116	AT1G02890.2	7.34e-62	P28737	7.71e-16	AT4G02480.1	8.89e-56	AT1G02890.2	0	WP_015385506_1ATP-dependent Zn protease	6.76e-14
CRO_T119117	AT1G02890.2	7.27e-28	not available	NA	AT1G02890.2	1.76e-41	AT4G02480.1	3.38e-138	---NA---
CRO_T119118	AT4G02480.1	7.61e-64	Q505J9	1.78e-39	AT4G02480.1	7.14e-123	AT1G02890.2	0	WP_055409284_1AAA family ATPase	2.47e-25
CRO_T119119	AT1G02880.4	9.3e-23	B9DGU7	7.88e-44	AT1G02880.3	6.43e-45	AT1G02880.1	1.99e-99	---NA---
CRO_T119120	AT4G02460.1	4.15e-75	Q941I6	4.63e-79	AT4G02460.1	3.3e-80	AT4G02460.1	0	WP_115585671_1DNA mismatch repair endonuclease MutL	1.35e-21
CRO_T119112	AT2G47760.3	2.7e-18	O82244	1.55e-28	AT2G47760.3	8.51e-30	AT2G47760.1	4.68e-136	---NA---
CRO_T119114	AT4G02485.1	2.74e-16	not available	NA	AT4G02485.1	4.03e-33	AT4G02485.1	6.79e-57	---NA---
CRO_T119121	AT2G47790.1	1.22e-15	Q944S2	6.2e-35	AT2G47790.1	4.41e-36	AT2G47790.1	1.48e-123	---NA---
CRO_T119122	AT4G02450.2	2.44e-22	P0C8Z0	1.09e-19	AT4G02450.2	1.18e-20	AT4G02450.2	3.47e-30	---NA---
CRO_T119125	AT3G62700.1	2.99e-102	Q7DM58	0	AT2G47800.1	0	AT3G62700.1	0	WP_011164981_1multidrug ABC transporter ATP-binding protein	4.06e-40
CRO_T119126	not available	NA	not available	NA	AT1G02870.1	1.87e-24	AT1G02870.1	9.7e-52	---NA---
CRO_T119128	AT2G47710.1	1.4e-23	not available	NA	AT2G47710.1	6.65e-22	AT2G47710.1	2.53e-59	---NA---
CRO_T119133	AT2G47680.1	4.17e-47	O22243	9.48e-54	AT2G47680.1	7.76e-55	AT2G47680.1	0	---NA---
CRO_T119136	AT3G62830.2	1.46e-90	Q9LZI2	1.98e-76	AT3G62830.2	1.41e-77	AT3G62830.2	0	WP_015170937_1NAD-dependent epimerase/dehydratase family protein	9.96e-44
CRO_T119127	AT1G02860.2	7.39e-24	B8B5U8	3.41e-61	AT1G02860.2	2.28e-60	AT1G02860.2	5.02e-117	---NA---
CRO_T119129	AT1G02850.5	2.92e-29	B3H5Q1	1.09e-41	AT1G02850.4	8.92e-43	AT1G02850.5	9.68e-154	WP_011232684_1glycoside hydrolase family 1 protein	1.78e-16
CRO_T119130	AT4G02440.1	3.13e-77	Q8LEA8	3.3e-130	AT4G02440.1	2.34e-131	AT4G02440.1	5.1e-133	---NA---
CRO_T119140	AT5G27770.1	1.46e-40	Q9M9W1	4.03e-26	AT3G05560.3	2.87e-27	AT3G05560.3	1.64e-45	---NA---
CRO_T119141	not available	NA	not available	NA	not available	NA	not available	NA	---NA---
CRO_T119142	AT2G47600.1	3.14e-37	B8K1V7	9.71e-44	AT2G47600.1	9.47e-45	AT2G47600.1	0	---NA---
CRO_T119144	AT4G02405.2	2.69e-22	Q6YSY5	2.47e-16	AT4G02405.2	3.9e-26	AT4G02405.2	2.38e-63	---NA---
CRO_T119146	AT4G02390.1	1.48e-23	Q5Z8Q9	1.39e-40	AT4G02390.1	7.73e-39	AT4G02390.1	0	---NA---
CRO_T119147	AT3G52860.1	2.76e-15	Q9LFA5	3.67e-10	AT3G52860.1	2.61e-11	AT3G52860.1	8.6e-16	---NA---
CRO_T119137	AT3G62840.2	5.7e-44	Q54NC5	5.94e-22	AT3G62840.1	6.3e-33	AT2G47640.4	1.12e-51	---NA---
CRO_T119138	AT2G47630.1	2.16e-29	Q9C942	3.94e-16	AT3G62860.1	1.96e-36	AT3G62860.1	3.16e-130	ADB39680_1Acylglycerol lipase	1.1e-10
CRO_T119139	not available	NA	Q9LZH8	2.12e-06	AT3G62880.2	1.71e-07	AT3G62880.2	3.53e-14	---NA---
CRO_T119143	AT2G47590.1	6.12e-100	Q8LB72	3.53e-114	AT2G47590.1	2.51e-115	AT2G47590.1	8.03e-161	WP_015171905_1DASH family cryptochrome	2.95e-53
CRO_T119145	AT3G53760.1	5.86e-30	Q9M350	8.43e-40	AT3G53760.1	6.87e-41	AT3G53760.1	0	---NA---
CRO_T119148	AT2G47580.1	8.42e-42	Q39244	8.85e-37	AT2G47580.1	6.3e-38	AT2G47580.1	3.12e-88	---NA---
CRO_T119151	AT4G02370.1	5.88e-23	Q9M015	2.57e-13	AT1G02816.1	5.59e-64	AT1G02816.1	1.11e-58	---NA---
CRO_T119153	not available	NA	Q557E4	4.02e-18	AT1G75950.1	5.92e-19	AT4G34210.1	1.62e-19	---NA---
CRO_T119154	not available	NA	Q9LNT9	4.21e-07	AT1G20140.1	2.99e-08	not available	NA	---NA---
CRO_T119161	AT4G02340.1	8.14e-42	P34913	3.68e-27	AT4G02340.1	6.35e-63	AT4G02340.1	1.37e-125	WP_012852003_1alpha/beta hydrolase	3e-39
CRO_T119163	not available	NA	A9YUH4	1.58e-06	AT4G02250.1	1e-18	AT4G02250.1	7.92e-21	---NA---
CRO_T119166	AT4G02320.1	4.42e-53	P85076	4.04e-125	AT4G02320.1	3.24e-104	AT4G02320.1	1.68e-152	WP_015266872_1pectin methylesterase	2.12e-30
CRO_T119170	AT4G02290.1	1.08e-60	O81416	5.59e-85	AT4G02290.1	4.59e-86	AT4G02290.1	0	WP_118505110_1PKD domain-containing protein	2.93e-23
CRO_T119172	AT4G18180.1	1.01e-08	P49062	8.14e-30	AT4G18180.1	2.67e-32	AT3G07820.1	6.85e-62	---NA---
CRO_T119156	AT4G02360.1	7.91e-27	Q9M015	3.6e-11	AT4G02370.1	7.45e-63	AT4G02370.1	2.13e-52	---NA---
CRO_T119157	AT4G02360.1	6.64e-15	Q9M015	3.73e-09	AT4G02370.1	2.94e-49	AT4G02370.1	1.17e-40	---NA---
CRO_T119158	AT4G02350.1	0	F4JHH5	0	AT4G02350.1	0	AT4G02350.1	0	---NA---
CRO_T119159	AT3G06860.1	4.21e-07	Q9ZPI5	2.9e-29	AT3G06860.1	2.57e-30	AT3G06860.1	9.9e-37	WP_066967509_1MULTISPECIES: 3-hydroxyacyl-CoA dehydrogenase	1.43e-13
CRO_T119160	AT3G06860.1	1.05e-21	P10978	0	AT4G23160.1	1.76e-60	AT2G21460.1	0	WP_013395998_13-hydroxyacyl-CoA dehydrogenase	1.91e-11
CRO_T119162	AT4G02340.1	1.05e-53	Q6Q2C2	1.35e-27	AT4G02340.1	1.2e-67	AT4G02340.1	5.2e-120	WP_012852003_1alpha/beta hydrolase	5.91e-44
CRO_T119165	AT1G02810.1	8.5e-92	Q9SRX4	6.84e-114	AT1G02810.1	4.87e-115	AT1G02810.1	0	WP_015266872_1pectin methylesterase	3.16e-34
CRO_T119171	AT4G02280.1	2.99e-63	Q00917	1.14e-97	AT5G49190.1	9.28e-99	AT5G49190.1	0	WP_041355221_1sucrose synthase	2.39e-42
CRO_T119155	ATCG00350.1	6.13e-69	P05310	8.83e-26	ATCG00350.1	1.07e-26	ATCG00350.1	3.05e-32	NP_926385_1photosystem I P700 chlorophyll a apoprotein A2	1.66e-07
CRO_T119173	AT4G02260.1	3.01e-40	F4JHA2	3.57e-46	AT4G02260.1	2.54e-47	AT4G02260.1	0	WP_013704776_1bifunctional (p)ppGpp synthetase/guanosine-3',5'-bis(diphosphate) 3'-pyrophosphohydrolase	6.17e-20
CRO_T119177	AT3G14230.3	2.39e-32	O22259	3.97e-27	AT2G47520.1	2.82e-28	AT2G47520.1	4.85e-33	---NA---
CRO_T119179	AT1G02780.1	5.03e-82	P49693	3.01e-32	AT4G02230.1	2.14e-33	AT4G02230.1	1.18e-75	---NA---
CRO_T119182	AT3G06770.2	1.37e-34	A7PZL3	2.66e-37	AT3G06770.1	5.51e-67	AT3G16850.1	4.54e-156	WP_109324092_1GDSL family lipase	5.96e-13
CRO_T119174	not available	NA	not available	NA	not available	NA	not available	NA	---NA---
CRO_T119175	not available	NA	O81417	4.49e-26	AT2G47540.1	1.03e-29	AT4G02270.1	5.67e-26	---NA---
CRO_T119178	AT3G14240.1	7.3e-29	Q9LUM3	0	AT3G14240.1	0	AT3G14240.1	0	WP_129073527_1serine protease	1.92e-103
CRO_T119180	AT2G40940.1	8.61e-125	Q38846	4.87e-134	AT2G40940.1	3.47e-135	AT2G40940.1	0	WP_070396796_1PAS domain S-box protein	8.49e-39
CRO_T119181	AT2G47510.2	3.22e-38	Q9FI53	2.26e-81	AT5G50950.2	1.84e-82	AT2G47510.2	0	WP_108881268_1class II fumarate hydratase	8.9e-35
CRO_T119183	AT2G47500.1	1.15e-91	F4IL57	2.4e-84	AT2G47500.1	1.96e-85	AT2G47500.1	0	---NA---
CRO_T119184	AT2G47490.1	3.8e-31	O22261	1.53e-31	AT2G47490.1	1.09e-32	AT2G47490.1	4.58e-118	---NA---
CRO_T119187	AT1G02730.1	0	Q9SRW9	0	AT1G02730.1	0	AT1G02730.1	0	WP_085017982_1cellulose synthase	4.02e-13
CRO_T119200	AT5G47900.7	9.39e-06	not available	NA	AT5G47900.1	4.13e-19	AT5G47900.1	3.5e-103	---NA---
CRO_T119202	AT2G47480.1	1.32e-20	not available	NA	AT3G62640.1	3.07e-21	AT2G47480.1	2.7e-19	---NA---
CRO_T119185	AT4G06567.1	4.85e-07	not available	NA	AT3G06760.1	5.65e-06	AT3G06760.1	7.24e-28	---NA---
CRO_T119188	AT3G62660.1	1.08e-155	Q8VYF4	0	AT3G62660.1	0	AT3G62660.1	0	---NA---
CRO_T119191	not available	NA	not available	NA	AT2G47485.1	1.9e-21	AT2G47485.1	1.14e-20	---NA---
CRO_T119192	not available	NA	P23444	5.26e-21	AT2G30620.2	7.05e-19	AT2G18050.2	3.45e-14	---NA---
CRO_T119197	not available	NA	not available	NA	AT1G02700.1	4.16e-33	AT1G02700.1	1.14e-24	---NA---
CRO_T119198	not available	NA	Q8LG10	3.64e-10	AT3G06740.1	3.06e-11	AT4G16141.1	4.74e-15	---NA---
CRO_T119199	AT4G16143.2	1.21e-75	Q71VM4	5.97e-106	AT4G16143.2	3.8e-101	AT4G16143.2	0	---NA---
CRO_T119203	AT5G61710.1	5.34e-12	not available	NA	AT4G02160.1	1.63e-06	not available	NA	---NA---
CRO_T119193	AT4G16140.1	1.91e-08	not available	NA	not available	NA	not available	NA	---NA---
CRO_T119189	not available	NA	not available	NA	AT1G49920.1	1.24e-22	AT1G42600.1	1.15e-22	---NA---
CRO_T119186	AT3G16857.2	3.32e-14	Q9ZWJ9	6.25e-20	AT4G16110.1	5.17e-21	AT3G16857.1	4.07e-61	---NA---
CRO_T119204	AT5G38700.1	6.09e-10	not available	NA	AT5G38700.1	2.14e-26	AT5G38700.1	1.09e-23	---NA---
CRO_T119206	AT2G25920.1	2.37e-16	not available	NA	AT2G25920.1	8.58e-43	AT2G25920.1	2.03e-50	---NA---
CRO_T119209	AT3G62600.1	3.99e-34	Q9LZK5	1.16e-29	AT3G62600.1	9.5e-31	AT3G62600.1	4.54e-140	WP_012507859_1molecular chaperone DnaJ	1.78e-14
CRO_T119210	AT3G62590.1	1.37e-59	F4HXL0	2.08e-110	AT1G02660.1	1.48e-111	AT1G02660.1	7e-162	---NA---
CRO_T119205	AT4G02120.1	2.16e-28	Q54V77	2.1e-22	AT4G02120.1	1.18e-34	AT4G02120.1	0	EHR77217_1CTP synthase	7.25e-22
CRO_T119207	AT2G25920.1	4.89e-16	not available	NA	AT2G25920.1	2.39e-42	AT2G25920.1	1.32e-32	---NA---
CRO_T119208	AT2G47460.1	3.68e-31	O22264	4.74e-33	AT2G47460.1	3.95e-34	AT2G47460.1	4.58e-65	---NA---
CRO_T119212	AT5G21222.1	2.17e-74	Q8S9D1	5.5e-100	AT5G21222.1	3.91e-101	AT5G21222.1	1.94e-167	WP_013323049_1signal peptidase I	8.84e-08
CRO_T119214	AT3G24570.2	3.13e-36	Q4IPX8	7.47e-11	AT3G24570.2	1.66e-63	AT3G24570.2	2.72e-105	---NA---
CRO_T119216	AT5G19660.1	0	Q0WUG6	0	AT5G19660.1	0	AT5G19660.1	0	WP_014822376_1peptidase S8	7.35e-08
CRO_T119219	AT3G24530.1	2.35e-88	O22034	1.16e-14	AT3G24530.1	1.57e-81	AT3G24530.1	0	WP_013281635_1ATPase AAA	1.34e-14
CRO_T119220	AT5G19540.1	6.49e-57	not available	NA	AT5G19540.1	9.7e-63	AT5G19540.1	6.08e-172	---NA---
CRO_T119223	AT4G36670.1	7.13e-10	Q8VZ80	3.8e-165	AT3G18830.1	2.7e-166	AT3G18830.1	7.3e-150	WP_009951262_1sugar porter family MFS transporter	1.05e-73
CRO_T119215	AT3G24560.1	2.24e-13	not available	NA	AT3G24560.3	1.65e-33	AT3G24560.1	2.2e-136	WP_038466593_1tRNA lysidine(34) synthetase TilS	2.48e-06
CRO_T119217	AT1G52290.1	9.64e-66	Q9LV48	1.93e-57	AT3G24550.1	1.37e-58	AT3G24550.1	2.79e-168	WP_012853896_1serine/threonine protein kinase	1.15e-06
CRO_T119218	AT4G13250.2	6.16e-40	Q93ZA0	1.17e-57	AT4G13250.1	9.61e-59	AT4G13250.1	2.6e-178	---NA---
CRO_T119222	not available	NA	not available	NA	not available	NA	not available	NA	---NA---
CRO_T119224	AT5G19650.1	9.83e-10	Q3E9B4	9.4e-23	AT5G19650.1	6.69e-24	AT5G19650.1	2.32e-26	---NA---
CRO_T119228	not available	NA	not available	NA	AT3G16070.1	1.37e-15	AT1G15260.1	1.19e-14	---NA---
CRO_T119232	AT5G25620.2	1.37e-38	Q9SVQ1	2.72e-92	AT4G13260.1	1.94e-93	AT4G13260.1	1.9e-159	APR82382_1putative monooxygenase	1.65e-50
CRO_T119231	AT3G42766.1	2.41e-20	P10978	1.06e-131	AT4G23160.1	1.18e-47	AT3G42766.1	0	---NA---
CRO_T119230	AT3G53390.1	2.65e-06	not available	NA	not available	NA	not available	NA	---NA---
CRO_T119235	not available	NA	not available	NA	not available	NA	not available	NA	---NA---
CRO_T119238	not available	NA	Q9LNG5	1.2e-23	AT1G48120.1	8.54e-25	AT1G48120.1	1.28e-36	---NA---
CRO_T119240	AT3G24515.1	3.58e-33	Q941B6	8.12e-19	AT3G24515.1	5.78e-20	AT3G24515.1	2.29e-58	---NA---
CRO_T119241	not available	NA	Q9LNG5	1.97e-16	AT1G48120.1	1.62e-17	AT2G04865.1	4.8e-28	---NA---
CRO_T119236	AT3G24518.2	1.02e-30	Q9LV52	9.33e-72	AT3G24520.1	6.64e-73	AT3G24520.1	2.18e-73	---NA---
CRO_T119237	AT3G16060.1	3.98e-125	B9EY52	8.39e-124	AT3G16060.1	7.76e-123	AT3G16060.1	0	---NA---
CRO_T119244	AT4G32350.1	8.63e-07	not available	NA	AT4G32350.1	8.18e-24	AT4G32350.1	8.44e-61	---NA---
CRO_T119246	AT5G45130.1	3.75e-29	Q0ILQ6	9.52e-31	AT5G45130.1	7.42e-30	AT4G19640.1	1.89e-50	---NA---
CRO_T119245	not available	NA	not available	NA	AT3G29300.1	2.69e-09	AT3G29300.1	6.64e-06	---NA---
CRO_T119252	not available	NA	not available	NA	not available	NA	not available	NA	---NA---
CRO_T119250	not available	NA	not available	NA	not available	NA	not available	NA	---NA---
CRO_T119258	not available	NA	not available	NA	not available	NA	not available	NA	---NA---
CRO_T119256	not available	NA	not available	NA	not available	NA	not available	NA	---NA---
CRO_T119257	not available	NA	not available	NA	not available	NA	not available	NA	---NA---
CRO_T119254	not available	NA	not available	NA	not available	NA	not available	NA	---NA---
CRO_T119259	not available	NA	not available	NA	not available	NA	not available	NA	---NA---
CRO_T119261	not available	NA	not available	NA	not available	NA	not available	NA	---NA---
CRO_T119263	not available	NA	not available	NA	AT1G49920.1	3.61e-48	AT1G40097.1	9.44e-49	---NA---
CRO_T119265	AT3G24503.1	9.63e-20	Q56YU0	4.86e-40	AT3G24503.1	3.46e-41	AT3G24503.1	0	WP_068802585_1betaine-aldehyde dehydrogenase	1.06e-27
CRO_T119270	AT3G24503.1	1.54e-27	Q56YU0	1.15e-114	AT3G24503.1	9.37e-116	AT3G24503.1	0	NP_869285_1aldehyde dehydrogenase	2.75e-89
CRO_T119272	AT3G24495.1	1.98e-36	Q9SMV7	1.28e-56	AT3G24495.1	1.04e-57	AT3G24495.1	0	WP_013852386_1DNA mismatch repair protein MutS	5.63e-15
CRO_T119271	AT3G24500.2	3.9e-36	Q9LV58	1.32e-68	AT3G24500.1	9.4e-70	AT3G24500.2	6.61e-35	WP_015322758_1TIGR00270 family protein	1.43e-06
CRO_T119273	AT5G19610.1	0	F4K2K3	0	AT5G19610.1	0	AT5G19610.1	0	---NA---
CRO_T119276	AT3G23450.1	7.96e-63	not available	NA	not available	NA	not available	NA	---NA---
CRO_T119277	AT5G19600.1	9e-51	Q94LW6	1.74e-88	AT5G19600.1	1.42e-89	AT5G19600.1	0	WP_014773962_1solute carrier 26 family protein	1.09e-21
CRO_T119279	AT4G13340.1	1.16e-165	Q9LHF1	0	AT3G24480.1	0	AT3G24480.1	0	WP_014021274_1RHS repeat-associated core domain-containing protein	3.55e-26
CRO_T119274	AT3G24490.1	1.69e-71	Q9LJG8	2.46e-13	AT3G24490.1	2.72e-68	AT3G24490.1	3.11e-69	---NA---
CRO_T119278	not available	NA	not available	NA	not available	NA	not available	NA	---NA---
CRO_T119281	AT4G13345.2	1.38e-40	not available	NA	AT4G13345.2	1.75e-36	AT4G13345.2	1.91e-161	---NA---
CRO_T119283	AT4G13350.2	4.8e-24	Q8RXE7	3.83e-06	AT4G13350.2	4.79e-20	AT4G13350.1	1.46e-75	---NA---
CRO_T119286	AT3G24450.1	5.94e-12	Q58FZ0	3.19e-06	AT3G24450.1	4.13e-08	AT3G24450.1	2.22e-18	---NA---
CRO_T119288	AT5G19590.1	2.02e-22	Q9M015	6.79e-06	AT5G19590.1	4.13e-56	AT5G19590.1	2.43e-52	---NA---
CRO_T119290	not available	NA	Q9SK32	5.46e-08	AT2G25010.1	4.57e-09	AT2G25010.1	2.05e-11	---NA---
CRO_T119292	AT3G24440.1	4.51e-23	Q9LHF5	8.65e-71	AT3G24440.1	6.16e-72	AT3G24440.1	1.54e-137	---NA---
CRO_T119293	AT3G24430.1	2.74e-47	Q6STH5	8.79e-42	AT3G24430.1	7.19e-43	AT3G24430.1	0	WP_121919292_1iron-sulfur cluster carrier protein ApbC	2.75e-15
CRO_T119295	AT4G37470.1	2.27e-10	Q10QA5	6.34e-31	AT3G24420.1	1.8e-45	AT3G24420.1	7.03e-78	WP_066791114_1alpha/beta hydrolase	1.81e-23
CRO_T119296	AT4G13360.1	1.16e-30	Q9LK08	1.06e-16	AT3G24360.2	6.44e-18	AT4G13360.1	1.83e-156	WP_011511006_1enoyl-CoA hydratase/isomerase family protein	4.66e-13
CRO_T119297	AT5G19460.1	2.14e-18	Q8VXZ0	9.29e-13	AT5G19460.1	6.61e-14	AT5G19460.1	1.4e-83	WP_012971205_1DUF4743 domain-containing protein	7.51e-09
CRO_T119298	AT4G13400.1	6.18e-09	not available	NA	AT4G13400.1	6.22e-06	AT4G13400.1	2.19e-78	---NA---
CRO_T119301	AT3G56120.1	8.34e-84	F6HH45	3.03e-73	AT3G56120.1	9.66e-71	AT3G56120.1	3.57e-163	WP_103424972_1class I SAM-dependent methyltransferase family protein	1.28e-23
CRO_T119302	AT3G24332.1	4.71e-124	Q6NKW9	8.97e-141	AT3G24330.1	0	AT3G24332.1	0	WP_119335138_1glycosyltransferase	7.98e-07
CRO_T119303	AT3G24350.2	2.67e-37	Q9LK09	7.08e-36	AT3G24350.2	2.3e-37	AT3G24350.1	4.68e-83	---NA---
CRO_T119304	AT4G13370.1	5.44e-37	Q9LK09	1.31e-32	AT4G13370.1	3.12e-119	AT4G13370.1	6.44e-132	---NA---
CRO_T119307	AT2G25670.2	1.55e-39	not available	NA	AT4G32610.1	4.18e-17	AT4G32610.1	4.97e-17	---NA---
CRO_T119309	AT3G30190.1	3.06e-06	F4I082	1.73e-18	AT1G55260.2	2.12e-19	AT2G44300.1	2.5e-26	---NA---
CRO_T119310	AT2G26890.1	0	F4IVL6	0	AT2G26890.1	0	AT2G26890.1	0	---NA---
CRO_T119312	AT2G25670.2	5.72e-38	not available	NA	AT4G32610.1	9.88e-16	AT4G32610.1	1.18e-15	---NA---
CRO_T119313	AT4G32600.1	3.07e-30	Q8LDB8	1.94e-13	AT4G32600.1	4.13e-58	AT4G32600.1	6.83e-121	---NA---
CRO_T119311	not available	NA	not available	NA	AT1G03390.1	1.36e-29	AT1G03390.1	2.18e-27	---NA---
CRO_T119308	not available	NA	not available	NA	not available	NA	not available	NA	---NA---
CRO_T119316	AT1G08510.1	1.79e-77	Q39513	4.42e-67	AT1G08510.1	1.48e-60	AT1G08510.1	4.15e-153	---NA---
CRO_T119318	AT5G25510.1	5.03e-123	Q93YV6	1.34e-155	AT5G25510.1	9.52e-157	AT5G25510.1	0	---NA---
CRO_T119320	AT1G03390.1	3.06e-37	Q94CD1	1.83e-69	AT1G03390.1	0	AT1G03390.1	8.27e-179	---NA---
CRO_T119321	AT5G19930.2	1.94e-30	Q0WP96	2.27e-22	AT5G19930.2	1.62e-23	AT5G19930.1	3.48e-101	---NA---
CRO_T119322	not available	NA	Q5ZMS6	2.22e-06	AT5G19950.3	5.74e-27	AT5G19950.3	3.34e-53	---NA---
CRO_T119324	AT2G26910.1	3.73e-141	O81016	1.03e-107	AT2G26910.1	8.43e-109	AT2G26910.1	0	WP_119755016_1ATP-binding cassette domain-containing protein	6.66e-22
CRO_T119327	not available	NA	not available	NA	not available	NA	not available	NA	---NA---
CRO_T119325	AT4G32551.2	1.81e-11	Q9FUY2	3.78e-18	AT4G32551.1	2.69e-19	AT4G32551.1	1.03e-101	WP_013769008_1WD40 repeat-containing protein	4e-07
CRO_T119328	AT2G26900.1	7.38e-33	Q1EBV7	3.5e-26	AT2G26900.1	2.87e-27	AT2G26900.1	3.39e-134	NP_681916_1sodium-dependent transporter	2.16e-08
CRO_T119326	not available	NA	not available	NA	not available	NA	not available	NA	---NA---
CRO_T119334	AT2G26730.1	7.26e-89	O48788	3.13e-116	AT2G26730.1	2.23e-117	AT2G26730.1	0	WP_014021274_1RHS repeat-associated core domain-containing protein	2.34e-13
CRO_T119335	AT2G05170.1	0	Q9SJ40	0	AT2G05170.1	0	AT2G05170.1	0	---NA---
CRO_T119337	AT1G16480.2	6.62e-176	Q9SVP7	0	AT1G16480.1	0	AT1G16480.2	0	---NA---
CRO_T119340	AT1G79220.1	1.04e-10	Q9FM80	1.01e-06	AT1G79220.1	9.86e-108	AT1G79220.1	1.61e-107	---NA---
CRO_T119330	AT5G55740.1	1.65e-163	Q9FM64	0	AT5G55740.1	0	AT5G55740.1	0	---NA---
CRO_T119336	not available	NA	not available	NA	AT1G52780.1	1.53e-154	AT1G52780.1	4.29e-105	---NA---
CRO_T119341	AT2G03500.1	1.76e-25	Q9ZQ85	7.03e-21	AT2G03500.1	5e-22	AT2G03500.1	6.41e-69	---NA---
CRO_T119345	AT5G43810.2	1.05e-39	Q69VD5	9.79e-59	AT5G43810.2	4.36e-57	AT5G43810.2	0	---NA---
CRO_T119343	not available	NA	Q9LNG5	8.06e-44	AT1G48120.1	6.75e-45	AT1G48120.1	1.1e-43	---NA---
CRO_T119344	AT5G19960.1	4.85e-16	not available	NA	AT5G19960.1	2.58e-09	AT5G19960.1	7.4e-32	---NA---
CRO_T119364	AT1G48410.3	3.02e-17	Q9XGW1	6.95e-22	AT5G43810.2	4.95e-23	AT1G48410.2	5.07e-88	---NA---
CRO_T119374	AT1G48410.3	2.05e-20	Q69VD5	2.39e-31	AT5G43810.2	4.17e-32	AT5G43810.2	1.42e-68	---NA---
CRO_T136619	ATCG01280.1	3.3e-06	not available	NA	not available	NA	not available	NA	---NA---
CRO_T104536	not available	NA	not available	NA	not available	NA	not available	NA	---NA---
CRO_T104539	AT1G26260.3	2.45e-17	Q9SRT2	1.96e-17	AT3G07340.1	1.39e-18	AT3G07340.1	1.44e-54	---NA---
CRO_T104541	AT4G14150.1	2.17e-124	Q8L7Y8	0	AT3G23670.1	0	AT4G14150.1	0	---NA---
CRO_T104540	AT3G29782.1	1.27e-68	P10978	3.14e-47	AT4G23160.1	3.04e-30	AT3G29782.1	1.55e-167	---NA---
CRO_T104547	AT1G66620.1	1.55e-06	not available	NA	not available	NA	not available	NA	---NA---
CRO_T104551	not available	NA	not available	NA	not available	NA	not available	NA	---NA---
CRO_T104549	not available	NA	F4IFD0	6.79e-14	AT2G04865.1	4.83e-15	AT2G04865.1	2.32e-20	---NA---
CRO_T104553	AT1G49650.1	5.26e-07	A0A2P1GIY1	0	AT1G19190.1	6.11e-70	AT3G48690.1	3.84e-51	WP_012393972_1MULTISPECIES: alpha/beta hydrolase	3.63e-16
CRO_T104554	not available	NA	not available	NA	not available	NA	not available	NA	---NA---
CRO_T104566	AT2G07725.1	0	Q05492	1.71e-59	ATMG00210.1	7.03e-46	AT2G07725.1	4.25e-73	---NA---
CRO_T104555	ATCG00270.1	1.95e-143	A8W3I2	3.71e-55	ATCG00270.1	1.37e-55	ATCG00270.1	8.56e-67	---NA---
CRO_T104562	not available	NA	P10582	3.39e-111	not available	NA	AT2G07599.2	3.52e-07	---NA---
CRO_T104570	not available	NA	Q10993	3.49e-20	AT2G31980.1	8.39e-18	AT2G31980.1	5.86e-08	---NA---
CRO_T104581	not available	NA	not available	NA	not available	NA	not available	NA	---NA---
CRO_T104577	ATMG00520.1	6.75e-68	not available	NA	ATMG00520.1	5.55e-23	AT2G02110.1	1.31e-35	---NA---
CRO_T104584	AT3G04240.1	4.72e-46	Q9M8Y0	1.36e-63	AT3G04240.1	1.11e-64	AT3G04240.1	0	WP_015170407_1tetratricopeptide repeat protein	7.89e-11
CRO_T104587	ATCG00900.1	1.06e-107	P62732	7.53e-42	ATCG00900.1	3.54e-42	ATCG00900.1	7.68e-46	WP_012410237_130S ribosomal protein S7	3.68e-24
CRO_T104588	AT2G05540.1	1.22e-10	not available	NA	not available	NA	not available	NA	---NA---
CRO_T104591	AT2G32690.4	1.45e-08	not available	NA	not available	NA	not available	NA	---NA---
CRO_T104603	ATCG01280.1	1.12e-170	Q8S8U1	3.61e-57	ATCG01280.1	7.97e-52	ATCG01280.1	1.33e-67	---NA---
CRO_T104615	not available	NA	not available	NA	not available	NA	not available	NA	---NA---
CRO_T104617	AT3G42622.1	5.19e-38	P31843	1.61e-31	not available	NA	AT3G42622.1	8.68e-109	---NA---
CRO_T104625	not available	NA	not available	NA	not available	NA	not available	NA	---NA---
CRO_T104627	not available	NA	not available	NA	not available	NA	not available	NA	---NA---
CRO_T104635	not available	NA	not available	NA	not available	NA	AT2G05110.1	4.64e-06	---NA---
CRO_T120585	AT1G06070.1	4.65e-65	Q04088	7.96e-54	AT1G06070.1	2.09e-67	AT1G06070.1	1.88e-92	---NA---
CRO_T120582	not available	NA	not available	NA	not available	NA	AT1G37113.1	7.21e-08	---NA---
CRO_T120599	AT1G06050.1	2.97e-87	Q8VZF6	3.2e-47	AT1G06050.1	1.02e-125	AT1G06050.1	1.47e-116	---NA---
CRO_T120593	not available	NA	not available	NA	AT5G41270.1	2.63e-17	AT5G41270.1	7.03e-27	---NA---
CRO_T120600	not available	NA	not available	NA	not available	NA	not available	NA	---NA---
CRO_T120598	not available	NA	not available	NA	not available	NA	not available	NA	---NA---
CRO_T120597	not available	NA	not available	NA	not available	NA	not available	NA	---NA---
CRO_T104232	ATCG00920.1	0	P41615	2.25e-14	ATCG00580.1	2.27e-15	ATCG00920.1	1.79e-92	---NA---
CRO_T104233	AT5G16260.1	1.38e-12	not available	NA	AT5G16260.1	1.36e-14	AT5G16260.1	6.59e-108	---NA---
CRO_T104234	not available	NA	not available	NA	AT1G49920.1	6.09e-36	AT1G64260.1	7.17e-32	---NA---
CRO_T104240	AT2G31560.2	2.94e-38	not available	NA	AT1G05870.4	1.26e-36	AT1G05870.1	3.89e-45	---NA---
CRO_T104241	AT2G43330.1	4.74e-63	Q8VZR6	3.12e-77	AT2G43330.1	2.22e-78	AT2G43330.1	4.34e-156	WP_049953830_1sugar porter family MFS transporter	4.8e-29
CRO_T104243	AT2G43330.1	2.52e-48	Q8VZR6	6.49e-73	AT2G43330.1	4.62e-74	AT2G43330.1	1.2e-83	WP_049953830_1sugar porter family MFS transporter	3.46e-33
CRO_T104257	AT1G05900.2	1.7e-30	B9DFZ0	3.15e-26	AT1G05900.1	5.66e-28	AT2G31450.1	5.74e-95	WP_083797284_1endonuclease III	3.66e-11
CRO_T104265	AT2G43320.2	3.41e-56	not available	NA	AT2G43320.2	6.29e-59	AT2G43320.2	9.15e-118	---NA---
CRO_T104268	not available	NA	O23685	7.54e-15	AT4G35410.2	6.33e-16	AT4G35410.1	9.01e-37	---NA---
CRO_T104269	not available	NA	not available	NA	not available	NA	not available	NA	---NA---
CRO_T104266	not available	NA	not available	NA	not available	NA	not available	NA	---NA---
CRO_T104263	not available	NA	not available	NA	not available	NA	AT3G44605.1	1.05e-06	---NA---
CRO_T104264	AT1G56675.1	4.26e-25	Q9ZT94	2.73e-69	ATMG00810.1	1.8e-36	AT1G52210.1	0	---NA---
CRO_T104277	ATCG01180.1	1.14e-65	not available	NA	AT2G42070.1	2.49e-06	ATCG01180.1	2.68e-26	---NA---
CRO_T104281	not available	NA	not available	NA	not available	NA	not available	NA	---NA---
CRO_T104276	not available	NA	not available	NA	not available	NA	not available	NA	---NA---
CRO_T104283	AT4G20840.1	4.91e-44	Q9SA85	1.14e-101	AT1G30700.1	8.1e-103	AT1G30700.1	7.58e-173	WP_075777286_1FAD-binding oxidoreductase	5.25e-22
CRO_T104282	not available	NA	not available	NA	not available	NA	AT4G06628.1	3.61e-06	---NA---
CRO_T104291	AT5G22460.2	1.01e-14	not available	NA	AT5G22460.2	2.17e-24	AT5G22460.2	4.34e-93	---NA---
CRO_T104295	AT3G57530.1	1.28e-55	Q38873	3.68e-44	AT5G12480.1	2.62e-45	AT2G31500.1	0	WP_082362313_1serine/threonine protein kinase	2.58e-10
CRO_T104298	not available	NA	not available	NA	not available	NA	not available	NA	---NA---
CRO_T104299	not available	NA	not available	NA	not available	NA	AT2G06890.1	7.32e-24	---NA---
CRO_T104300	AT2G31510.1	2.17e-30	Q84RR0	6.23e-29	AT2G31510.1	4.44e-30	AT2G31510.1	0	---NA---
CRO_T104303	not available	NA	not available	NA	AT3G25100.1	1.36e-12	AT3G42622.1	3.79e-42	---NA---
CRO_T104305	AT2G31440.1	4.15e-23	Q8L9G7	1.22e-22	AT2G31440.1	9.98e-24	AT2G31440.1	1.53e-83	---NA---
CRO_T141188	AT5G20480.1	2.94e-22	C0LGP4	5.79e-46	AT3G47580.1	1.1e-48	AT3G47110.1	5.91e-53	WP_083765743_1serine/threonine protein kinase	1.07e-09
CRO_T120903	AT4G38020.1	8.69e-28	Q9UR07	1.38e-66	AT4G38020.1	1.44e-34	AT2G01034.1	1.36e-152	WP_013182904_1RNA methyltransferase	1.3e-06
CRO_T131799	AT3G15620.2	4.74e-21	O48786	6.39e-36	AT2G26710.1	4.55e-37	AT2G26710.1	4.69e-42	WP_015762384_1cytochrome P450	4.47e-14
CRO_T107612	AT3G29000.1	1.97e-06	not available	NA	not available	NA	not available	NA	---NA---
CRO_T125657	AT1G07615.1	2.52e-73	F4HSD4	9.33e-105	AT1G07615.1	6.64e-106	AT1G07615.1	7.8e-143	WP_002610244_1GTPase ObgE	9.25e-49
CRO_T125659	AT4G10030.1	1.62e-34	not available	NA	AT4G10030.1	1.23e-20	AT4G10030.1	4.54e-105	---NA---
CRO_T125660	not available	NA	not available	NA	AT5G27990.1	7.13e-09	AT5G27990.1	2.38e-16	---NA---
CRO_T125662	AT1G71500.1	9.47e-32	not available	NA	AT1G71500.1	3.19e-33	AT1G71500.1	5.97e-31	---NA---
CRO_T125663	AT1G71500.1	2.54e-68	not available	NA	AT1G71500.1	2.17e-61	AT1G71500.1	6.06e-61	WP_006199021_1Rieske (2Fe-2S) protein	6.73e-06
CRO_T125664	AT1G22810.1	1.54e-06	Q9C9I8	4.91e-38	AT1G71520.1	3.49e-39	AT1G22810.1	1.98e-36	---NA---
CRO_T125666	AT4G10010.1	7.93e-64	Q9ZVM9	2.06e-48	AT1G33770.1	9.08e-53	AT1G09600.1	0	WP_012828671_1tetratricopeptide repeat protein	8.76e-13
CRO_T125671	AT4G10000.2	1.13e-17	not available	NA	AT4G10000.2	2.89e-12	AT4G10000.1	6.43e-82	---NA---
CRO_T125672	AT1G10290.1	9.63e-60	Q9SE83	9.63e-56	AT1G10290.1	7.88e-57	AT1G59610.1	0	---NA---
CRO_T125674	AT1G09610.1	1.21e-58	Q6NMK1	6.13e-114	AT1G09610.1	4.36e-115	AT1G09610.1	5.02e-100	---NA---
CRO_T125675	AT1G44575.2	1.3e-45	Q0J8R9	3.85e-60	AT1G44575.1	7.25e-57	AT1G44575.2	3.27e-73	---NA---
CRO_T125676	AT1G09610.1	4.26e-83	Q9LQ32	7.27e-127	AT1G33800.1	5.18e-128	AT1G33800.1	1.07e-112	---NA---
CRO_T125677	AT1G33810.1	3.97e-14	not available	NA	AT1G33810.1	3.09e-13	AT1G33810.1	3.38e-36	---NA---
CRO_T125679	AT1G33811.1	9.49e-40	Q8L5Z1	3.73e-83	AT1G33811.1	3.09e-84	AT1G33811.1	5.89e-144	---NA---
CRO_T125681	not available	NA	Q589Y0	4.54e-140	AT3G29670.1	1.01e-72	AT3G29635.1	7.92e-56	---NA---
CRO_T125658	AT1G71490.1	1.65e-131	Q9C9I6	0	AT1G71490.1	0	AT1G71490.1	0	---NA---
CRO_T125661	not available	NA	not available	NA	AT4G32480.1	2.58e-32	AT4G32480.1	5.29e-38	---NA---
CRO_T125665	AT4G10020.1	2.17e-17	Q8LKV5	3.18e-48	AT4G10020.1	8.99e-44	AT4G10020.1	3.51e-130	---NA---
CRO_T125667	AT1G33780.1	3.85e-96	Q3AQ69	4.21e-21	AT1G33780.1	1.4e-103	AT1G33780.1	2.88e-87	AFK02503_1UPF0301 protein yqgE	5.29e-21
CRO_T125668	AT1G09620.1	0	F4I116	0	AT1G09620.1	0	AT1G09620.1	0	AJF61249_1Leucine-tRNA ligase	2.02e-178
CRO_T125678	AT1G33810.1	6.53e-14	not available	NA	AT1G33810.1	3.78e-14	AT1G33810.1	1.27e-20	---NA---
CRO_T125680	not available	NA	Q589Y0	2.51e-134	AT3G29670.1	1.84e-70	AT3G29635.1	2.08e-53	---NA---
CRO_T125673	not available	NA	not available	NA	not available	NA	not available	NA	---NA---
CRO_T125670	not available	NA	not available	NA	not available	NA	not available	NA	---NA---
CRO_T128157	ATMG00900.1	0	P92527	2.73e-74	ATMG00900.1	1.42e-85	ATMG00900.1	9.23e-84	WP_069689016_1heme transporter HemC	1.34e-26
CRO_T128165	ATCG00920.1	2.71e-19	not available	NA	not available	NA	not available	NA	---NA---
CRO_T128160	AT2G07698.1	0	P05495	0	ATMG01190.1	0	AT2G07698.1	0	WP_015088360_1F0F1 ATP synthase subunit alpha	0
CRO_T128161	ATMG00410.1	0	P05499	2.53e-128	ATMG00410.1	5.19e-103	ATMG00410.1	2.66e-129	WP_046020433_1F0F1 ATP synthase subunit A	7.38e-27
CRO_T128162	ATMG00410.1	2.73e-18	not available	NA	not available	NA	not available	NA	---NA---
CRO_T128159	ATMG01190.1	8.82e-62	P05495	4.86e-30	ATMG01190.1	4.93e-25	AT2G07698.1	1.16e-22	---NA---
CRO_T128155	ATMG00160.1	2.49e-07	not available	NA	not available	NA	not available	NA	---NA---
CRO_T128158	not available	NA	not available	NA	not available	NA	not available	NA	---NA---
CRO_T128164	not available	NA	not available	NA	not available	NA	not available	NA	---NA---
CRO_T115945	AT5G65380.1	8.35e-26	Q9FNC1	5.07e-74	AT5G44050.1	3.61e-75	AT5G65380.1	0	---NA---
CRO_T115947	AT5G65380.1	1.75e-57	Q9FKQ1	2.13e-107	AT5G65380.1	1.75e-108	AT5G65380.1	0	---NA---
CRO_T115948	AT5G65380.1	5.66e-34	Q9FKQ1	6.27e-82	AT5G65380.1	4.46e-83	AT5G65380.1	0	---NA---
CRO_T115949	not available	NA	Q9LXB7	4.38e-07	AT5G09520.1	3.12e-08	AT5G09520.1	3.4e-08	---NA---
CRO_T115950	not available	NA	Q8L936	1.11e-116	AT4G40080.1	7.88e-118	AT4G40080.1	1.32e-81	---NA---
CRO_T115944	AT1G60830.1	1.09e-09	Q00962	2.43e-80	AT1G60830.1	3.23e-27	AT3G33084.1	1.11e-53	---NA---
CRO_T115952	AT2G22460.1	2.34e-13	O22227	4.78e-18	AT5G65340.1	2.85e-42	AT2G22460.1	3.2e-55	---NA---
CRO_T115953	not available	NA	P22036	5.39e-96	AT1G10130.1	6.08e-33	AT2G07560.1	5.96e-23	WP_014968846_1magnesium-translocating P-type ATPase	2.47e-98
CRO_T115956	AT1G72210.1	1.16e-32	Q9C7T4	1.65e-24	AT1G72210.1	1.18e-25	AT1G72210.1	2.14e-54	---NA---
CRO_T115958	not available	NA	not available	NA	AT2G46550.2	3.79e-12	AT1G01240.2	1.49e-12	---NA---
CRO_T115954	not available	NA	P22036	4.64e-96	AT1G10130.1	5.3e-33	AT2G07560.1	1.82e-20	WP_014968846_1magnesium-translocating P-type ATPase	2.14e-98
CRO_T115957	AT1G72220.1	1.5e-33	Q8LFY8	3.13e-40	AT1G72220.1	2.23e-41	AT5G10380.1	5.03e-40	---NA---
CRO_T115961	AT5G64290.1	8.89e-43	Q8L7Z9	8.36e-90	AT5G64290.1	1.77e-64	AT5G64290.1	0	WP_011197641_1MULTISPECIES: anion permease	2.73e-41
CRO_T115963	not available	NA	Q9XI99	1.01e-75	AT1G49320.1	7.19e-77	AT1G49320.1	6.91e-73	---NA---
CRO_T115965	AT2G22430.1	2.55e-40	Q940J1	7.96e-48	AT4G40060.1	5.33e-49	AT2G22430.1	6.18e-61	---NA---
CRO_T115959	AT5G10370.1	0	F4KGU4	0	AT5G10370.1	0	AT4G01020.1	0	ALP54699_1ATP-dependent RNA helicase HrpA	7.34e-86
CRO_T115960	AT5G64300.1	1.34e-80	P47924	3.53e-54	AT5G64300.1	2.51e-55	AT5G64300.1	0	WP_006340776_1bifunctional 3,4-dihydroxy-2-butanone-4-phosphate synthase/GTP cyclohydrolase II	3.27e-42
CRO_T115966	not available	NA	not available	NA	AT1G22470.1	3.4e-06	AT1G22470.1	1.4e-06	---NA---
CRO_T115967	AT5G59662.1	1.12e-07	Q9SD62	1.49e-17	AT3G47580.1	2.3e-19	AT3G47580.1	7.47e-18	---NA---
CRO_T115968	AT5G20480.1	1.17e-14	C0LGT6	2.43e-133	AT5G20480.1	2e-134	AT3G47570.1	3.04e-132	WP_014021274_1RHS repeat-associated core domain-containing protein	7.81e-23
CRO_T115971	AT5G20480.1	8.56e-24	C0LGP4	0	AT3G47570.1	0	AT5G20480.1	0	WP_014021274_1RHS repeat-associated core domain-containing protein	2.33e-42
CRO_T115973	not available	NA	C0LGT6	1.46e-64	AT5G20480.1	1.04e-65	AT3G47110.1	6.19e-71	WP_014021274_1RHS repeat-associated core domain-containing protein	3.07e-32
CRO_T115975	AT4G40050.1	3.12e-44	Q8C8N2	5.87e-30	AT4G40050.1	3.51e-63	AT4G40050.1	6.31e-177	---NA---
CRO_T115974	AT5G65290.2	1.33e-45	not available	NA	AT5G65290.2	8.26e-33	AT5G65290.2	0	---NA---
CRO_T115977	AT4G40040.2	3.4e-89	P80553	1.94e-53	AT4G40030.2	7.57e-55	AT4G40030.1	1.89e-67	---NA---
CRO_T115979	AT5G65280.1	3.76e-36	Q9FJN7	3.01e-122	AT5G65280.1	2.15e-123	AT5G65280.1	2.79e-126	---NA---
CRO_T115980	AT1G78290.3	1.76e-32	P0C5D6	2.59e-33	AT3G50500.2	9.67e-29	AT4G40010.1	2.17e-123	---NA---
CRO_T115981	AT4G31700.2	1.75e-125	Q9M3V8	7.38e-77	AT4G31700.1	2.61e-76	AT4G31700.2	1.08e-101	---NA---
CRO_T115983	AT2G22400.1	3.98e-33	P38205	1.2e-17	AT2G22400.1	3.07e-37	AT2G22400.1	0	---NA---
CRO_T115986	AT2G46225.3	4.21e-21	Q8S8M5	2.44e-38	AT2G46225.2	2.95e-40	AT2G46225.3	1.39e-67	---NA---
CRO_T115987	AT3G21090.1	2.71e-10	H9BZ66	0	AT3G21090.1	1.13e-74	AT1G17840.1	2.29e-175	AKV03857_1ABC-type multidrug transport system, ATPase component	2.7e-29
CRO_T115988	AT3G21090.1	3.3e-09	H9BZ66	6.84e-100	AT1G17840.1	2.89e-75	AT1G17840.1	1.3e-173	AKV03857_1ABC-type multidrug transport system, ATPase component	3.81e-30
CRO_T115989	AT5G20480.1	6.5e-25	C0LGP4	0	AT3G47570.1	0	AT3G47110.1	0	WP_014021274_1RHS repeat-associated core domain-containing protein	4.82e-46
CRO_T115991	AT5G20480.1	8.7e-20	C0LGP4	2.21e-90	AT3G47570.1	1.57e-91	AT3G47110.1	1.79e-179	WP_014021274_1RHS repeat-associated core domain-containing protein	1.7e-44
CRO_T115978	AT1G35160.2	6e-73	P93211	8.42e-97	AT1G78300.1	3.46e-86	AT1G78300.1	5.29e-129	---NA---
CRO_T115982	AT2G22420.1	7.31e-78	Q9SJZ2	1.64e-108	AT2G22420.1	1.17e-109	AT2G22420.1	1.11e-157	---NA---
CRO_T115984	AT5G65270.1	1.03e-91	Q40522	2.31e-85	AT5G65270.1	4.68e-83	AT5G65270.1	1.03e-116	WP_045474497_1Ras-related GTP-binding protein	3.06e-11
CRO_T115990	ATCG00530.1	1.05e-33	P58155	5.07e-20	ATCG00530.1	1.44e-17	ATCG00530.1	1.32e-19	---NA---
CRO_T122534	AT1G75080.2	3.73e-45	Q7VG78	1.5e-19	AT1G75090.1	4.74e-43	AT1G75090.1	5.51e-87	WP_129606064_1DNA-3-methyladenine glycosylase I	1.47e-28
CRO_T122538	AT4G36810.1	4.38e-129	P80042	0	AT4G36810.1	3.01e-168	AT2G18620.1	1.61e-142	WP_015178756_1polyprenyl synthetase family protein	2.57e-124
CRO_T122540	not available	NA	not available	NA	not available	NA	not available	NA	---NA---
CRO_T122541	AT1G19330.3	7.22e-31	not available	NA	AT1G75060.2	2.11e-19	AT1G19330.2	8.88e-58	---NA---
CRO_T122532	AT1G80950.1	5.28e-23	Q8L7R3	1.76e-32	AT1G80950.1	1.25e-33	AT1G80950.1	2.36e-119	---NA---
CRO_T122533	AT1G47750.1	6.75e-68	Q9FZF1	4.91e-106	AT1G47750.1	3.5e-107	AT1G47750.1	4.14e-95	---NA---
CRO_T122535	AT1G75080.2	4.05e-45	Q7VG78	1.74e-19	AT1G75090.1	6.43e-43	AT1G75080.2	2.04e-45	WP_129606064_1DNA-3-methyladenine glycosylase I	7.82e-28
CRO_T122536	AT1G75080.2	2.93e-51	Q8S307	7.8e-43	AT1G75080.2	5.55e-44	AT1G75080.1	5.7e-69	---NA---
CRO_T122537	AT4G36800.2	1.53e-26	Q9SDY5	8.89e-32	AT4G36800.2	7.29e-33	AT4G36800.2	4.13e-75	---NA---
CRO_T122539	AT1G19340.1	8.4e-30	Q8LFA9	5.36e-44	AT1G19340.1	3.81e-45	AT1G19340.1	3.23e-108	---NA---
CRO_T122542	not available	NA	not available	NA	not available	NA	not available	NA	---NA---
CRO_T122543	AT2G23790.1	1.33e-25	O64823	1.47e-46	AT2G23790.1	1.05e-47	AT5G42610.1	3.22e-70	---NA---
CRO_T122544	AT5G42620.2	1.63e-68	Q8BMN4	1.14e-17	AT5G42620.1	3.81e-60	AT5G42620.2	0	---NA---
CRO_T122549	AT1G19310.1	3.79e-45	Q09463	1.66e-28	AT1G19310.1	1.19e-83	AT1G19310.1	2.3e-79	---NA---
CRO_T122550	AT1G19300.1	1.41e-108	Q9LN68	1.42e-156	AT1G19300.1	1.01e-157	AT1G19300.1	2.51e-159	---NA---
CRO_T122545	AT1G75030.1	2.68e-62	P28493	7.26e-78	AT1G75050.1	3.94e-81	AT1G75040.1	1.05e-78	---NA---
CRO_T122546	AT3G18850.5	6.49e-59	Q8L4Y2	2.82e-69	AT1G75020.2	2.01e-70	AT1G75020.2	8.86e-137	WP_068514196_11-acyl-sn-glycerol-3-phosphate acyltransferase	5.9e-06
CRO_T122547	not available	NA	not available	NA	not available	NA	not available	NA	---NA---
CRO_T122551	not available	NA	not available	NA	AT4G36850.1	2.15e-23	AT4G36850.1	3.3e-42	---NA---
CRO_T132481	AT4G25310.1	8.97e-08	Q39224	7.82e-29	AT4G25300.2	4.47e-31	AT3G21420.1	2.33e-43	---NA---
CRO_T106041	not available	NA	not available	NA	not available	NA	not available	NA	---NA---
CRO_T106044	AT1G78420.2	1.6e-23	Q93YV5	2.14e-23	AT1G78420.2	1.52e-24	AT1G78420.1	1.77e-87	---NA---
CRO_T106047	AT1G17147.1	3.13e-10	Q8VYI5	6.53e-10	AT1G78410.1	4.64e-11	AT1G78410.1	2.83e-10	---NA---
CRO_T106048	AT1G53650.2	2.88e-20	Q9LPI5	1.44e-17	AT1G32790.2	8.98e-19	AT3G14450.1	2.65e-71	---NA---
CRO_T106052	AT3G14440.1	1.87e-174	O24023	0	AT3G14440.1	0	AT3G14440.1	0	---NA---
CRO_T106051	AT1G66340.1	1.25e-51	Q41342	4.18e-82	AT1G66340.1	1.56e-69	AT1G66340.1	1.73e-102	WP_015182118_1hybrid sensor histidine kinase/response regulator	2.93e-22
CRO_T106053	AT1G30120.1	0	O64688	0	AT2G34590.1	0	AT1G30120.1	0	WP_010469156_1MULTISPECIES: alpha-ketoacid dehydrogenase subunit beta	4.58e-169
CRO_T106057	AT3G14410.1	5.03e-103	Q94EI9	9.98e-66	AT3G14410.1	8.19e-67	AT3G14410.1	6.49e-141	---NA---
CRO_T106059	AT3G14400.1	3.45e-50	Q9FPS2	1.31e-74	AT3G14400.1	9.34e-76	AT3G14400.1	2.14e-157	---NA---
CRO_T106060	AT1G17190.1	7.72e-24	Q03666	2.27e-39	AT1G78340.1	2.8e-38	AT1G17180.1	1.01e-67	WP_085757500_1glutathione S-transferase family protein	5.81e-12
CRO_T106061	AT1G78320.1	2.06e-55	P46417	7.52e-50	AT1G78320.1	2.12e-48	AT1G78380.1	7.21e-98	WP_117412366_1glutathione S-transferase family protein	2.71e-12
CRO_T106054	AT3G14415.3	1.35e-66	P05414	7.42e-46	AT3G14415.3	2.45e-46	AT3G14420.2	5.6e-170	WP_009516634_1MULTISPECIES: alpha-hydroxy-acid oxidizing protein	3.98e-21
CRO_T106055	not available	NA	Q9LNG5	1.06e-07	AT1G48120.1	7.53e-09	AT1G48120.1	1.03e-12	---NA---
CRO_T106058	AT3G14410.1	9.42e-97	Q94EI9	5.11e-62	AT3G14410.1	4.21e-63	AT3G14410.1	2.61e-123	---NA---
CRO_T106062	AT1G78380.1	1.19e-56	P46417	1.18e-49	AT1G78340.1	1.78e-48	AT1G78380.1	6.53e-91	WP_085757500_1glutathione S-transferase family protein	4.46e-15
CRO_T106063	AT1G78320.1	1.41e-34	P25317	2.11e-39	AT1G78380.1	1.43e-35	AT1G78380.1	1.95e-71	---NA---
CRO_T106069	AT1G17230.1	0	Q9SHI2	0	AT1G17230.1	0	AT1G17230.1	0	WP_014021274_1RHS repeat-associated core domain-containing protein	3.86e-69
CRO_T106070	AT1G76750.1	8.76e-07	Q9SRD8	5.91e-34	AT1G76750.1	4.21e-35	AT1G76750.1	2.65e-29	---NA---
CRO_T106064	AT1G17180.1	4.12e-36	Q03666	6.69e-39	AT1G78380.1	5.19e-37	AT1G17180.1	6.39e-67	---NA---
CRO_T106071	AT1G53700.1	1.76e-135	Q9LUL2	2.31e-173	AT3G14370.1	1.64e-174	AT1G53700.1	1.15e-153	WP_129885825_1serine/threonine protein kinase	8.71e-21
CRO_T106073	AT1G72280.1	7.41e-46	Q9C7S7	7.5e-30	AT1G72280.1	5.34e-31	AT1G72280.1	0	---NA---
CRO_T106078	ATCG00380.1	9.02e-83	A0A337	1.37e-43	ATCG00380.1	8.68e-38	AT3G32021.1	1.24e-85	WP_015145669_130S ribosomal protein S4	6.82e-27
CRO_T106072	AT5G53840.1	1.09e-07	Q8L7H1	5.74e-31	AT4G14103.1	4.09e-32	AT4G26340.1	2.88e-25	---NA---
CRO_T106074	AT1G72250.2	5.72e-79	Q2QM62	3.41e-100	AT1G72250.2	8.07e-84	AT1G72250.2	0	---NA---
CRO_T106077	ATCG00420.1	1.91e-70	Q2MI97	3.47e-42	ATCG00420.1	4.08e-39	ATCG00420.1	7.25e-40	WP_006623159_1MULTISPECIES: NADH dehydrogenase subunit J	8.78e-32
CRO_T106080	AT1G17220.1	5.3e-68	P57997	1.1e-87	AT1G17220.1	9.96e-89	AT1G17220.1	0	WP_012954107_1translation initiation factor IF-2	6.01e-20
CRO_T106081	AT1G17210.1	1.98e-168	not available	NA	AT1G17210.1	0	AT1G17210.1	0	---NA---
CRO_T106089	AT1G61520.3	1.41e-155	P27522	4.13e-133	AT1G61520.2	3.57e-134	AT1G61520.3	6.39e-143	---NA---
CRO_T106091	AT4G12650.1	0	F4JRE0	0	AT4G12650.1	0	AT4G12650.1	0	---NA---
CRO_T106083	AT1G17200.2	1.57e-10	A7QBZ2	5.65e-31	AT1G17200.2	1.26e-24	AT1G17200.1	1.48e-54	---NA---
CRO_T106088	AT5G48330.2	7.61e-24	Q6P798	7.2e-14	AT5G48330.1	6.46e-75	AT5G48330.2	4.16e-148	---NA---
CRO_T106090	AT4G11120.1	7.63e-33	Q5XF75	6.21e-42	AT4G11120.1	4.42e-43	AT4G11120.1	5e-117	YP_144126_1elongation factor Ts	1.47e-14
CRO_T106085	not available	NA	not available	NA	AT1G49920.1	1.55e-09	AT3G44205.1	1.09e-12	---NA---
CRO_T106086	not available	NA	not available	NA	not available	NA	not available	NA	---NA---
CRO_T106096	AT2G32480.2	4.96e-166	O80885	0	AT2G32480.1	0	AT2G32480.2	1.77e-171	WP_015230928_1RIP metalloprotease RseP	4.62e-90
CRO_T106098	AT5G48310.2	1.1e-32	not available	NA	AT5G48310.2	2.77e-41	AT5G48310.2	0	---NA---
CRO_T106100	not available	NA	not available	NA	not available	NA	not available	NA	---NA---
CRO_T106101	ATCG00280.1	0	Q33C41	7.23e-94	ATCG00280.1	3.49e-92	ATCG00280.1	1.4e-99	---NA---
CRO_T106102	not available	NA	not available	NA	not available	NA	AT5G29720.1	3.28e-26	---NA---
CRO_T106099	AT3G31470.1	3.71e-06	P93295	8.46e-19	AT4G29090.1	1.33e-27	AT2G45230.1	4.96e-123	---NA---
CRO_T106104	AT4G12640.1	2.49e-69	Q9FF99	1.42e-65	AT4G12640.1	3.26e-72	AT4G12640.1	1.57e-150	---NA---
CRO_T106107	not available	NA	not available	NA	not available	NA	not available	NA	---NA---
CRO_T106110	AT2G32690.4	5.44e-10	not available	NA	not available	NA	not available	NA	---NA---
CRO_T106112	AT1G55730.2	4.88e-47	Q6K1C4	5.77e-28	AT1G55730.2	1.23e-26	AT1G55730.2	4.69e-131	WP_013953096_1calcium/proton exchanger	4.72e-14
CRO_T106116	AT5G14400.1	9.56e-06	Q6F4F5	2.82e-37	AT3G50660.1	1.96e-25	AT5G14400.1	4.14e-127	BBD54618_1cytochrome P450	2.01e-07
CRO_T106114	AT5G48300.1	1.34e-102	P52416	9.15e-79	AT5G48300.1	1.4e-77	AT5G48300.1	0	WP_015176220_1glucose-1-phosphate adenylyltransferase	1.1e-48
CRO_T106117	AT2G04160.1	9.86e-69	F4JXC5	3.67e-120	AT5G59810.1	3e-121	AT2G04160.1	0	WP_062481098_1serine protease	1.19e-51
CRO_T106113	not available	NA	not available	NA	AT1G14770.2	5.97e-09	AT1G14770.2	2.38e-10	---NA---
CRO_T106119	AT5G37370.4	1.47e-67	Q8RWB1	1.53e-49	AT5G37370.3	3.58e-53	AT5G37370.2	1.18e-130	---NA---
CRO_T106122	AT4G05230.1	4.17e-14	Q9ZT95	9.15e-11	AT4G05230.1	1.75e-23	AT4G05230.1	1.08e-39	---NA---
CRO_T106118	AT2G04160.1	4.29e-48	Q9ZSP5	6.17e-115	AT2G04160.1	4.39e-116	AT2G04160.1	0	WP_013754318_1serine protease	7.01e-30
CRO_T106123	AT5G37310.1	4.6e-147	Q940S0	2.05e-125	AT1G14670.1	1.68e-126	AT1G14670.1	0	---NA---
CRO_T106126	AT3G03270.2	4.21e-31	not available	NA	AT3G03270.2	1.36e-29	AT3G03270.2	2.94e-65	---NA---
CRO_T106130	AT1G65950.1	1.54e-18	Q54P00	7.65e-06	AT1G65950.1	1.48e-15	AT1G65950.1	6.25e-123	---NA---
CRO_T106129	AT5G17330.1	4.6e-74	Q9ZPS4	4.65e-67	AT2G02000.1	3.31e-68	AT2G02000.1	0	WP_015280343_1glutamate decarboxylase	9.36e-39
CRO_T106131	AT1G65930.1	4.14e-42	Q9SRZ6	3.96e-46	AT1G65930.1	3.25e-47	AT1G65930.1	0	WP_059398852_1isocitrate dehydrogenase (NADP(+))	1.42e-36
CRO_T106128	AT3G31402.2	2.67e-09	not available	NA	AT1G19260.1	5.13e-20	AT5G09513.1	4.77e-24	---NA---
CRO_T106135	AT3G03260.1	9.77e-17	Q69T58	5.18e-25	AT1G73360.1	1.15e-25	AT1G73360.1	2.78e-101	---NA---
CRO_T106139	AT3G03220.1	5.15e-62	Q9M9P0	6.22e-72	AT3G03220.1	4.43e-73	AT3G03220.1	8.36e-132	---NA---
CRO_T106141	AT5G17290.1	1.87e-15	Q9FFI2	8.33e-18	AT5G17290.1	5.93e-19	AT5G17290.1	8.63e-112	---NA---
CRO_T106142	AT1G62260.1	1.82e-118	O04590	0	AT1G62260.1	0	AT1G62260.1	0	WP_106891457_1hypothetical protein	9.2e-07
CRO_T106143	AT5G25780.1	1.47e-112	Q9C5Z1	2.6e-103	AT5G27640.1	1.85e-104	AT5G27640.2	1.33e-175	---NA---
CRO_T106144	AT5G61410.2	2.2e-70	Q43843	1.75e-53	AT5G61410.2	1.45e-54	AT5G61410.2	3.62e-114	WP_012161962_1ribulose-phosphate 3-epimerase	3.46e-31
CRO_T106133	AT5G37290.2	1.84e-23	Q3UJZ3	1.08e-09	AT5G37290.1	1.32e-21	AT5G37290.2	2.43e-61	---NA---
CRO_T106136	AT3G03250.1	1.29e-24	Q9SDX3	2.99e-27	AT5G17310.2	1.6e-24	AT5G17310.2	1.01e-172	---NA---
CRO_T106138	AT5G17300.1	5.11e-40	F4KGY6	1.79e-21	AT5G17300.1	1.46e-22	AT5G17300.1	4.46e-40	---NA---
CRO_T106140	AT3G03210.1	3.41e-41	not available	NA	AT3G03210.1	2.07e-107	AT3G03210.1	3.23e-94	---NA---
CRO_T106134	not available	NA	not available	NA	not available	NA	not available	NA	---NA---
CRO_T125289	AT5G13270.1	2.43e-106	Q9LYU9	0	AT5G13270.1	0	AT5G13270.1	0	---NA---
CRO_T125290	AT1G28100.5	3.48e-09	Q8GWB2	3.42e-16	AT1G28100.5	9.79e-18	AT1G28100.3	1.87e-65	---NA---
CRO_T125297	AT5G13230.1	3.98e-124	Q9LYV3	0	AT5G13230.1	0	AT5G13230.1	0	---NA---
CRO_T125298	not available	NA	not available	NA	not available	NA	not available	NA	---NA---
CRO_T125299	AT1G28080.1	7.06e-15	not available	NA	AT5G13250.1	1.5e-07	AT1G28080.1	2.12e-21	---NA---
CRO_T125302	AT5G13200.1	5.01e-61	Q9LYV6	5.73e-63	AT5G13200.1	4.78e-64	AT5G13200.1	1.01e-100	---NA---
CRO_T125304	AT5G13190.1	1.22e-23	Q94CD4	2.34e-23	AT5G13190.1	1.67e-24	AT5G13190.1	2.21e-58	---NA---
CRO_T125305	AT1G28050.1	8.83e-35	O22800	1.91e-59	AT2G33500.2	1.27e-60	AT1G28050.1	3.57e-80	---NA---
CRO_T125306	not available	NA	not available	NA	not available	NA	not available	NA	---NA---
CRO_T125307	AT1G71830.1	1.56e-16	Q5VQP7	4.46e-18	AT1G71830.1	3.98e-18	AT5G21090.1	8.28e-33	---NA---
CRO_T125308	AT5G21090.1	2.53e-14	Q9FPJ5	2.89e-17	AT5G21090.1	2.05e-18	AT5G21090.1	9.03e-59	---NA---
CRO_T125288	AT1G12860.1	2.75e-23	Q9LPW3	6.55e-21	AT1G12860.1	4.66e-22	AT3G26744.1	5e-51	---NA---
CRO_T125291	AT1G28110.2	4.41e-44	Q8VY01	1.42e-106	AT2G33530.1	1.18e-107	AT1G28110.2	0	---NA---
CRO_T125292	AT5G13260.1	1.25e-18	Q8RWD5	7.59e-10	AT5G13260.1	1.21e-13	AT5G13260.1	3.34e-101	---NA---
CRO_T125293	AT1G03080.1	4.04e-08	Q66GR8	1.6e-12	AT1G03470.2	1.14e-13	AT4G02710.1	7.37e-21	---NA---
CRO_T125294	AT2G33540.1	1.34e-84	Q8LL04	2.59e-90	AT2G33540.1	2.11e-91	AT2G33540.1	0	WP_086000057_1polynucleotide adenylyltransferase	3.3e-07
CRO_T125303	AT1G28070.1	1.85e-15	not available	NA	AT2G33510.2	1.22e-18	AT2G33510.2	2.93e-34	---NA---
CRO_T125296	AT3G48800.1	1.29e-22	not available	NA	AT3G48800.1	3.2e-30	AT3G48800.1	2.56e-30	WP_100002015_1MULTISPECIES: guanylate cyclase	1.01e-07
CRO_T125295	not available	NA	Q9LW31	6.55e-12	AT3G26790.1	5.38e-13	AT3G24650.1	5.17e-21	---NA---
CRO_T131546	AT2G03780.1	6.9e-23	not available	NA	AT2G03780.1	8.53e-18	AT2G03780.1	1.27e-34	---NA---
CRO_T119485	AT2G28100.1	1.44e-38	Q8GW72	2.75e-56	AT2G28100.1	1.96e-57	AT2G28100.1	7.53e-128	WP_068547061_1hypothetical protein	9.94e-11
CRO_T119486	AT3G48280.1	1.21e-14	F5BHA2	0	AT3G48320.1	1.25e-71	AT3G48310.1	1.23e-116	WP_047855779_1cytochrome P450	8.61e-22
CRO_T119480	AT1G52540.1	1.34e-23	Q9LSC2	1.74e-39	AT3G09010.1	8.24e-43	AT1G52540.1	1.62e-86	WP_013381595_1MULTISPECIES: Stk1 family PASTA domain-containing Ser/Thr kinase	2.49e-14
CRO_T119481	AT4G25410.1	7.37e-10	Q9FLI1	1.01e-07	AT5G51780.1	7.18e-09	AT4G25410.1	2.47e-21	---NA---
CRO_T119482	AT5G51770.1	6.8e-54	Q9STJ8	0	AT4G25390.1	0	AT2G45590.1	8.59e-153	WP_013017397_1serine/threonine protein kinase	6.42e-17
CRO_T119483	AT3G55830.1	6.31e-39	Q9LY62	8.66e-52	AT3G55830.1	6.16e-53	AT3G55830.1	3.81e-111	---NA---
CRO_T119484	AT5G51760.1	9.12e-08	Q9LNW3	1.46e-15	AT1G07430.1	1.04e-16	AT5G51760.1	1.42e-52	---NA---
CRO_T119487	AT1G69500.1	4.27e-12	Q9C788	3.17e-83	AT2G45510.1	4.23e-107	AT2G45510.1	6.38e-131	WP_099555641_1cytochrome P450	1.25e-13
CRO_T119492	AT5G51710.2	4.23e-26	Q8VYR9	1.01e-17	AT5G51710.2	7.1e-19	AT5G51710.2	2.38e-177	WP_013322893_1sodium/hydrogen exchanger	3.51e-06
CRO_T119493	AT5G51700.1	7.47e-18	Q9SE33	1.52e-33	AT5G51700.1	1.08e-34	AT5G51700.1	7.69e-89	---NA---
CRO_T119494	AT5G07180.1	1.67e-98	Q658G7	3.53e-94	AT5G62230.1	1.16e-88	AT5G07180.1	0	WP_123827457_1Stk1 family PASTA domain-containing Ser/Thr kinase	7.11e-19
CRO_T119496	AT5G51690.1	2.8e-100	Q8GYY0	1.97e-147	AT5G51690.1	1.41e-148	AT5G51690.1	0	WP_114984347_1aminotransferase class I/II-fold pyridoxal phosphate-dependent enzyme	8.67e-56
CRO_T119498	not available	NA	O49663	6.26e-17	AT4G22820.2	4.46e-18	AT4G22820.2	6.5e-18	---NA---
CRO_T119501	AT5G51600.1	5.86e-46	Q9FHM4	1.98e-101	AT5G51600.1	1.62e-102	AT5G51600.1	0	---NA---
CRO_T119488	AT4G38010.1	2.55e-15	Q9FJY7	8.51e-124	AT5G66520.1	6.06e-125	AT5G66520.1	4.16e-117	---NA---
CRO_T119489	AT5G51740.1	8.33e-39	Q9P7G4	4.8e-08	AT5G51740.1	1.05e-34	AT5G51740.1	5.28e-32	WP_035685422_1M48 family peptidase	1.61e-10
CRO_T119490	AT5G62220.1	9.87e-111	F4K6F1	0	AT5G62220.1	0	AT5G62220.1	0	WP_108390822_1MULTISPECIES: DEAD/DEAH box helicase	4.2e-17
CRO_T119491	AT5G51720.1	4.37e-26	Q9FLI7	5.24e-14	AT5G51720.1	3.73e-15	AT5G51720.1	2.83e-27	---NA---
CRO_T119495	AT5G07180.1	3.85e-94	Q658G7	1.9e-89	AT5G62230.1	8.55e-86	AT5G62230.2	1.57e-95	WP_123827457_1Stk1 family PASTA domain-containing Ser/Thr kinase	9.32e-19
CRO_T119499	AT5G51670.1	4.89e-41	Q9XID5	5.97e-35	AT5G51670.1	2.69e-158	AT5G51670.1	6.51e-129	---NA---
CRO_T119500	AT4G25370.1	1.24e-29	Q93WL3	4.92e-23	AT4G25370.1	3.5e-24	AT4G12060.1	7.72e-57	---NA---
CRO_T119497	AT5G51680.1	8e-07	not available	NA	AT5G51680.1	9.57e-11	AT5G51680.1	7.2e-36	---NA---
CRO_T119502	AT5G51590.1	1.77e-39	Q4V3E0	4.12e-14	AT4G00200.1	2.93e-15	AT5G51590.1	1.16e-46	---NA---
CRO_T119506	AT1G62870.1	2.28e-98	not available	NA	AT1G62870.1	0	AT1G12380.1	0	---NA---
CRO_T119508	ATMG00090.1	9.23e-09	not available	NA	AT5G62280.1	3.77e-41	AT5G62280.1	5.35e-46	---NA---
CRO_T119510	AT1G12310.1	1.57e-104	Q94AZ4	1.44e-92	AT1G12310.1	1.02e-93	AT1G12310.1	4.19e-84	---NA---
CRO_T119511	AT4G00100.1	1.79e-86	P62302	9.79e-57	AT4G00100.1	4.15e-55	AT4G00100.1	2.64e-74	WP_012609005_130S ribosomal protein S15	6.72e-22
CRO_T119512	AT5G62290.2	5.4e-19	Q9LVA7	8.38e-29	AT5G62290.2	5.75e-30	AT5G62290.2	1.13e-60	---NA---
CRO_T119513	AT5G62300.2	5.73e-41	Q9STY6	6.06e-23	AT3G47370.3	4.31e-24	AT5G62300.2	9.64e-62	---NA---
CRO_T119515	AT5G51550.1	7.79e-170	Q9FHM9	0	AT5G51550.1	0	AT5G51550.1	3.69e-173	---NA---
CRO_T119517	AT4G25290.1	1.33e-29	not available	NA	AT4G25290.1	5.35e-38	AT4G25290.1	8.71e-147	WP_015177980_1alpha/beta hydrolase fold protein	6.14e-19
CRO_T119519	AT5G62310.1	7.99e-62	Q9LE81	1.79e-111	AT5G62310.1	1.27e-112	AT5G62310.1	0	---NA---
CRO_T119522	not available	NA	not available	NA	not available	NA	not available	NA	---NA---
CRO_T119504	AT3G22660.1	1e-72	Q9LUJ5	2.39e-60	AT3G22660.1	1.7e-61	AT3G22660.1	2.71e-51	---NA---
CRO_T119505	AT3G12340.1	1.81e-08	Q93ZG9	3.3e-19	AT4G25340.2	2.06e-20	AT4G25340.2	5.16e-73	---NA---
CRO_T119507	AT5G51570.1	3.53e-68	P16148	6.09e-69	AT5G51570.1	7.25e-67	AT5G51570.1	3.55e-142	WP_083712592_1SPFH domain-containing protein	1.63e-30
CRO_T119509	AT5G51560.1	3.88e-97	Q7XV05	3.23e-46	AT5G51560.1	0	AT5G51560.1	0	WP_014021274_1RHS repeat-associated core domain-containing protein	1.54e-11
CRO_T119514	AT4G12250.1	5.32e-173	Q9LPC1	0	AT1G02000.1	0	AT1G02000.1	0	WP_013182875_1KR domain-containing protein	2.24e-113
CRO_T119516	not available	NA	F4KDA6	1.22e-15	AT5G51545.1	8.67e-17	AT5G51545.1	1.39e-28	---NA---
CRO_T119518	AT5G51540.1	1.11e-33	F4KDA5	5.83e-34	AT5G51540.1	4.15e-35	AT5G51540.1	0	---NA---
CRO_T119521	not available	NA	Q6L3Z7	8.57e-32	AT1G58807.2	7.35e-07	AT5G35450.1	7.33e-11	---NA---
CRO_T119520	not available	NA	Q6L403	9.2e-93	AT3G46730.1	8.94e-52	AT3G46730.1	5.96e-46	---NA---
CRO_T124579	AT1G02610.1	1.06e-11	not available	NA	AT1G02610.1	8.74e-08	AT1G02610.1	5.72e-25	---NA---
CRO_T124585	AT3G62422.1	1.56e-28	Q9LZP8	2.15e-55	AT3G62420.1	1.53e-56	AT3G62422.1	2.28e-47	---NA---
CRO_T124588	AT1G56423.1	2.83e-22	not available	NA	AT1G56423.1	1.37e-61	AT1G56423.1	7.55e-56	---NA---
CRO_T124591	AT2G16760.1	2.08e-36	not available	NA	AT2G16760.1	1.1e-56	AT2G16760.1	1.8e-89	---NA---
CRO_T124592	AT3G62390.1	2.77e-53	Q9LZQ1	5.25e-92	AT3G62390.1	3.74e-93	AT3G62390.1	9.66e-95	---NA---
CRO_T124593	AT5G19160.1	2.01e-12	Q9LZQ1	5.62e-48	AT3G62390.1	4.84e-49	AT3G62390.1	3.12e-57	---NA---
CRO_T124576	AT4G02090.1	3.14e-16	not available	NA	AT4G02090.1	4.1e-36	AT4G02090.1	8.71e-27	---NA---
CRO_T124577	not available	NA	not available	NA	AT2G30230.1	1.83e-06	not available	NA	---NA---
CRO_T124578	AT3G62560.1	7.6e-75	O04834	9.05e-39	AT4G02080.1	7.39e-40	AT4G02080.1	4.43e-85	---NA---
CRO_T124580	AT4G02070.2	2.99e-53	O04716	2.35e-61	AT4G02070.2	1.45e-62	AT4G02070.2	0	WP_011195885_1DNA mismatch repair protein MutS	8.87e-21
CRO_T124582	AT2G47410.2	1.27e-40	Q921C3	5.74e-11	AT5G49430.1	7.36e-63	AT5G49430.1	0	---NA---
CRO_T124583	AT4G02060.2	2.38e-82	B8BMI1	1.43e-59	AT4G02060.2	1.64e-60	AT4G02060.2	0	WP_011822070_1minichromosome maintenance complex	1.05e-27
CRO_T124586	AT2G47400.1	5.42e-30	O22914	1.21e-34	AT2G47400.1	8.58e-36	AT2G47400.1	4.97e-20	---NA---
CRO_T124590	not available	NA	not available	NA	not available	NA	not available	NA	---NA---
CRO_T124581	AT2G47430.1	7.59e-23	O22267	3.5e-45	AT2G47430.1	2.49e-46	AT2G47430.1	2.35e-143	WP_108434102_1hybrid sensor histidine kinase/response regulator	6.83e-19
CRO_T132483	AT2G21390.1	2.43e-111	Q94A40	1.24e-75	AT1G62020.1	1.01e-76	AT1G62020.1	4.59e-165	WP_070392472_1NACHT domain-containing protein	1.18e-14
CRO_T136124	ATCG00680.1	2.23e-89	A0A361	4.3e-29	ATCG00680.1	1.59e-29	ATCG00680.1	7.64e-40	---NA---
CRO_T135997	not available	NA	Q6L3Z7	5.28e-117	AT5G35450.1	5.65e-56	AT3G46730.1	2.17e-52	---NA---
CRO_T110337	not available	NA	not available	NA	not available	NA	AT1G14170.1	1.53e-09	---NA---
CRO_T110339	AT3G60390.1	3.23e-40	Q05466	3.97e-31	AT4G16780.1	2.83e-32	AT3G60390.1	2.49e-55	---NA---
CRO_T110342	AT3G60370.1	1.33e-25	Q0WRJ7	3.09e-24	AT3G60370.1	2.53e-25	AT2G35680.1	2.47e-80	---NA---
CRO_T110345	AT2G44900.1	1.58e-169	O22161	0	AT2G44900.1	0	AT2G44900.1	0	---NA---
CRO_T110348	not available	NA	not available	NA	AT3G50040.1	2.64e-17	AT3G59670.1	8.69e-24	---NA---
CRO_T110338	AT5G61330.1	4.14e-16	not available	NA	AT5G61330.1	4.97e-18	AT5G61330.1	1.58e-85	---NA---
CRO_T110340	AT4G01710.1	2.17e-10	Q9M117	2e-21	AT4G01710.1	1.42e-22	AT4G01710.1	2.96e-57	---NA---
CRO_T110343	AT1G05940.1	5.82e-60	Q9C5D6	1.19e-46	AT1G05940.1	8.47e-48	AT1G05940.1	5.05e-165	WP_110169404_1amino acid permease	3.98e-20
CRO_T110346	AT3G60340.2	8.04e-18	not available	NA	AT3G60340.2	5.46e-26	AT3G60340.1	4.17e-81	---NA---
CRO_T110341	not available	NA	not available	NA	AT3G60380.1	1.34e-26	AT3G60380.1	1.13e-33	---NA---
CRO_T110344	not available	NA	not available	NA	not available	NA	not available	NA	---NA---
CRO_T110359	AT2G44840.1	8.64e-36	Q8L9K1	1.2e-26	AT2G44840.1	8.57e-28	AT2G44840.1	6.58e-23	---NA---
CRO_T110360	AT2G44840.1	6.81e-35	Q8L9K1	1.76e-31	AT2G44840.1	1.26e-32	AT2G44840.1	1.14e-30	---NA---
CRO_T110361	AT2G44840.1	4.13e-38	Q8L9K1	2.45e-39	AT2G44840.1	1.74e-40	AT2G44840.1	7.16e-37	---NA---
CRO_T110349	AT4G37445.1	1.5e-14	not available	NA	AT4G37445.1	4.4e-30	AT4G37445.1	2.51e-49	---NA---
CRO_T110350	AT2G44880.1	4.55e-87	Q1PEU4	0	AT2G44880.1	0	AT2G44880.1	0	---NA---
CRO_T110351	AT2G04130.1	1.47e-158	Q9FZ87	4.38e-129	AT1G28130.1	3.57e-130	AT2G04130.1	0	---NA---
CRO_T110352	AT1G80660.2	6.98e-85	Q9SU58	7.73e-147	AT3G47950.1	6.33e-148	AT1G80660.2	0	WP_014357091_1plasma-membrane proton-efflux P-type ATPase	1.2e-45
CRO_T110353	AT2G44850.2	2.12e-30	not available	NA	AT2G44850.2	1.46e-47	AT2G44850.2	1.91e-90	---NA---
CRO_T110355	not available	NA	P82007	2.58e-25	AT5G59320.1	6.09e-21	AT5G59320.1	9.67e-18	---NA---
CRO_T110356	not available	NA	P82007	7.61e-28	AT4G33355.1	1.7e-20	AT4G33355.1	8.58e-17	---NA---
CRO_T110364	AT2G44840.1	1.1e-31	Q8L9K1	1.17e-25	AT2G44840.1	8.36e-27	AT2G44840.1	7.64e-26	---NA---
CRO_T110365	AT2G44840.1	4.45e-31	Q8L9K1	4.56e-23	AT2G44840.1	3.24e-24	AT2G44840.1	1.77e-23	---NA---
CRO_T110366	not available	NA	C0HLP9	2.29e-26	AT3G51590.1	1.14e-17	AT5G59320.1	1.59e-11	---NA---
CRO_T110368	AT1G02100.1	3.7e-19	Q8VY08	1.74e-20	AT1G02100.2	1.36e-21	AT1G02100.2	1.91e-107	---NA---
CRO_T110369	AT3G60320.1	4.65e-118	Q93YU8	4.84e-127	AT3G60320.1	3.44e-128	AT3G60320.1	0	---NA---
CRO_T110371	AT1G02120.1	7e-11	F4HVW5	6.58e-10	AT1G02120.1	5.39e-11	AT1G02120.1	3e-85	---NA---
CRO_T110367	AT1G02090.3	5.1e-23	Q94JU3	1.16e-11	AT1G02090.2	4e-13	AT1G02090.3	1.14e-70	---NA---
CRO_T110370	AT2G44830.1	9.4e-137	Q39183	1.25e-122	AT2G44830.1	1.9e-147	AT5G47750.1	0	WP_011689017_1serine/threonine protein kinase	4.13e-08
CRO_T110372	AT2G44810.1	4.03e-11	Q948R1	7.45e-125	AT2G44810.1	8e-125	AT2G44810.1	9.63e-108	---NA---
CRO_T110373	AT2G44810.1	2.32e-38	Q948R1	5.14e-167	AT2G44810.1	4.19e-166	AT2G44810.1	2.17e-145	---NA---
CRO_T110374	AT2G44810.1	6.42e-52	Q948R1	8.48e-162	AT2G44810.1	4.99e-162	AT2G44810.1	1.33e-143	---NA---
CRO_T110376	AT2G44810.1	2.02e-39	Q948R1	2.73e-113	AT2G44810.1	1.48e-112	AT2G44810.1	9.85e-129	---NA---
CRO_T110378	AT5G47210.3	1.53e-27	O23523	4.24e-16	AT4G16830.2	1.01e-17	AT4G16830.2	1.12e-44	---NA---
CRO_T110380	AT3G60290.1	8.61e-39	Q7XR83	1.24e-44	AT3G60290.1	4.25e-68	AT2G44800.1	7.71e-126	---NA---
CRO_T110382	not available	NA	Q96316	7.02e-15	AT3G60280.1	6.12e-16	AT3G60280.1	1.04e-18	---NA---
CRO_T110385	not available	NA	not available	NA	not available	NA	not available	NA	---NA---
CRO_T110386	AT3G60260.4	3.6e-24	not available	NA	AT2G44770.1	6.21e-22	AT2G44770.1	7.43e-109	---NA---
CRO_T110377	AT3G48110.1	5.69e-42	Q8L785	1.4e-26	AT3G48110.1	1.15e-27	AT3G48110.1	0	WP_127474507_1glycine--tRNA ligase subunit alpha	4.89e-11
CRO_T110379	AT1G02130.1	1.28e-53	Q39571	7.06e-43	AT1G02130.1	1.37e-43	AT1G02130.1	6.43e-79	---NA---
CRO_T110381	AT3G60290.1	3.32e-39	Q7XR83	1.82e-45	AT3G60290.1	2.04e-70	AT2G44800.1	1.55e-127	---NA---
CRO_T110383	AT2G44760.1	8.1e-55	not available	NA	AT2G44760.1	2.62e-62	AT2G44760.1	4.24e-149	---NA---
CRO_T110384	not available	NA	not available	NA	not available	NA	not available	NA	---NA---
CRO_T110387	AT4G09320.1	6.42e-42	P47920	1.73e-42	AT4G09320.1	1.28e-36	AT4G09320.1	4.21e-69	WP_012164102_1nucleoside-diphosphate kinase	6.65e-29
CRO_T110388	AT2G44745.1	7.06e-34	Q93WY4	1.61e-22	AT2G44745.1	1.14e-23	AT1G02145.4	4.82e-156	---NA---
CRO_T110389	not available	NA	not available	NA	AT1G55190.1	6.78e-06	not available	NA	---NA---
CRO_T110390	AT1G02150.1	3.06e-91	Q8LPS6	3.35e-169	AT1G02150.1	2.38e-170	AT1G02150.1	0	---NA---
CRO_T110391	AT2G44740.1	3.24e-56	O80513	1.18e-57	AT2G44740.1	8.37e-59	AT2G44740.1	1.24e-79	---NA---
CRO_T110395	not available	NA	not available	NA	AT5G51160.1	1.39e-25	AT5G51160.1	1.19e-24	---NA---
CRO_T110396	not available	NA	not available	NA	AT5G51160.1	3.22e-22	AT5G51160.1	6.38e-23	---NA---
CRO_T110397	not available	NA	not available	NA	AT5G51160.1	2.3e-26	AT5G51160.1	4.79e-26	---NA---
CRO_T110398	AT2G44735.1	4.26e-06	Q8GYH5	1.31e-30	AT4G10720.2	7.17e-34	AT5G51160.1	2.39e-64	WP_049749681_1MULTISPECIES: ankyrin repeat domain-containing protein	3.42e-14
CRO_T110399	not available	NA	not available	NA	AT5G51160.1	5.43e-25	AT5G51160.1	1.43e-23	---NA---
CRO_T110400	AT3G54810.1	1.67e-07	Q8GYH5	3.81e-26	AT5G51160.1	4.19e-73	AT5G51160.1	7.63e-72	WP_049749681_1MULTISPECIES: ankyrin repeat domain-containing protein	1.54e-12
CRO_T110401	AT4G11000.1	2.8e-06	Q8GYH5	2.21e-27	AT5G51160.1	2.16e-71	AT5G51160.1	5.67e-70	WP_049749681_1MULTISPECIES: ankyrin repeat domain-containing protein	4.4e-14
CRO_T110403	AT2G44710.1	4.64e-113	Q9ASP6	7.91e-10	AT2G44710.1	1.39e-35	AT2G44710.1	8.52e-170	WP_012420014_1RNP-1 like RNA-binding protein	4.51e-07
CRO_T110404	AT1G28700.1	1.82e-07	Q3E6Y3	2.68e-49	AT1G28710.2	1.34e-52	AT1G28710.1	3.95e-84	---NA---
CRO_T110405	AT2G44690.1	1.78e-39	O04369	9.54e-22	AT1G20090.1	1.54e-22	AT1G20090.1	1.04e-74	---NA---
CRO_T110402	AT2G44730.1	1.6e-26	Q9LJG8	3.56e-14	AT2G44730.1	9.7e-47	AT2G44730.1	3.7e-47	---NA---
CRO_T110406	AT1G02160.2	3.18e-16	Q0DS59	1.9e-18	AT5G24910.1	5.47e-15	AT5G24910.1	2.07e-26	---NA---
CRO_T110407	AT5G47080.4	5.89e-67	P40228	1.01e-40	AT5G47080.2	7.08e-43	AT2G44680.1	1.14e-114	---NA---
CRO_T110408	AT4G17080.1	8.43e-87	Q5PPV3	1.9e-08	AT4G17080.1	5.91e-64	AT4G17080.1	3.24e-110	WP_083991420_1hypothetical protein	1.64e-08
CRO_T110410	AT3G60240.4	5.69e-173	Q76E23	0	AT3G60240.3	0	AT3G60240.4	0	---NA---
CRO_T110412	AT5G13160.1	1.53e-20	Q9LTC0	1.87e-55	AT5G47070.1	1.54e-56	AT5G47070.1	1.85e-117	WP_012853362_1serine/threonine-protein kinase	2.48e-10
CRO_T110411	AT1G05490.1	2.71e-32	F4I8S3	0	AT1G05490.1	0	AT1G05490.1	6.8e-180	WP_014219766_1ATP-dependent helicase	2.69e-28
CRO_T110414	not available	NA	not available	NA	AT2G44670.1	8.11e-07	AT5G47060.1	5.18e-17	---NA---
CRO_T110415	AT5G47030.1	3.54e-48	Q40089	4.56e-51	AT5G47030.1	1.91e-50	AT5G47030.1	1.61e-72	WP_012114107_1F0F1 ATP synthase subunit epsilon	3.99e-12
CRO_T110413	not available	NA	Q9LFC5	1.53e-82	AT5G01110.1	1.09e-83	AT5G01110.1	1.02e-83	WP_106891457_1hypothetical protein	6.95e-07
CRO_T110417	AT2G44660.1	8.07e-61	O80505	1.98e-92	AT2G44660.1	1.41e-93	AT2G44660.1	0	---NA---
CRO_T110418	AT3G60220.1	5.8e-26	Q9LY41	4.85e-54	AT3G60220.1	3.45e-55	AT3G60220.1	5.93e-45	---NA---
CRO_T110420	AT2G44650.1	8.45e-10	not available	NA	AT3G60210.1	2.01e-06	AT3G60210.1	7.91e-27	---NA---
CRO_T110422	not available	NA	Q8GT41	3.49e-33	AT5G46940.1	2.27e-18	AT5G46930.1	5.49e-11	---NA---
CRO_T110429	AT1G44750.3	1.89e-120	Q9LPF6	9.22e-141	AT1G44750.2	2.48e-142	AT1G44750.3	1.65e-108	---NA---
CRO_T110419	AT1G02180.1	5.36e-19	not available	NA	AT1G02180.1	1.29e-69	AT1G02180.1	5.24e-54	---NA---
CRO_T110421	AT2G44640.1	5.5e-26	Q9M903	4.41e-19	AT2G44640.1	9.38e-33	AT2G44640.1	3.33e-116	---NA---
CRO_T110427	AT2G44620.1	3.39e-40	P53665	3.21e-28	AT2G44620.1	2.28e-29	AT2G44620.1	1.4e-41	WP_011234585_1MULTISPECIES: acyl carrier protein	1.22e-14
CRO_T110428	AT3G49420.1	4.2e-19	Q6NMM1	1.03e-09	AT3G03180.1	8.35e-11	AT3G03180.1	6.9e-37	---NA---
CRO_T110426	not available	NA	not available	NA	not available	NA	not available	NA	---NA---
CRO_T110432	AT3G60190.1	5.49e-66	Q9FNX5	3.93e-91	AT3G60190.1	2.79e-92	AT3G60190.1	0	WP_095045241_1NAD-dependent malic enzyme	3.02e-14
CRO_T110434	AT1G80770.2	6.52e-22	not available	NA	AT1G80770.1	2.74e-28	AT1G80770.2	6.14e-127	WP_010867947_1GTP-binding protein	8.19e-06
CRO_T110430	ATCG00280.1	0	Q3BAP4	2.06e-81	ATCG00280.1	1.06e-66	ATCG00280.1	1.67e-164	---NA---
CRO_T110431	not available	NA	not available	NA	AT2G44600.1	2.02e-52	AT2G44600.1	8.25e-34	---NA---
CRO_T110433	AT2G38740.1	9.43e-16	Q9ZVJ5	3.07e-65	AT2G38740.1	2.53e-66	AT2G38740.1	5.01e-74	WP_015193045_1HAD family phosphatase	8.29e-29
CRO_T110436	AT2G39445.1	3.05e-09	O64792	1.67e-08	AT2G39445.1	5.22e-16	AT2G39445.1	1.03e-36	---NA---
CRO_T110437	AT2G44580.1	1.17e-26	Q9BVC3	2.31e-31	AT2G44580.1	8.46e-120	AT2G44580.1	3.15e-125	---NA---
CRO_T110440	AT4G39120.1	2.22e-19	Q6NPM8	2.41e-16	AT4G39120.1	1.37e-17	AT4G39120.1	4.17e-107	WP_102113655_1histidinol phosphate phosphatase	5.42e-08
CRO_T110445	AT1G08840.2	2.37e-37	A0A1P8ASY1	6.09e-29	AT1G08840.1	3.35e-30	AT1G08840.2	0	WP_011323187_1ATPase AAA	1.42e-08
CRO_T110447	AT3G60160.1	0	Q9M1C7	0	AT3G60160.1	0	AT3G60160.1	0	WP_102244429_1multidrug ABC transporter ATP-binding protein	2.69e-48
CRO_T110448	AT3G17668.1	2.72e-19	not available	NA	AT3G17668.1	2.7e-13	AT3G17668.1	4.07e-30	---NA---
CRO_T110438	AT3G20230.1	6.44e-50	Q5P316	4.57e-08	AT3G20230.1	7.59e-62	AT3G20230.1	8.43e-62	WP_043798613_150S ribosomal protein L18	9.36e-08
CRO_T110441	AT1G45000.2	6.6e-70	Q9MAK9	9.24e-73	AT1G45000.1	7.58e-74	AT1G45000.2	0	WP_010876367_1proteasome-activating nucleotidase	2.05e-59
CRO_T110442	AT1G02205.3	1.36e-30	Q6K9F6	1.07e-68	AT1G02205.1	4.18e-71	AT1G02205.3	0	---NA---
CRO_T110444	AT2G37700.2	5.38e-29	B8AFI3	1.92e-86	AT1G02190.2	2.71e-80	AT1G02205.3	0	---NA---
CRO_T110446	AT5G25780.1	4.66e-161	Q9C5Z1	3.11e-137	AT5G27640.1	2.22e-138	AT5G27640.2	0	---NA---
CRO_T110449	AT2G35390.3	2.87e-63	Q9XG98	1.21e-46	AT2G44530.2	2.54e-45	AT2G44530.2	1.51e-162	WP_015191018_1MULTISPECIES: ribose-phosphate diphosphokinase	2.85e-36
CRO_T110450	AT2G44520.1	1.03e-37	O64886	3.82e-29	AT2G44520.1	2.72e-30	AT2G44520.1	1.85e-118	---NA---
CRO_T110451	AT4G21680.1	1.95e-102	Q9LQL2	2.03e-129	AT1G32450.1	1.44e-130	AT1G32450.1	0	WP_015935197_1MFS transporter	5.08e-12
CRO_T110452	AT5G46570.1	1.7e-48	Q9LS26	1.45e-47	AT5G46570.1	1.03e-48	AT5G46570.1	0	---NA---
CRO_T110439	AT3G16720.1	9.53e-07	P0C035	4.82e-17	AT1G53820.1	3.43e-18	AT1G72310.1	6.06e-18	---NA---
CRO_T102781	not available	NA	F4IFD0	5.97e-08	AT2G04865.1	4.25e-09	AT2G25010.1	3.52e-21	---NA---
CRO_T102782	AT1G78950.1	1.1e-44	E7DN63	7.86e-74	AT1G66960.1	9.11e-56	AT1G78955.1	0	WP_013687954_1squalene/oxidosqualene cyclase	1.99e-18
CRO_T102779	ATMG00580.1	0	Q04050	6.63e-73	ATMG00580.1	4.86e-75	AT2G07717.1	2.67e-180	WP_014745482_1NADH-quinone oxidoreductase subunit M	5.66e-36
CRO_T102792	AT1G37130.1	2.02e-147	P08509	0	AT1G77760.1	0	AT1G77760.1	0	WP_013112173_1sulfite oxidase	2.29e-38
CRO_T102796	not available	NA	not available	NA	not available	NA	not available	NA	---NA---
CRO_T102801	not available	NA	not available	NA	not available	NA	not available	NA	---NA---
CRO_T102806	AT1G21900.1	2.16e-38	Q8RWM6	9.86e-38	AT1G21900.1	7.01e-39	AT1G09580.1	7.57e-62	---NA---
CRO_T102799	AT2G09795.1	1.9e-09	not available	NA	not available	NA	not available	NA	---NA---
CRO_T102808	AT4G08500.1	5.28e-13	Q39008	3.72e-14	AT4G08500.1	2.65e-15	AT4G08500.1	9.13e-107	---NA---
CRO_T102809	AT4G21800.2	7.66e-62	Q8W586	2.25e-52	AT4G21800.2	1.6e-53	AT4G21800.2	1.65e-132	WP_086906924_1GTPase	1.86e-12
CRO_T102811	not available	NA	not available	NA	not available	NA	AT5G43800.1	3.07e-36	---NA---
CRO_T102813	AT1G36990.1	1.9e-22	not available	NA	AT1G36990.1	7.72e-45	AT1G36990.1	4.77e-53	---NA---
CRO_T102815	AT1G36980.1	2.96e-27	not available	NA	AT1G36980.1	4.8e-32	AT1G36980.1	1.07e-64	---NA---
CRO_T102817	AT1G77800.2	4.16e-34	Q803A0	4.78e-22	AT1G77800.2	1.09e-71	AT1G77800.2	0	---NA---
CRO_T102821	not available	NA	not available	NA	AT1G36940.1	1.15e-10	AT1G36940.2	1.21e-13	---NA---
CRO_T102823	AT3G19770.2	8.65e-43	Q10NQ3	3.04e-50	AT3G19770.2	3.86e-52	AT3G19770.1	6.33e-118	---NA---
CRO_T102824	not available	NA	not available	NA	AT1G49920.1	1.12e-55	AT1G64260.1	1.95e-50	---NA---
CRO_T102827	AT1G77810.2	3.15e-44	Q6NQB7	1.81e-58	AT1G77810.1	1.48e-59	AT1G77810.2	1.77e-157	---NA---
CRO_T102828	not available	NA	not available	NA	not available	NA	AT4G03840.1	5.28e-06	---NA---
CRO_T102829	ATCG01000.1	0	A0A393	5.31e-62	ATCG01130.1	8.84e-61	ATCG01000.1	2.94e-90	---NA---
CRO_T102831	AT2G32980.1	2.25e-22	O48767	8.26e-19	AT2G32980.1	5.88e-20	AT2G32980.1	1.36e-101	---NA---
CRO_T102830	not available	NA	not available	NA	not available	NA	AT1G46624.1	5.84e-08	---NA---
CRO_T102839	AT1G36732.1	3.09e-138	P55876	0	AT1G77840.1	0	AT1G77840.1	1.22e-157	AAM02180_1Translation initiation factor eIF-2	8.8e-12
CRO_T102841	AT4G30080.1	1.47e-23	Q84WU6	2e-93	AT1G77850.1	1.42e-94	AT1G77850.1	9.9e-107	---NA---
CRO_T102840	AT3G09440.2	1.73e-24	P27322	5.65e-10	AT1G60800.1	2.15e-10	AT1G60800.1	3.91e-14	---NA---
CRO_T102842	AT1G02500.2	0	Q96551	0	AT4G01850.2	0	AT4G01850.2	0	WP_106790552_1methionine adenosyltransferase	8.99e-149
CRO_T102843	ATMG00580.1	8.04e-54	O99869	1.33e-11	AT2G34520.1	3.34e-08	ATMG00580.1	6.99e-25	---NA---
CRO_T102844	AT1G15420.1	2.15e-08	not available	NA	AT1G15420.1	3.39e-22	AT1G15420.1	2.47e-42	---NA---
CRO_T102846	AT1G36390.2	1.78e-16	Q8DJB3	3.97e-23	AT1G36390.2	2.71e-49	AT1G36390.1	7.34e-61	WP_012161085_1nucleotide exchange factor GrpE	3.9e-23
CRO_T102850	not available	NA	C0LGP4	2.45e-133	AT3G47570.1	2.01e-134	AT3G47110.1	1.35e-146	WP_014021274_1RHS repeat-associated core domain-containing protein	1.12e-38
CRO_T102856	not available	NA	Q9ZWC8	1.1e-13	AT1G55610.2	7.8e-15	AT3G28040.1	3.3e-27	WP_014021274_1RHS repeat-associated core domain-containing protein	5.26e-09
CRO_T102858	not available	NA	C0LGP4	3.41e-86	AT3G47090.1	1.11e-87	AT3G47570.1	1.33e-108	WP_014021274_1RHS repeat-associated core domain-containing protein	6.95e-27
CRO_T102859	AT3G50690.1	3.96e-09	not available	NA	not available	NA	not available	NA	---NA---
CRO_T102855	not available	NA	P05400	1.41e-71	AT1G01980.1	1.71e-09	AT3G30838.1	2.31e-40	---NA---
CRO_T102861	AT2G12950.1	3.94e-15	not available	NA	not available	NA	AT1G40091.1	6.13e-91	---NA---
CRO_T102863	AT1G77855.1	4.11e-36	not available	NA	AT1G22030.1	5.83e-86	AT1G77855.1	1.03e-94	---NA---
CRO_T102867	not available	NA	not available	NA	not available	NA	not available	NA	---NA---
CRO_T102870	AT1G77860.1	4.36e-09	F4I8K2	9.36e-35	AT1G77860.1	7.66e-36	AT1G77860.1	6.89e-86	---NA---
CRO_T102869	not available	NA	not available	NA	not available	NA	not available	NA	---NA---
CRO_T117750	ATMG01410.1	9.19e-10	P92543	8.49e-35	ATMG01110.1	6.99e-36	ATMG01410.1	3.14e-42	---NA---
CRO_T117751	ATMG01360.1	0	P60621	4.18e-174	ATMG01360.1	2.97e-175	ATMG01360.1	0	WP_041604984_1cytochrome c oxidase subunit I	2.65e-126
CRO_T117754	AT1G73050.1	4.23e-65	Q9SSM2	7.79e-134	AT1G73050.1	5.54e-135	AT1G73050.1	1.17e-125	---NA---
CRO_T117749	AT5G49190.1	6.86e-09	P49039	8.27e-13	AT3G43190.1	1.74e-13	AT3G43190.1	1.85e-14	WP_041355221_1sucrose synthase	6.56e-07
CRO_T117756	not available	NA	not available	NA	not available	NA	not available	NA	---NA---
CRO_T117755	AT2G07080.1	6.06e-47	P92567	1.41e-35	ATMG01410.1	1.15e-36	ATMG01410.1	1.62e-40	---NA---
CRO_T117757	ATMG00020.1	0	P93276	3.15e-31	ATMG00030.1	2.24e-32	ATMG00020.1	0	---NA---
CRO_T117752	not available	NA	not available	NA	not available	NA	not available	NA	---NA---
CRO_T117748	ATMG00020.1	1.23e-82	P92567	2.47e-29	ATMG01410.1	1.76e-30	ATMG01410.1	6.91e-38	---NA---
CRO_T117743	not available	NA	not available	NA	not available	NA	not available	NA	---NA---
CRO_T117744	ATMG00250.1	3.42e-19	not available	NA	not available	NA	not available	NA	---NA---
CRO_T117746	not available	NA	P0C2F6	2.39e-11	not available	NA	AT2G31080.1	6.64e-22	---NA---
CRO_T117745	not available	NA	not available	NA	not available	NA	not available	NA	---NA---
CRO_T117747	not available	NA	not available	NA	not available	NA	not available	NA	---NA---
CRO_T125683	AT3G46170.1	7.68e-16	Q7Q732	1.6e-11	AT3G55290.2	1.86e-39	AT2G17845.1	1.21e-88	WP_085759833_13-oxoacyl-ACP reductase	2.49e-16
CRO_T125684	AT5G35777.1	5.67e-12	P10978	4.21e-14	AT1G21280.1	1.15e-19	AT4G14460.1	1.69e-83	---NA---
CRO_T122566	AT1G75790.1	1e-30	Q8VXX5	3.53e-40	AT1G75790.1	2.73e-52	AT1G75790.1	1.16e-146	---NA---
CRO_T122570	AT1G75780.1	0	P25862	4.65e-175	AT5G23860.2	1.73e-175	AT5G62700.1	0	WP_012472573_1hypothetical protein	8.37e-08
CRO_T122574	not available	NA	Q9LFB8	9.49e-88	AT5G01180.1	7.76e-89	AT1G27040.2	5.59e-123	NP_870446_1oligopeptide transporter, kidney isoform	6.82e-06
CRO_T122576	AT1G47670.1	8.26e-107	Q9SX98	9.12e-89	AT1G47670.1	7.48e-90	AT1G47670.1	0	---NA---
CRO_T122579	AT4G33970.1	7.79e-66	Q9LJ64	9.82e-155	AT3G19020.1	6.99e-156	AT1G62440.1	1.14e-142	WP_014021274_1RHS repeat-associated core domain-containing protein	3.13e-21
CRO_T122580	AT4G37100.1	0	Q16P90	5.64e-15	AT4G37100.1	0	AT4G37100.1	0	WP_116226047_1aminotransferase class V-fold PLP-dependent enzyme	8.16e-34
CRO_T122583	not available	NA	Q8RYD1	9.11e-25	AT4G33280.1	6.48e-26	AT4G33280.1	3.07e-58	---NA---
CRO_T122584	not available	NA	Q8RYD1	6.99e-22	AT4G33280.1	4.97e-23	AT4G33280.1	1.37e-42	---NA---
CRO_T122564	AT1G75800.1	4.65e-77	A0A1P8B554	7.81e-85	AT1G20030.1	1.13e-112	AT1G75800.1	2.08e-116	---NA---
CRO_T122565	AT4G24175.1	9.36e-07	Q9FYB5	2.6e-29	AT4G36040.1	1.85e-30	AT4G24175.1	2.54e-37	WP_015738634_1molecular chaperone DnaJ	4.21e-12
CRO_T122567	AT2G31540.1	8.65e-06	Q9SA91	6.02e-16	AT1G30755.1	4.28e-17	AT1G30755.1	8.65e-12	---NA---
CRO_T122568	AT1G34320.1	4.35e-23	Q9SA91	2.25e-35	AT1G30755.1	1.84e-36	AT1G30755.1	6.83e-101	---NA---
CRO_T122569	AT4G34870.1	8.99e-115	Q39613	3.14e-115	AT2G16600.1	4.48e-96	AT4G34870.1	2.77e-88	WP_014393514_1peptidylprolyl isomerase	5.02e-87
CRO_T122571	AT5G11600.1	3.52e-07	Q6XKE6	1.94e-23	AT5G11600.1	1.69e-07	AT1G37113.1	3.12e-20	---NA---
CRO_T122573	not available	NA	not available	NA	AT1G19980.1	3.62e-12	AT1G19980.1	1.51e-28	---NA---
CRO_T122575	AT1G47310.1	3.49e-19	O04348	1.77e-35	AT1G47310.1	1.4e-51	AT1G06870.1	4.11e-81	WP_011611014_1signal peptidase I	6.04e-07
CRO_T122577	AT3G50410.1	5.3e-44	Q9M1E6	1e-25	AT3G45610.1	7.15e-27	AT5G62940.1	1.44e-28	---NA---
CRO_T122578	AT5G25900.1	1.29e-33	A0A0G2RKY1	5.09e-146	AT5G25900.1	6.86e-137	AT5G25900.1	0	WP_077292995_1cytochrome P450	1.55e-11
CRO_T122585	AT1G47625.1	2.46e-23	Q28FY5	6.78e-06	AT1G47640.1	4.22e-19	AT1G47640.1	5.56e-91	---NA---
CRO_T122572	not available	NA	not available	NA	not available	NA	not available	NA	---NA---
CRO_T122582	not available	NA	Q2QMT7	8.59e-14	AT4G33280.1	5.67e-11	AT3G18990.1	6.25e-14	---NA---
CRO_T117522	not available	NA	not available	NA	not available	NA	not available	NA	---NA---
CRO_T117523	AT1G15440.2	2.97e-100	Q8VYZ5	1.42e-179	AT1G15440.1	1.01e-180	AT1G15440.2	0	AFZ24105_1WD40 repeat-containing protein	3.04e-11
CRO_T117527	AT5G13780.1	3.56e-65	Q9FKI4	3.58e-59	AT5G13780.1	2.55e-60	AT5G13780.1	7.25e-90	WP_014027151_1ribosomal-protein-alanine N-acetyltransferase	3.87e-16
CRO_T117526	not available	NA	not available	NA	not available	NA	not available	NA	---NA---
CRO_T117525	AT5G28405.1	6.92e-06	not available	NA	not available	NA	AT2G45230.1	7.97e-09	---NA---
CRO_T117533	AT5G13760.1	5.86e-114	Q4I8E9	1.81e-06	AT5G13760.1	3.53e-149	AT5G13760.1	0	---NA---
CRO_T117531	not available	NA	not available	NA	not available	NA	AT5G38383.1	4.78e-30	---NA---
CRO_T117543	not available	NA	P10582	8.53e-47	not available	NA	not available	NA	---NA---
CRO_T117544	AT3G24090.1	4.05e-110	Q9Z2Z9	5.36e-96	AT3G24090.1	0	AT3G24090.1	0	WP_041355672_1glutamine--fructose-6-phosphate transaminase (isomerizing)	2.55e-61
CRO_T117548	AT5G12470.1	4.56e-25	Q94CJ5	1.55e-31	AT5G12470.1	1.1e-32	AT5G12470.1	1.95e-109	---NA---
CRO_T117547	AT3G14470.1	1.99e-13	Q9LRR4	0	AT3G14470.1	0	AT3G14470.1	2.79e-160	AFZ23596_1Leucine Rich Repeat (LRR)-containing protein	3.49e-10
CRO_T117553	AT3G63490.2	6.77e-39	Q9LY66	2.43e-45	AT3G63490.1	1.99e-46	AT3G63490.2	2.44e-107	WP_006622642_1MULTISPECIES: 50S ribosomal protein L1	2.44e-18
CRO_T117555	AT5G15920.1	5.32e-36	Q9LFS8	1.36e-43	AT5G15920.1	9.66e-45	AT5G15920.1	0	---NA---
CRO_T117554	not available	NA	not available	NA	not available	NA	not available	NA	---NA---
CRO_T117552	AT3G29782.1	2.75e-138	P10978	2.94e-148	AT4G23160.1	6.35e-72	AT3G29782.1	0	---NA---
CRO_T121546	AT5G54010.1	1.65e-40	A0A2R6QXF8	6.25e-174	AT4G27570.1	4.86e-143	AT5G54010.1	3.26e-126	---NA---
CRO_T121544	AT2G25000.1	1.14e-26	Q9SAH7	2.22e-24	AT1G80840.1	1.82e-25	AT1G80840.1	5.58e-46	---NA---
CRO_T121547	AT5G25110.1	5.33e-110	Q8W1D5	0	AT5G25110.1	0	AT5G25110.1	0	WP_015404907_1PEGA domain-containing protein	2.62e-34
CRO_T121543	not available	NA	Q9LNG5	4.09e-22	AT1G48120.1	3.53e-23	AT1G48120.1	3.78e-22	---NA---
CRO_T121545	not available	NA	not available	NA	AT4G29090.1	3.85e-16	AT5G04235.1	9.61e-31	---NA---
CRO_T121548	AT4G16260.1	1.44e-06	Q01412	4.63e-128	AT4G16260.1	1.44e-109	AT3G57260.1	5.46e-86	---NA---
CRO_T121549	AT4G33160.1	1.42e-15	Q9SMZ3	3.44e-125	AT4G33160.1	2.45e-126	AT4G33160.1	6.42e-90	---NA---
CRO_T121550	AT5G20910.1	4.02e-25	Q8RXD3	9.62e-33	AT5G20910.1	7.87e-34	AT5G20910.1	8.71e-85	---NA---
CRO_T121552	AT5G21280.1	3.53e-13	not available	NA	AT5G21280.1	2.73e-16	AT5G21280.1	2.91e-24	---NA---
CRO_T121551	not available	NA	not available	NA	not available	NA	not available	NA	---NA---
CRO_T121553	AT3G47833.1	3.18e-08	P10978	4.74e-26	AT3G47833.1	4.28e-10	AT4G09595.1	1.67e-57	---NA---
CRO_T121554	not available	NA	not available	NA	not available	NA	not available	NA	---NA---
CRO_T121557	AT2G26250.1	6.49e-110	Q570B4	2.54e-115	AT2G26250.1	1.81e-116	AT2G26250.1	0	---NA---
CRO_T120133	not available	NA	not available	NA	not available	NA	not available	NA	---NA---
CRO_T120137	AT1G76730.1	4.3e-40	Q9SRE0	1.33e-32	AT1G76730.1	2.25e-34	AT1G76730.1	3.41e-124	WP_014127285_15-formyltetrahydrofolate cyclo-ligase	1.65e-11
CRO_T120141	AT1G43130.1	8.9e-37	Q9C8C1	5.98e-22	AT1G43130.1	4.26e-23	AT1G43130.1	3.88e-93	---NA---
CRO_T120143	AT1G28760.1	1.34e-67	not available	NA	AT1G28760.1	1.89e-125	AT1G28760.1	1.17e-98	---NA---
CRO_T120144	AT1G43170.8	2.23e-106	P17094	1.6e-78	AT1G43170.4	7.37e-81	AT1G43170.8	0	WP_048164005_150S ribosomal protein L3	2.36e-24
CRO_T120148	not available	NA	not available	NA	AT1G76740.1	3.31e-09	AT1G76740.1	8.11e-11	---NA---
CRO_T120151	not available	NA	not available	NA	not available	NA	not available	NA	---NA---
CRO_T120149	AT5G09870.1	1.87e-168	Q9SKJ5	1.43e-144	AT2G25540.1	1.17e-145	AT4G39350.1	0	WP_083841172_1UDP-forming cellulose synthase catalytic subunit	3.95e-07
CRO_T120150	not available	NA	not available	NA	not available	NA	not available	NA	---NA---
CRO_T120155	AT2G21740.1	4.79e-16	Q9T039	8.22e-32	AT4G39340.1	5.85e-33	AT2G21740.1	2.59e-30	---NA---
CRO_T120158	not available	NA	not available	NA	not available	NA	not available	NA	---NA---
CRO_T120156	not available	NA	not available	NA	not available	NA	AT4G01985.1	6.81e-12	---NA---
CRO_T120159	not available	NA	not available	NA	not available	NA	not available	NA	---NA---
CRO_T120164	not available	NA	not available	NA	not available	NA	not available	NA	---NA---
CRO_T120168	AT5G44450.1	4.45e-12	Q5PP70	8.61e-128	AT5G44450.1	1.54e-128	AT5G44450.1	4.32e-81	---NA---
CRO_T120169	not available	NA	Q9LP24	2.87e-79	AT1G35710.1	2.04e-80	AT1G35710.1	7.94e-87	WP_014021274_1RHS repeat-associated core domain-containing protein	1.53e-59
CRO_T120172	not available	NA	not available	NA	not available	NA	not available	NA	---NA---
CRO_T120173	not available	NA	Q08655	5.03e-07	not available	NA	not available	NA	---NA---
CRO_T120174	AT1G43245.1	2.05e-14	Q3ECY6	6.39e-15	AT1G43245.1	4.55e-16	AT1G43245.1	1.16e-53	---NA---
CRO_T120176	AT1G76760.1	3.9e-40	Q6NPF9	2.6e-27	AT1G76760.1	1.85e-28	AT1G76760.1	1.3e-48	WP_062248366_1MULTISPECIES: thioredoxin	1.66e-20
CRO_T120177	AT1G43580.1	4.58e-40	Q9XIG2	1.5e-61	AT1G43580.1	1.07e-62	AT1G43580.1	4.01e-145	---NA---
CRO_T120167	not available	NA	not available	NA	not available	NA	not available	NA	---NA---
CRO_T120179	not available	NA	Q39962	1.97e-42	not available	NA	not available	NA	---NA---
CRO_T120184	AT1G43620.3	6.83e-37	Q9XIG1	6.46e-28	AT1G43620.3	5.27e-29	AT1G43620.3	0	WP_015181090_1glycosyltransferase	2.04e-07
CRO_T120183	not available	NA	not available	NA	not available	NA	AT1G15560.1	4.52e-06	---NA---
CRO_T120185	AT4G21750.2	2.8e-29	Q93V99	5.49e-27	AT4G04890.1	4.49e-28	AT4G04890.1	1.82e-64	---NA---
CRO_T120193	AT5G44080.1	4.3e-13	P42777	6.11e-26	AT5G44080.1	1.06e-32	AT5G44080.1	1.04e-25	---NA---
CRO_T120194	AT1G21090.1	1.97e-14	not available	NA	AT1G21090.1	2.54e-24	AT1G21090.1	3.09e-40	---NA---
CRO_T120189	AT3G49070.1	6.65e-09	Q6DYE5	1.04e-37	AT1G20180.2	5.73e-42	AT1G20180.2	1.42e-40	---NA---
CRO_T120187	not available	NA	not available	NA	not available	NA	not available	NA	---NA---
CRO_T120197	AT1G74450.1	2.39e-88	Q9CAK4	9.57e-73	AT1G74450.1	4.33e-153	AT1G74450.1	1.44e-130	---NA---
CRO_T120202	not available	NA	not available	NA	not available	NA	not available	NA	---NA---
CRO_T120196	AT1G76770.1	3.24e-12	not available	NA	AT1G76770.1	8.52e-26	AT1G76770.1	4.58e-39	---NA---
CRO_T120203	not available	NA	not available	NA	not available	NA	not available	NA	---NA---
CRO_T120207	not available	NA	not available	NA	not available	NA	not available	NA	---NA---
CRO_T120208	AT1G76900.2	3.99e-68	Q75HX5	5.76e-102	AT1G25280.3	1.54e-97	AT1G25280.3	3.45e-172	---NA---
CRO_T120204	not available	NA	not available	NA	not available	NA	not available	NA	---NA---
CRO_T120205	not available	NA	not available	NA	not available	NA	not available	NA	---NA---
CRO_T120212	AT3G51960.1	1.24e-19	Q8GTS2	1.83e-37	AT2G16770.1	1.3e-38	AT2G16770.1	8.23e-36	---NA---
CRO_T120215	AT5G28145.1	3.64e-45	Q94HW2	1.69e-88	AT4G23160.1	6.16e-129	AT2G13940.1	0	---NA---
CRO_T120221	AT5G64700.1	1.97e-07	Q6NMB7	6.76e-28	AT1G43650.1	5.53e-29	AT1G43650.2	4.87e-81	---NA---
CRO_T120217	not available	NA	not available	NA	AT2G06541.2	1.41e-06	AT4G09660.1	3.51e-10	---NA---
CRO_T120228	AT5G64700.1	6.97e-14	Q6NMB7	4.46e-14	AT1G43650.1	3.17e-15	AT1G43650.2	1.58e-67	---NA---
CRO_T120234	AT2G33760.1	5.14e-17	Q9FJY7	0	AT5G66520.1	0	AT5G06540.1	3.39e-169	---NA---
CRO_T120236	not available	NA	Q9LNG5	4.14e-15	AT1G49920.1	2.13e-21	AT1G49920.1	8.56e-25	---NA---
CRO_T120241	not available	NA	not available	NA	not available	NA	not available	NA	---NA---
CRO_T120240	AT1G76878.1	2.49e-60	Q9C6K3	9.41e-49	AT1G76880.1	6.7e-50	AT1G76880.1	1.13e-134	---NA---
CRO_T120247	AT1G21200.1	5.68e-116	not available	NA	AT1G21200.1	2.44e-142	AT1G21200.1	5.37e-119	---NA---
CRO_T120249	AT1G21170.1	1.05e-62	Q8S3U9	3.9e-66	AT1G76850.1	2.78e-67	AT1G76850.1	0	---NA---
CRO_T120251	AT1G43670.1	1.58e-39	Q0JHF8	1.59e-33	AT1G43670.1	7.67e-33	AT1G43670.1	1.33e-149	WP_013756521_1class 1 fructose-bisphosphatase	7.83e-12
CRO_T120252	not available	NA	not available	NA	not available	NA	not available	NA	---NA---
CRO_T120250	not available	NA	not available	NA	not available	NA	not available	NA	---NA---
CRO_T120254	not available	NA	not available	NA	not available	NA	not available	NA	---NA---
CRO_T120256	not available	NA	not available	NA	not available	NA	not available	NA	---NA---
CRO_T120260	AT3G27360.1	9.77e-107	P68428	3.38e-80	AT5G65360.1	2.75e-81	AT3G27360.1	5.52e-69	---NA---
CRO_T120262	AT2G37620.2	6.77e-65	P81229	3.12e-52	AT3G12110.1	2.68e-52	AT2G37620.1	4.12e-46	---NA---
CRO_T120265	AT3G61360.1	4.96e-89	Q9M2C8	2.77e-173	AT3G61360.1	1.97e-174	AT3G61360.1	8.73e-173	---NA---
CRO_T120270	AT3G09030.1	2.62e-19	Q9S7R7	1.01e-157	AT3G09030.1	7.2e-159	AT3G09030.1	4.42e-135	---NA---
CRO_T120277	not available	NA	Q500V5	5.1e-19	AT1G06340.1	6.63e-30	AT1G06340.1	2.71e-24	---NA---
CRO_T120278	not available	NA	not available	NA	not available	NA	not available	NA	---NA---
CRO_T120279	AT2G01090.2	4.01e-14	Q0WWE3	1.15e-09	AT1G15120.1	8.16e-11	AT1G15120.1	3.5e-24	---NA---
CRO_T120280	not available	NA	not available	NA	not available	NA	not available	NA	---NA---
CRO_T120281	AT1G76810.1	1.68e-115	G0S8G9	2.43e-56	AT1G76810.1	2.95e-88	AT1G76810.1	0	WP_103287445_1translation initiation factor IF-2	3.82e-40
CRO_T120285	not available	NA	not available	NA	not available	NA	not available	NA	---NA---
CRO_T120284	not available	NA	not available	NA	not available	NA	not available	NA	---NA---
CRO_T120286	AT2G31290.2	4.19e-116	Q689D6	2e-35	AT2G31290.2	1.31e-161	AT2G31290.2	1.89e-153	---NA---
CRO_T120287	AT4G33200.2	5.7e-13	Q7LHG5	1.95e-06	AT4G33200.2	4.17e-07	AT3G33083.1	1.26e-23	---NA---
CRO_T120291	AT1G76800.1	1.46e-81	Q9M2C0	1.34e-87	AT3G43660.1	9.56e-89	AT1G21140.1	3.55e-75	WP_011455060_1VIT family protein	8.15e-32
CRO_T120289	AT3G30833.1	4.52e-149	Q99315	2.21e-56	ATMG00860.1	4.62e-12	AT1G35647.1	0	---NA---
CRO_T120295	AT1G43700.1	3.83e-22	Q9MA75	2.9e-16	AT1G43700.1	2.06e-17	AT1G43700.1	2.3e-44	---NA---
CRO_T120302	not available	NA	Q94IA6	1.53e-29	AT3G13730.1	1.27e-30	AT5G45340.2	1.27e-50	WP_015118600_1cytochrome P450	1.62e-08
CRO_T120292	not available	NA	not available	NA	not available	NA	not available	NA	---NA---
CRO_T120293	not available	NA	not available	NA	not available	NA	not available	NA	---NA---
CRO_T120303	AT1G43710.1	3.25e-112	Q6ESZ9	1.99e-104	AT1G43710.1	1.01e-101	AT1G43710.1	0	WP_012408195_1histidine decarboxylase	5.94e-45
CRO_T120294	not available	NA	not available	NA	not available	NA	AT4G06569.1	1.48e-12	---NA---
CRO_T120306	not available	NA	not available	NA	not available	NA	not available	NA	---NA---
CRO_T120313	AT1G76920.1	1.01e-29	O49279	1.69e-136	AT1G76920.1	1.2e-137	AT1G76920.1	5.29e-101	---NA---
CRO_T120320	AT4G35780.1	7.58e-18	F4JTP5	1.48e-17	AT4G38470.1	1.05e-18	AT4G38470.1	3.84e-111	---NA---
CRO_T120324	AT1G26240.1	4.8e-50	not available	NA	not available	NA	AT1G26240.1	2.05e-20	---NA---
CRO_T120327	AT1G49920.1	8.72e-06	not available	NA	not available	NA	not available	NA	---NA---
CRO_T120332	AT1G26240.1	6e-37	not available	NA	not available	NA	AT1G26240.1	1e-06	---NA---
CRO_T120337	AT1G76940.2	3.31e-12	G7ID19	5.71e-28	AT1G76940.2	7.58e-06	AT1G76940.2	9.65e-27	---NA---
CRO_T120346	not available	NA	not available	NA	not available	NA	not available	NA	---NA---
CRO_T120348	AT5G42140.1	0	Q947D2	0	AT5G42140.1	0	AT5G42140.1	0	WP_014467599_1type IV secretion protein Rhs	1.31e-19
CRO_T120350	AT5G09800.1	4.83e-28	Q9LXE3	1.21e-91	AT5G09800.1	8.64e-93	AT5G64660.1	1.14e-72	---NA---
CRO_T120349	AT5G43800.1	1e-20	Q94HW2	1.81e-35	AT4G23160.1	5.55e-29	AT5G43800.1	0	WP_085938715_1IS3 family transposase	7.75e-06
CRO_T120358	AT5G42130.1	4.36e-136	Q9FHX2	1.94e-177	AT5G42130.1	1.38e-178	AT5G42130.1	2.76e-157	---NA---
CRO_T120359	AT5G42120.1	6.76e-42	Q9FHX3	0	AT5G42120.1	0	AT5G42120.1	0	WP_129887896_1serine/threonine protein kinase	2.87e-18
CRO_T120360	not available	NA	not available	NA	AT1G43770.2	3.03e-18	AT1G43770.1	5.05e-30	---NA---
CRO_T120355	AT5G44280.2	2.34e-07	not available	NA	not available	NA	not available	NA	---NA---
CRO_T120364	AT1G21326.1	7.56e-10	Q8LGD5	9.84e-18	AT3G18690.1	7e-19	AT3G18690.1	2.81e-18	---NA---
CRO_T120367	AT2G45500.2	1.4e-38	Q6AZT2	2.56e-30	AT2G45500.2	6.07e-50	AT2G45500.2	1.11e-171	WP_010870689_1ATPase AAA	7.09e-16
CRO_T120369	not available	NA	not available	NA	not available	NA	not available	NA	---NA---
CRO_T120368	not available	NA	not available	NA	not available	NA	not available	NA	---NA---
CRO_T120374	AT1G64620.1	6.76e-30	P68349	7.65e-40	AT1G21340.1	5.44e-41	AT3G52440.1	3.58e-36	---NA---
CRO_T120379	AT5G48940.1	2.78e-36	C0LGV1	0	AT5G48940.1	0	AT5G48940.1	0	WP_014021274_1RHS repeat-associated core domain-containing protein	6.38e-58
CRO_T120382	AT1G21360.1	2.98e-09	Q9LU33	2.15e-26	AT3G21260.3	1.76e-27	AT3G21260.3	2.57e-46	---NA---
CRO_T120384	AT3G11400.2	5.58e-68	Q9Z1D1	3.38e-44	AT3G11400.1	1.15e-79	AT3G11400.2	1.07e-105	WP_013611463_1RNA-binding protein	2.88e-12
CRO_T120385	AT1G21370.2	2.15e-65	P87055	8.98e-17	AT1G21370.2	2.4e-76	AT1G21370.1	3.81e-144	---NA---
CRO_T120380	AT1G21350.3	4.03e-20	not available	NA	AT1G21350.3	1.05e-21	AT1G21350.2	3.27e-62	WP_102754806_1thioredoxin family protein	3.31e-07
CRO_T120383	AT4G23560.1	3.11e-09	Q38890	1.8e-36	AT5G49720.1	1.28e-37	AT5G49720.1	2.46e-109	WP_020457911_1glycoside hydrolase	1.15e-15
CRO_T120387	AT1G78780.4	5.39e-09	P16273	6.15e-53	AT1G78780.2	8.19e-48	AT1G78780.3	1.27e-56	---NA---
CRO_T120378	not available	NA	not available	NA	not available	NA	not available	NA	---NA---
CRO_T120388	not available	NA	not available	NA	AT1G77122.1	5.19e-10	AT1G77122.1	2.79e-15	---NA---
CRO_T120389	AT4G01560.1	1.66e-16	P54073	5.97e-09	AT4G01560.1	2.91e-15	AT4G01560.1	2.76e-109	---NA---
CRO_T120390	AT5G47360.1	3.2e-33	Q9LVS3	7.1e-92	AT5G47360.1	5.88e-93	AT5G47360.1	1.74e-102	---NA---
CRO_T120394	AT4G17420.3	7.41e-19	not available	NA	AT4G17420.1	5.87e-14	AT5G47420.1	3.91e-55	---NA---
CRO_T120395	AT5G47430.3	2.76e-65	B9DFV2	7.68e-54	AT5G47430.1	6.28e-55	AT5G47430.2	7.21e-154	---NA---
CRO_T120396	not available	NA	not available	NA	not available	NA	not available	NA	---NA---
CRO_T140908	ATCG00920.1	5.43e-74	not available	NA	not available	NA	ATCG00920.1	2.96e-34	---NA---
CRO_T140910	AT5G51990.1	4.81e-23	Q9FJ93	3.72e-38	AT5G51990.1	2.64e-39	AT5G51990.1	4.26e-38	---NA---
CRO_T140913	AT2G18570.1	6.29e-09	Q8GVE3	6.64e-129	AT5G65550.1	6.59e-68	AT5G49690.1	4.38e-53	WP_009949027_1antibiotic resistance macrolide glycosyltransferase	2.14e-11
CRO_T140912	AT2G27760.1	3.58e-11	Q9ZUX7	1.48e-30	AT2G27760.1	1.05e-31	AT2G27760.1	5.13e-125	WP_013694644_1tRNA (adenosine(37)-N6)-dimethylallyltransferase MiaA	5.4e-07
CRO_T140915	AT3G09980.1	7.9e-14	not available	NA	AT2G36410.2	7.42e-19	AT3G09980.1	2.07e-50	---NA---
CRO_T140914	not available	NA	Q3E7I5	4.92e-07	AT5G18960.1	3.5e-08	AT1G36880.1	6.41e-12	---NA---
CRO_T140911	not available	NA	not available	NA	not available	NA	not available	NA	---NA---
CRO_T140921	not available	NA	not available	NA	not available	NA	not available	NA	---NA---
CRO_T140922	not available	NA	not available	NA	not available	NA	AT4G07850.1	5.7e-30	---NA---
CRO_T140924	AT1G66950.1	7.93e-161	Q2PCF1	1.59e-179	AT2G36380.1	1.17e-171	AT1G66950.1	0	WP_079557900_1ABC transporter	7.41e-14
CRO_T140926	not available	NA	not available	NA	not available	NA	AT3G32964.1	4.32e-06	---NA---
CRO_T140928	not available	NA	not available	NA	not available	NA	not available	NA	---NA---
CRO_T140927	not available	NA	not available	NA	not available	NA	not available	NA	---NA---
CRO_T140937	AT2G36380.1	2.74e-135	Q2PCF1	6.41e-180	AT1G66950.1	5.95e-170	AT2G36380.1	0	WP_005856192_1MULTISPECIES: ABC transporter ATP-binding protein	2.71e-12
CRO_T140929	AT1G66950.1	1.98e-168	Q2PCF1	0	AT2G36380.1	1.01e-173	AT1G66950.1	0	WP_079557900_1ABC transporter	7.34e-14
CRO_T140930	AT2G36380.1	9.67e-160	Q2PCF1	1.97e-176	AT1G66950.1	2.96e-160	AT1G66950.1	0	WP_066208602_1ABC transporter	5.2e-22
CRO_T140934	AT4G13700.1	3e-39	Q6TPH1	6.23e-47	AT4G13700.1	8.06e-48	AT4G13700.1	1.02e-93	---NA---
CRO_T140938	AT3G44680.1	1.13e-56	Q8H0W2	3.91e-44	AT3G44680.1	3.18e-45	AT3G44680.1	0	WP_068549707_1acetoin utilization protein AcuC	2.12e-14
CRO_T140940	AT5G22510.1	6.61e-103	Q9FK88	3.41e-154	AT5G22510.1	2.43e-155	AT5G22510.1	0	---NA---
CRO_T140941	AT4G04190.2	7.84e-35	not available	NA	AT4G04190.2	1.33e-37	AT4G04190.1	8.26e-63	---NA---
CRO_T140942	AT2G27120.1	3.28e-58	F4HW04	2.24e-46	AT1G08260.1	1.84e-47	AT1G08260.1	0	---NA---
CRO_T140945	not available	NA	not available	NA	not available	NA	not available	NA	---NA---
CRO_T140949	AT3G44590.1	1.02e-34	not available	NA	AT2G27720.3	6.01e-06	AT2G27710.3	9.71e-12	---NA---
CRO_T140950	AT3G44600.1	1.54e-62	Q8W4D0	2e-45	AT3G44600.1	1.43e-46	AT3G44600.1	0	WP_013010344_1peptidylprolyl isomerase	1.44e-26
CRO_T140951	AT3G44610.1	7.93e-46	Q05999	2.21e-79	AT3G44610.1	1.82e-121	AT3G44610.1	2.69e-157	WP_013189609_1serine/threonine protein kinase	1.74e-08
CRO_T140954	not available	NA	Q5ZL91	3.78e-07	AT4G20060.1	2.15e-54	AT4G20060.1	5.23e-77	---NA---
CRO_T140953	AT4G24710.1	4.62e-25	Q8H1F9	8.69e-25	AT4G24710.1	6.99e-26	AT4G24710.1	2.13e-139	---NA---
CRO_T140958	AT2G36350.1	4.64e-67	Q9SJM3	1.57e-111	AT2G36350.1	1.12e-112	AT3G52890.2	0	WP_013565657_1serine/threonine protein kinase	5.96e-13
CRO_T140960	AT3G44620.2	3.12e-35	P41893	2.03e-15	AT3G44620.2	3.12e-32	AT3G44620.2	2.3e-67	WP_080504974_1MULTISPECIES: low molecular weight phosphotyrosine protein phosphatase	2.56e-20
CRO_T140961	AT2G27680.1	1.87e-32	not available	NA	AT2G27680.1	5.48e-25	AT2G27680.1	5.63e-173	WP_011318345_1aldo/keto reductase	1.17e-14
CRO_T140959	not available	NA	not available	NA	not available	NA	not available	NA	---NA---
CRO_T140967	not available	NA	not available	NA	not available	NA	not available	NA	---NA---
CRO_T140966	not available	NA	not available	NA	not available	NA	AT1G35390.1	7.84e-40	---NA---
CRO_T140968	AT2G27690.1	7.1e-71	Q9ZUX1	0	AT2G27690.1	0	AT2G27690.1	0	WP_010896756_1cytochrome P450	2.59e-38
CRO_T140964	AT1G55740.1	1.3e-20	Q94A08	1.64e-21	AT3G57520.1	1.35e-22	AT1G55740.1	4.38e-38	---NA---
CRO_T140963	AT3G31402.2	6.9e-21	Q5SVZ6	2.07e-30	AT1G19260.1	2.6e-138	AT1G19260.1	5.49e-147	---NA---
CRO_T140965	not available	NA	not available	NA	AT2G01050.1	2.08e-09	AT5G27905.1	1.35e-11	---NA---
CRO_T140971	AT5G22500.1	1.26e-26	Q0WRB0	8.18e-32	AT3G44550.1	6.74e-33	AT3G44550.1	4.84e-103	WP_015798839_1HAD-superfamily hydrolase	5.22e-10
CRO_T140981	not available	NA	Q9XGY7	8.6e-14	AT4G33790.1	2.36e-13	AT5G22500.1	1.39e-11	---NA---
CRO_T140989	AT4G17910.1	2.16e-15	not available	NA	not available	NA	AT4G17910.1	2.27e-06	---NA---
CRO_T140985	not available	NA	not available	NA	AT1G49920.1	1.27e-38	AT1G40097.1	2.88e-49	---NA---
CRO_T140991	AT1G18750.1	1.96e-10	Q9LM46	5.04e-18	AT1G22130.1	3.58e-19	AT1G22130.1	1.47e-20	---NA---
CRO_T140996	AT2G16650.1	1.29e-29	F4JKB6	9.07e-34	AT4G21900.1	6.45e-35	AT2G16650.1	2.09e-120	---NA---
CRO_T140997	AT5G22500.1	1.07e-25	Q93ZB9	4.95e-46	AT4G33790.1	3.52e-47	AT4G33790.1	6.66e-147	WP_083760026_1HAD-IB family hydrolase	1.66e-09
CRO_T141002	AT2G27610.1	0	Q9ZUW3	0	AT2G27610.1	0	AT2G27610.1	0	---NA---
CRO_T141005	AT2G27590.1	1.08e-23	not available	NA	AT2G27590.1	6.3e-56	AT2G27590.1	8.73e-128	---NA---
CRO_T141001	AT3G44530.2	3.63e-71	Q9LXN4	3.34e-91	AT3G44530.2	2.81e-92	AT3G44530.2	0	WP_129887146_1WD40 repeat domain-containing protein	2.55e-11
CRO_T141004	AT2G27600.1	3.34e-91	A9JQS7	4.46e-87	AT2G27600.1	9.85e-67	AT2G27600.1	0	WP_062481098_1serine protease	1.49e-37
CRO_T141003	not available	NA	not available	NA	not available	NA	not available	NA	---NA---
CRO_T141012	not available	NA	not available	NA	not available	NA	not available	NA	---NA---
CRO_T141020	AT1G08280.1	6.37e-83	Q9SGD2	6.99e-134	AT1G08280.1	4.98e-135	AT1G08280.1	1.03e-117	---NA---
CRO_T141026	not available	NA	not available	NA	AT1G21280.1	1.4e-08	AT3G29156.1	5.66e-36	---NA---
CRO_T141021	AT5G22470.1	1.53e-41	Q9SWB4	0	AT5G22470.1	2.48e-115	AT5G22470.1	0	---NA---
CRO_T141023	not available	NA	not available	NA	not available	NA	not available	NA	---NA---
CRO_T141027	AT3G57670.1	2.77e-97	Q9SGD1	1.62e-76	AT1G08290.1	1.16e-77	AT1G08290.1	5.15e-98	---NA---
CRO_T141033	AT2G27550.1	7.58e-26	Q9ZNV5	3.07e-38	AT2G27550.1	2.19e-39	AT2G27550.1	2.18e-77	---NA---
CRO_T107837	AT5G11600.1	3.51e-12	not available	NA	AT5G11600.1	7.33e-08	AT5G11600.1	1.19e-12	---NA---
CRO_T107838	AT5G11590.1	9.39e-47	Q9LYD3	4.57e-53	AT5G11590.1	3.25e-54	AT5G11590.1	2.72e-52	---NA---
CRO_T107844	not available	NA	Q3ECH5	1.02e-36	AT1G66345.1	7.22e-38	AT1G66345.1	8.56e-39	---NA---
CRO_T107843	not available	NA	Q3ECH5	2.27e-65	AT1G66345.1	1.61e-66	AT1G66345.1	9.09e-64	---NA---
CRO_T107847	AT4G32810.1	5.98e-39	Q8LIY8	6.87e-127	AT4G32810.1	8.81e-104	AT4G32810.1	0	---NA---
CRO_T107850	AT2G25800.1	1.17e-170	Q8RX56	9.47e-37	AT2G25800.1	1.1e-172	AT2G25800.1	0	---NA---
CRO_T107852	AT4G32910.1	1.82e-24	Q8RXH2	7.37e-34	AT4G32910.1	6.01e-35	AT4G32910.1	0	---NA---
CRO_T107848	AT2G25830.1	2.2e-47	O82314	3.14e-47	AT2G25830.1	2.23e-48	AT2G25830.1	7.17e-98	NP_219970_1transcriptional regulator	1.59e-11
CRO_T107849	not available	NA	Q5BJ29	6.72e-16	AT5G23340.1	3.21e-25	AT5G01720.1	2.18e-17	---NA---
CRO_T107856	AT3G19430.1	9.41e-23	not available	NA	AT3G19430.1	2.42e-93	AT3G19430.1	7.4e-117	---NA---
CRO_T107857	AT4G32770.1	2.7e-40	Q94FY7	1.39e-34	AT4G32770.1	9.87e-36	AT4G32770.1	0	---NA---
CRO_T107862	AT5G16860.1	0	Q9LFL5	0	AT5G16860.1	0	AT5G16860.1	0	---NA---
CRO_T107863	AT3G25970.1	2.6e-51	Q9LU94	4.42e-155	AT3G25970.1	3.62e-156	AT3G25970.1	2.77e-177	---NA---
CRO_T107864	AT5G11540.1	6.49e-59	Q9LYD8	4.29e-118	AT5G11540.1	3.05e-119	AT5G11540.1	0	WP_094060001_1FAD-binding protein	9.82e-23
CRO_T107860	AT1G27600.2	1.93e-15	Q9SXC4	1.73e-48	AT1G27600.2	1.23e-49	AT1G27600.1	6.33e-95	---NA---
CRO_T107865	AT5G11530.1	9.61e-07	not available	NA	not available	NA	AT5G11530.1	2.13e-09	---NA---
CRO_T107866	AT4G29000.1	1.85e-32	Q9SZD1	1.06e-33	AT4G29000.1	7.57e-35	AT4G29000.1	7.72e-88	---NA---
CRO_T107875	AT4G32750.1	6.23e-59	not available	NA	AT4G32750.1	3.78e-48	AT4G32750.1	1.18e-79	---NA---
CRO_T107876	AT5G25757.1	3.77e-69	A1C690	1.7e-29	AT5G25757.1	8.24e-59	AT5G25757.1	0	---NA---
CRO_T107877	not available	NA	not available	NA	not available	NA	AT2G20740.2	2.66e-08	---NA---
CRO_T107878	not available	NA	not available	NA	AT1G21280.1	1.56e-17	AT4G22040.1	1.65e-43	---NA---
CRO_T107867	AT5G25760.2	3.78e-28	Q8LGF7	8.17e-23	AT5G25760.2	5.82e-24	AT5G25760.2	5.4e-83	---NA---
CRO_T107872	AT4G32760.2	1.76e-24	Q8L860	1.57e-39	AT4G32760.2	1.06e-40	AT4G32760.1	2.67e-127	---NA---
CRO_T107873	AT5G57850.1	2.6e-68	Q8L493	1.85e-97	AT5G57850.1	1.32e-98	AT5G57850.1	1.24e-122	WP_011164206_1branched chain amino acid aminotransferase	1.72e-39
CRO_T107874	AT3G55290.2	2.98e-24	Q7Q732	2.15e-12	AT3G55290.1	1.96e-40	AT2G17845.1	1.31e-101	WP_085759833_13-oxoacyl-ACP reductase	1.15e-14
CRO_T107871	not available	NA	not available	NA	not available	NA	not available	NA	---NA---
CRO_T107879	AT5G11520.1	1.84e-50	W8JWV8	2.28e-99	AT5G19550.1	4.55e-46	AT5G19550.1	0	AHX12846_1S-(hydroxymethyl)glutathione dehydrogenase	2.66e-23
CRO_T107881	AT5G11510.2	6.41e-33	Q9S7G7	1.1e-65	AT4G32730.1	7.84e-67	AT4G32730.2	8.73e-166	---NA---
CRO_T107882	AT4G23420.3	3.47e-37	Q5R9S1	7.52e-14	AT5G11500.1	5.7e-24	AT5G11500.2	3.1e-100	---NA---
CRO_T107883	AT2G25737.1	3.44e-36	Q8L7A0	3.7e-33	AT2G25737.1	3.03e-34	AT2G25737.1	1.37e-123	---NA---
CRO_T107880	AT2G23330.1	3.99e-26	P10978	1.22e-41	AT5G04885.1	6.96e-76	AT1G30180.1	8.98e-107	WP_102114871_11,4-beta-D-glucan glucohydrolase	1.87e-27
CRO_T107884	AT5G25752.1	7.72e-31	Q84MB5	4.54e-26	AT5G25752.1	3.72e-27	AT5G25752.1	3.35e-97	WP_062154096_1rhomboid family intramembrane serine protease	8.11e-11
CRO_T107890	AT5G11480.1	9.6e-43	O81004	1.26e-22	AT5G11480.1	1.25e-42	AT5G11480.1	2.48e-108	WP_096687165_1YihA family ribosome biogenesis GTP-binding protein	1.98e-14
CRO_T107894	AT5G19650.1	7.83e-11	Q3E9B4	7.16e-22	AT5G19650.1	5.09e-23	AT5G19650.1	1.91e-22	---NA---
CRO_T107885	AT5G21222.1	3.19e-36	Q8GZ63	6.06e-98	AT5G25630.2	2.51e-100	AT5G21222.1	1.88e-162	---NA---
CRO_T107886	AT3G21755.2	5.38e-28	A0A0K0PVM5	1.09e-140	AT3G21760.1	4.07e-122	AT3G21755.2	3.98e-100	WP_009949027_1antibiotic resistance macrolide glycosyltransferase	7.61e-07
CRO_T107887	AT1G52290.1	3.95e-36	Q9LV48	1.16e-44	AT3G24550.1	8.25e-46	AT3G24550.1	6.96e-108	---NA---
CRO_T107888	not available	NA	O49343	1.26e-10	AT2G30780.1	8.95e-12	AT3G48810.1	6.93e-10	---NA---
CRO_T107889	AT5G11490.2	6.88e-125	Q9LDK9	3.58e-97	AT5G11490.2	2.56e-98	AT5G11490.2	0	WP_084559887_1DUF2341 domain-containing protein	5.48e-18
CRO_T107891	AT3G16080.1	2.43e-29	Q8LEM8	1.57e-17	AT3G16080.1	1.12e-18	AT1G15250.1	4.06e-40	EHR76279_1Ribosomal protein L37e	6.64e-06
CRO_T107898	AT4G13260.1	1.39e-58	Q9SVQ1	4.32e-104	AT4G13260.1	3.08e-105	AT5G25620.1	3.65e-164	WP_050434623_1NAD(P)/FAD-dependent oxidoreductase	1.37e-44
CRO_T107901	AT5G25610.1	9.15e-09	Q08298	1.14e-81	AT5G25610.1	8.14e-83	AT5G25610.1	2.22e-74	---NA---
CRO_T107906	AT5G25610.1	1.32e-22	Q942D4	5.33e-93	AT5G25610.1	1.64e-86	AT5G25610.1	1.25e-81	---NA---
CRO_T107903	AT2G44020.1	0	Q9ZT96	2.95e-149	AT2G44020.1	0	AT2G44020.1	0	---NA---
CRO_T107907	AT4G32700.2	1.57e-124	Q588V7	2.32e-81	AT4G32700.2	1.9e-82	AT4G32700.2	0	WP_014222424_1DNA polymerase I	1.82e-16
CRO_T107902	not available	NA	Q9LRB0	1.87e-38	AT5G23450.2	1.54e-39	AT5G23450.3	7.58e-31	---NA---
CRO_T107910	AT5G11470.1	1.01e-12	Q9LYE3	1.79e-20	AT5G11470.1	2.19e-21	AT5G11470.1	4e-41	---NA---
CRO_T107911	not available	NA	not available	NA	AT5G11470.1	6.44e-06	AT5G11470.1	1.38e-28	---NA---
CRO_T107912	AT5G25590.1	4.4e-79	A0A178VBJ0	1.9e-26	AT5G25590.1	1.13e-92	AT5G25590.1	0	---NA---
CRO_T107915	AT4G32660.3	2.96e-43	P51566	1.12e-35	AT3G53570.4	9.14e-37	AT4G32660.3	2.63e-148	---NA---
CRO_T107916	AT4G31460.1	2.54e-45	A0L5U1	5.61e-09	AT4G31460.1	5e-49	AT4G31460.1	1.9e-68	WP_011712494_150S ribosomal protein L28	2.75e-08
CRO_T107918	not available	NA	Q940H8	8.43e-12	AT4G14900.1	6e-13	AT3G22440.1	2.04e-36	---NA---
CRO_T107919	AT2G29420.1	1.53e-34	Q9FQA3	1.89e-50	AT2G29420.1	3.41e-46	AT2G29420.1	5.16e-56	AFY93260_1glutathione S-transferase	5.45e-13
CRO_T107921	AT2G20540.1	2.53e-140	Q9SIL5	0	AT2G20540.1	0	AT2G20540.1	0	---NA---
CRO_T107914	AT4G32690.1	8.67e-29	Q67XG0	2.83e-24	AT4G32690.1	2.32e-25	AT4G32690.1	4.79e-70	WP_014803762_1globin	9.22e-15
CRO_T107920	AT3G15130.1	7.17e-117	P0C898	0	AT3G15130.1	0	AT3G15130.1	0	---NA---
CRO_T107922	AT4G32680.1	5.16e-06	not available	NA	AT4G32680.1	3.26e-20	AT4G32680.1	8.25e-06	---NA---
CRO_T107923	AT5G25580.1	6.44e-08	F4IDY7	6.54e-07	AT5G25580.1	1.95e-10	AT5G25580.1	3.91e-41	---NA---
CRO_T107913	not available	NA	not available	NA	AT2G25735.1	5.73e-07	not available	NA	---NA---
CRO_T107925	AT3G48770.1	1.72e-16	F4JTS8	6.48e-09	AT3G48770.1	1.77e-104	AT3G48770.1	0	---NA---
CRO_T107926	AT3G47090.1	4.2e-21	C0LGP4	0	AT3G47570.1	0	AT5G20480.1	0	WP_014021274_1RHS repeat-associated core domain-containing protein	1.91e-47
CRO_T107931	AT5G33075.1	6.76e-25	C0LGP4	0	AT3G47570.1	0	AT3G47110.1	0	WP_014021274_1RHS repeat-associated core domain-containing protein	1.64e-45
CRO_T107932	not available	NA	A6YIH8	2.61e-58	AT3G48320.1	2.77e-34	AT3G26330.1	6.41e-85	WP_095976971_1cytochrome P450	9.39e-13
CRO_T107934	not available	NA	A0A0N9HQ36	2.42e-23	AT1G52800.1	5.97e-24	AT1G52800.1	3.91e-64	---NA---
CRO_T107938	AT3G47110.1	2.92e-20	C0LGP4	3.62e-97	AT3G47570.1	2.57e-98	AT3G47570.1	6.19e-105	WP_012164975_1serine/threonine protein kinase	3.86e-14
CRO_T107939	AT3G48290.2	1.72e-12	A6YIH8	6.75e-72	AT5G25140.1	2.2e-50	AT5G25140.1	6.57e-80	WP_012412539_1cytochrome P450	4.55e-17
CRO_T107940	AT3G47110.1	5.65e-23	C0LGP4	1.27e-92	AT3G47570.1	9.05e-94	AT3G47110.1	1.04e-104	WP_012164975_1serine/threonine protein kinase	2.83e-14
CRO_T118840	not available	NA	not available	NA	not available	NA	not available	NA	---NA---
CRO_T118842	AT5G44210.1	1.59e-43	Q9LW49	2.04e-45	AT5G44210.1	8.33e-25	AT3G15210.1	5.75e-22	---NA---
CRO_T118839	AT1G24625.1	1.48e-09	not available	NA	AT2G01050.1	7.87e-10	AT5G27905.1	2.09e-09	---NA---
CRO_T118841	not available	NA	not available	NA	not available	NA	not available	NA	---NA---
CRO_T118845	not available	NA	P93295	1.05e-14	ATMG00310.1	7.5e-16	AT5G41835.1	3.1e-40	---NA---
CRO_T118846	not available	NA	Q9LVY1	2.14e-25	AT5G36160.1	1.52e-26	AT5G36160.1	3.55e-27	---NA---
CRO_T118847	AT5G53970.1	1.29e-43	Q9FN30	2.19e-66	AT5G53970.1	1.81e-67	AT5G36160.1	2.42e-95	WP_014099493_1aminotransferase class I/II	3.65e-23
CRO_T118854	AT3G30411.1	1.71e-16	P10978	7.5e-21	AT3G51700.1	1.83e-15	AT3G43635.1	4.82e-128	---NA---
CRO_T118851	AT3G13250.1	8.36e-17	not available	NA	not available	NA	AT3G30737.1	1.66e-152	---NA---
CRO_T118852	not available	NA	not available	NA	not available	NA	not available	NA	---NA---
CRO_T118367	AT1G51400.1	8.74e-24	B3EWI4	4.36e-28	AT1G51400.1	2.2e-30	AT1G51400.1	4.67e-23	---NA---
CRO_T118368	AT5G04590.1	4.37e-170	Q9AWB2	9.91e-176	AT5G04590.1	1.78e-175	AT5G04590.1	0	WP_012164231_1sulfite reductase, ferredoxin dependent	1.03e-107
CRO_T118369	AT5G12480.2	1.01e-82	Q38873	2.78e-70	AT5G12480.1	1.98e-71	AT5G19450.2	0	WP_013400682_1MULTISPECIES: serine/threonine protein kinase	1.03e-11
CRO_T118372	not available	NA	not available	NA	not available	NA	not available	NA	---NA---
CRO_T118373	AT4G19440.2	2.16e-23	Q940A6	0	AT4G19440.2	0	AT4G19440.2	0	---NA---
CRO_T118374	AT3G20920.2	2.2e-16	not available	NA	AT3G20920.2	4.2e-10	AT3G20920.2	4.68e-23	---NA---
CRO_T118375	AT3G20920.2	2.53e-58	not available	NA	AT3G20920.1	1.24e-48	AT3G20920.2	1.18e-137	---NA---
CRO_T118370	AT1G47910.1	4.44e-12	P92555	1.31e-06	AT4G20520.1	3.2e-10	AT5G36935.1	6.16e-55	---NA---
CRO_T118376	ATMG00930.1	7.94e-27	Q84JP1	1.25e-09	AT1G30500.2	8.92e-11	AT5G12840.1	7.66e-28	---NA---
CRO_T118380	not available	NA	F4IWB3	4.8e-14	AT3G20898.1	3.41e-15	AT3G20898.1	1.16e-11	---NA---
CRO_T118379	not available	NA	F4IWB3	8.29e-13	AT3G20898.1	5.9e-14	AT3G20898.1	7.07e-11	---NA---
CRO_T114252	AT1G29640.1	8.12e-13	not available	NA	AT2G34340.1	2.11e-22	AT1G29640.1	2.79e-20	---NA---
CRO_T114257	not available	NA	not available	NA	not available	NA	not available	NA	---NA---
CRO_T114258	AT1G65440.3	2.96e-39	A8MS85	3.94e-19	AT1G65440.1	3.27e-20	AT1G65440.3	6.33e-47	---NA---
CRO_T114261	AT3G14770.1	1.88e-11	P0DKJ4	2.75e-47	AT3G14770.1	8.39e-42	AT3G14770.1	4.42e-76	---NA---
CRO_T114262	AT5G46550.1	2.72e-12	Q9LS28	3.35e-33	AT5G46550.1	2.38e-34	AT5G46550.1	4.72e-38	---NA---
CRO_T114255	AT1G29630.3	4.05e-37	Q8L6Z7	2.2e-61	AT1G29630.2	1.8e-62	AT1G29630.2	2.3e-164	---NA---
CRO_T114263	AT4G18040.1	3.25e-52	P48599	2.19e-40	AT4G18040.1	5.39e-24	AT4G18040.1	2.36e-90	---NA---
CRO_T114264	AT1G17020.1	1.18e-23	Q39224	3.14e-33	AT1G17020.1	2.23e-34	AT1G78550.1	2.65e-81	---NA---
CRO_T114259	not available	NA	not available	NA	not available	NA	AT5G11760.1	1.01e-06	---NA---
CRO_T114265	AT4G25310.1	1.58e-25	Q39224	5.3e-40	AT1G17020.1	3.77e-41	AT1G17020.1	3.89e-108	---NA---
CRO_T114267	AT1G17020.1	6.07e-33	Q39224	3.89e-34	AT1G17020.1	2.77e-35	AT1G17020.1	2.89e-89	---NA---
CRO_T114268	AT1G17020.1	5.91e-28	Q39224	8.64e-38	AT1G17020.1	6.15e-39	AT2G23330.1	0	---NA---
CRO_T114270	not available	NA	Q39224	1.33e-11	AT1G17020.1	9.48e-13	AT4G25300.2	1.77e-07	---NA---
CRO_T114272	AT1G02520.1	3.64e-50	Q9FHF1	2.67e-108	AT5G46540.1	2.17e-109	AT1G02530.1	0	WP_066132654_1lipid A export permease/ATP-binding protein MsbA	2.74e-65
CRO_T114273	AT1G50960.1	3.25e-06	P10967	1.24e-40	AT1G06640.3	2.09e-39	AT1G06620.1	5.04e-93	---NA---
CRO_T114276	not available	NA	Q3YMR2	2.82e-16	AT2G18370.1	3.74e-16	AT2G18370.1	4.37e-13	---NA---
CRO_T114282	AT4G18070.4	1.86e-07	not available	NA	not available	NA	not available	NA	---NA---
CRO_T114274	AT4G18050.1	4.1e-139	Q9M0M2	0	AT4G18050.1	0	AT4G18050.1	0	WP_095984582_1ABC transporter permease	1.83e-82
CRO_T114280	AT4G18060.1	4.11e-50	Q8L7W0	1.09e-53	AT4G18060.1	8.95e-55	AT4G18060.1	2.28e-136	---NA---
CRO_T114283	not available	NA	Q6R567	2.56e-19	AT2G44410.1	1.01e-22	AT2G44410.1	3.26e-19	---NA---
CRO_T114284	AT3G60164.1	6.83e-66	P10978	8.44e-144	AT4G23160.1	6.04e-67	AT3G62455.1	0	---NA---
CRO_T114285	AT1G29520.1	4.71e-21	not available	NA	AT1G29520.1	2.58e-14	AT1G29520.1	1e-36	---NA---
CRO_T114277	not available	NA	Q9FLP7	1e-21	AT5G55150.1	7.12e-23	AT5G55150.1	1.09e-13	---NA---
CRO_T114279	not available	NA	Q6L400	1.01e-42	AT3G46530.1	1.26e-24	AT3G46730.1	1.67e-33	---NA---
CRO_T114286	AT5G46460.1	7.43e-136	Q9FHF9	0	AT5G46460.1	0	AT5G46460.1	0	---NA---
CRO_T114291	AT4G18130.1	0	P55004	0	AT4G18130.1	0	AT4G18130.1	0	WP_015215377_1hybrid sensor histidine kinase/response regulator	2.72e-62
CRO_T114295	AT5G46420.1	3.22e-32	A5GI62	1.22e-06	AT5G46420.1	9.54e-28	AT5G46420.1	1.18e-123	WP_015129020_1ribosome maturation factor RimM	1.29e-07
CRO_T114298	ATCG01280.1	1.42e-64	F4I1G5	6.55e-20	AT1G29390.2	1.05e-21	AT1G29395.1	9.15e-46	---NA---
CRO_T114288	AT5G46430.2	5.07e-56	P49211	5.79e-45	AT4G18100.1	4.74e-46	AT5G46430.2	4.63e-58	WP_013413946_150S ribosomal protein L32e	4.26e-11
CRO_T114290	AT5G46410.2	1.05e-38	Q54GB2	1.63e-32	AT5G11860.4	4.92e-46	AT4G18140.3	6.19e-95	---NA---
CRO_T114292	AT1G29400.2	3.52e-57	Q6ZI17	1.7e-47	AT1G29400.2	1.24e-44	AT1G29400.2	0	---NA---
CRO_T114296	AT5G46400.1	4.75e-16	O74970	1.35e-07	AT5G46400.1	1.86e-34	AT5G46400.1	2.72e-108	---NA---
CRO_T114299	AT1G29380.1	1.73e-29	Q9M2K6	1.64e-16	AT1G29380.1	2.61e-31	AT1G29380.1	3.85e-41	---NA---
CRO_T114289	ATMG00510.1	0	not available	NA	not available	NA	AT2G07709.1	2.28e-80	---NA---
CRO_T114287	not available	NA	not available	NA	AT3G24255.1	2.48e-09	AT4G14470.1	2.31e-29	---NA---
CRO_T114301	not available	NA	not available	NA	AT5G04070.1	1.65e-14	AT5G04070.1	6.18e-35	---NA---
CRO_T114302	not available	NA	not available	NA	AT5G15940.1	8.68e-13	AT5G15940.1	8.47e-39	---NA---
CRO_T114305	AT1G29370.1	1.28e-25	not available	NA	AT1G29370.1	7.57e-28	AT1G29370.1	5.57e-121	---NA---
CRO_T114306	AT1G29830.3	1.49e-43	not available	NA	AT1G29820.2	1.99e-54	AT1G29820.2	0	---NA---
CRO_T114300	AT5G46390.2	2.65e-16	F4KHG6	2.08e-27	AT5G46390.1	1.47e-28	AT5G46390.1	3.4e-115	WP_015129801_1PDZ domain-containing protein	2.66e-07
CRO_T114307	not available	NA	not available	NA	not available	NA	not available	NA	---NA---
CRO_T114310	AT1G29810.1	1.08e-09	Q6QJ72	2.27e-10	AT1G29810.1	1.62e-11	AT1G29810.1	1.77e-33	---NA---
CRO_T114313	AT4G24275.1	9.79e-07	B6VJS4	2.89e-75	AT4G35160.1	6.8e-32	AT4G35150.1	1.95e-29	WP_014796984_1methyltransferase domain-containing protein	2.02e-11
CRO_T114316	not available	NA	not available	NA	not available	NA	not available	NA	---NA---
CRO_T114317	AT1G29850.3	2.3e-12	not available	NA	AT1G29850.2	6.92e-12	AT1G29850.3	3.13e-38	---NA---
CRO_T114318	AT4G18160.1	1.92e-91	Q9SVV6	1.02e-112	AT4G18160.1	7.29e-114	AT4G18160.1	3.16e-98	WP_108383074_1potassium channel protein	3.28e-06
CRO_T114311	AT1G29790.2	2.3e-69	Q8RWB7	5.34e-174	AT1G29790.2	3.8e-175	AT1G29790.1	6.07e-147	---NA---
CRO_T114314	not available	NA	not available	NA	not available	NA	not available	NA	---NA---
CRO_T114312	not available	NA	Q9LNG5	5.21e-11	AT1G48120.1	4.45e-12	AT1G48120.1	1.22e-11	---NA---
CRO_T114320	AT5G46350.1	6.25e-29	Q93WV4	3.51e-20	AT1G29860.1	2.49e-21	AT1G29860.1	2.52e-43	---NA---
CRO_T114322	AT1G29890.2	3.72e-49	Q0WW17	1.12e-48	AT1G29890.2	2.04e-66	AT1G29890.2	0	---NA---
CRO_T114324	AT4G18220.1	2.01e-28	O49726	2.12e-112	AT4G18210.1	4.18e-112	AT4G18210.1	5.41e-119	---NA---
CRO_T114328	AT5G46330.1	7.85e-51	Q9FL28	0	AT5G46330.1	0	AT5G46330.1	0	WP_014021274_1RHS repeat-associated core domain-containing protein	1.97e-66
CRO_T114331	AT1G29930.1	0	P27493	0	AT1G29930.1	3.81e-173	AT2G34430.1	1.29e-158	---NA---
CRO_T114333	AT4G18230.1	1.53e-32	Q96F25	2.86e-09	AT4G18230.1	4.6e-16	AT4G18230.1	3.64e-63	---NA---
CRO_T114325	AT3G19620.1	6.72e-14	Q9LJN4	9.89e-40	AT3G19620.1	7.04e-41	AT1G02640.1	0	WP_014270338_1glycosyl hydrolase	1.78e-26
CRO_T114326	not available	NA	not available	NA	not available	NA	not available	NA	---NA---
CRO_T114327	AT3G19620.1	7.59e-19	Q9LJN4	3.92e-75	AT3G19620.1	2.79e-76	AT1G02640.1	0	WP_014079315_1glycosyl hydrolase	1.3e-38
CRO_T114330	AT1G29930.1	0	P27493	0	AT1G29930.1	1.8e-170	AT2G34430.1	3.78e-156	---NA---
CRO_T114332	AT4G18240.1	1.37e-83	Q0WVX5	1.76e-86	AT4G18240.1	1.44e-87	AT4G18240.1	0	WP_059061331_1glycogen synthase	1.34e-32
CRO_T114334	AT4G18205.1	2.49e-20	O49726	3.05e-72	AT4G18220.1	1.95e-70	AT4G18220.1	9.85e-74	---NA---
CRO_T114335	AT5G64570.1	3.44e-15	Q94KD8	0	AT1G02640.1	0	AT5G49360.1	0	WP_106054927_1glycosyl hydrolase	1.71e-79
CRO_T114336	not available	NA	not available	NA	not available	NA	not available	NA	---NA---
CRO_T114337	AT1G75350.1	1.26e-52	Q9FWS4	6.83e-51	AT1G75350.1	4.86e-52	AT1G75350.1	6.16e-49	WP_015215938_150S ribosomal protein L31	1.53e-19
CRO_T114323	not available	NA	Q9SZL8	4.03e-25	AT4G38180.1	3.27e-26	AT1G36880.1	3.74e-37	---NA---
CRO_T114329	not available	NA	not available	NA	not available	NA	not available	NA	---NA---
CRO_T112816	AT3G26220.1	4.01e-21	P24465	3.26e-64	AT4G31500.1	2.34e-62	AT4G31500.1	2.66e-121	WP_080047457_1cytochrome P450	6.83e-24
CRO_T112820	not available	NA	not available	NA	AT5G67020.1	1.35e-44	AT2G22790.1	7e-50	---NA---
CRO_T112823	AT3G42766.1	7.29e-14	P10978	1.7e-96	AT4G23160.1	2.68e-46	AT4G05073.1	3.7e-164	---NA---
CRO_T112821	not available	NA	not available	NA	not available	NA	not available	NA	---NA---
CRO_T112827	AT2G19090.1	4.23e-41	A0A178VBJ0	2.71e-17	AT2G19090.1	4.16e-94	AT2G19090.1	5.37e-179	---NA---
CRO_T112838	AT1G65350.1	2.49e-109	P08834	1.3e-20	ATMG01130.1	3.76e-10	AT1G65350.1	8.6e-45	---NA---
CRO_T112839	not available	NA	P05488	6.49e-64	AT1G77750.1	5.3e-15	AT1G77750.1	3.25e-12	WP_041762254_130S ribosomal protein S13	3.65e-23
CRO_T112836	ATMG01120.1	1.59e-177	P08834	1.14e-26	ATMG01275.1	1.05e-25	ATMG01120.1	2.03e-128	WP_014745487_1NADH-quinone oxidoreductase subunit NuoH	1.51e-16
CRO_T112834	not available	NA	not available	NA	not available	NA	not available	NA	---NA---
CRO_T112835	not available	NA	not available	NA	not available	NA	not available	NA	---NA---
CRO_T112842	ATMG00560.1	0	P93311	2.86e-98	ATMG00560.1	2.51e-99	ATMG00560.1	1.74e-114	WP_014894993_150S ribosomal protein L2	2.03e-10
CRO_T112855	not available	NA	Q9SK32	1.66e-23	AT2G25010.1	1.18e-24	AT1G17930.1	1.33e-25	---NA---
CRO_T112856	not available	NA	not available	NA	not available	NA	not available	NA	---NA---
CRO_T112847	AT2G07687.1	0	P32808	1.35e-106	ATMG00730.1	1.46e-60	AT2G07687.1	2.85e-159	WP_010914893_1cytochrome c oxidase subunit 3	1.4e-53
CRO_T112853	ATCG01310.1	0	A6MM78	4.07e-47	ATCG01310.1	1.69e-46	ATCG01310.1	3.7e-159	WP_015186035_150S ribosomal protein L2	9.47e-25
CRO_T112846	ATMG00480.1	4.22e-149	P41248	1.4e-74	ATMG00480.1	2.58e-64	ATMG00480.1	9.13e-59	---NA---
CRO_T112843	not available	NA	not available	NA	not available	NA	not available	NA	---NA---
CRO_T112851	AT2G07787.1	2.48e-28	not available	NA	not available	NA	AT2G07787.1	5.46e-08	---NA---
CRO_T112852	not available	NA	not available	NA	not available	NA	not available	NA	---NA---
CRO_T112854	not available	NA	not available	NA	not available	NA	not available	NA	---NA---
CRO_T112857	AT4G05133.1	1.22e-08	P10978	3.12e-55	ATMG00300.1	5.27e-16	AT2G19840.1	1.33e-104	---NA---
CRO_T112861	AT2G19110.1	1.65e-51	Q9SZW4	1.74e-123	AT4G30110.1	1.43e-124	AT2G19110.1	0	WP_013875757_1cation-transporting P-type ATPase	3.41e-36
CRO_T112862	not available	NA	Q9SK32	6.4e-12	AT2G25010.1	4.55e-13	AT2G25010.1	5.58e-15	---NA---
CRO_T112863	not available	NA	not available	NA	AT2G24420.2	1.38e-06	AT4G31340.2	8.8e-21	---NA---
CRO_T112864	AT5G37381.1	5.28e-53	Q94HW2	2.27e-109	AT4G23160.1	2.59e-129	AT1G52210.1	0	---NA---
CRO_T112869	AT5G57250.1	6.24e-82	Q9LVD3	0	AT5G57250.1	0	AT5G57250.1	0	---NA---
CRO_T112874	not available	NA	not available	NA	not available	NA	AT5G28635.1	6.52e-10	---NA---
CRO_T112867	ATMG00090.1	1.68e-23	not available	NA	AT5G65940.2	2e-06	AT5G65940.3	5.44e-45	---NA---
CRO_T112870	AT2G19160.1	1.22e-31	Q65XS5	2.81e-08	AT2G19160.1	1.38e-39	AT2G19160.1	1.21e-139	---NA---
CRO_T112872	AT1G43090.1	1.1e-14	Q6H9K0	4.85e-44	AT3G07820.1	2.01e-41	AT1G43080.1	1.3e-91	---NA---
CRO_T112877	AT5G55930.1	4.18e-28	O82485	3.09e-139	AT4G10770.1	2.53e-140	AT4G26590.1	0	---NA---
CRO_T112879	not available	NA	Q9SW00	8.92e-25	AT4G25850.1	6.35e-26	AT5G57240.1	2.65e-71	---NA---
CRO_T112880	AT5G57230.1	4.62e-26	not available	NA	AT5G57230.1	3.25e-25	AT5G57230.1	5.1e-46	---NA---
CRO_T112878	not available	NA	not available	NA	not available	NA	not available	NA	---NA---
CRO_T112887	AT4G29940.2	2.35e-21	P48785	1.15e-14	AT4G29940.1	8.18e-16	AT4G29940.2	2.96e-107	---NA---
CRO_T112888	not available	NA	Q93YT3	6.79e-127	AT4G13920.1	4.83e-128	AT4G13920.1	4.83e-109	WP_014021274_1RHS repeat-associated core domain-containing protein	8.55e-26
CRO_T112889	AT4G25940.1	5.2e-22	Q8LBH2	3.59e-33	AT2G01600.1	2.55e-34	AT5G57200.1	2.54e-115	---NA---
CRO_T112892	AT4G29960.1	7.37e-28	not available	NA	AT4G29960.1	2.12e-15	AT4G29960.1	1.14e-44	---NA---
CRO_T112896	AT2G19260.1	3.41e-07	Q9P1Y6	2.56e-06	AT2G19260.1	4.45e-13	AT2G19260.1	1.74e-25	---NA---
CRO_T112884	AT4G30020.1	1.38e-83	O64481	7.01e-73	AT2G19170.1	4.99e-74	AT2G19170.1	0	WP_013754318_1serine protease	1.45e-22
CRO_T112886	AT2G17210.1	9.52e-21	Q9SII7	0	AT2G17210.1	0	AT2G17210.1	0	---NA---
CRO_T112890	ATCG00180.1	1.09e-17	not available	NA	AT1G16840.1	7.57e-14	AT1G16840.1	3.62e-13	---NA---
CRO_T112893	AT2G37280.1	9.19e-23	Q5W274	1.04e-73	AT2G37280.1	5.93e-56	AT2G37280.1	6.08e-146	---NA---
CRO_T112894	AT2G37280.1	7.4e-62	Q7PC86	3.42e-90	AT1G15210.1	2.79e-91	AT2G37280.1	0	---NA---
CRO_T112897	AT5G57180.1	3.84e-23	Q9LU68	3.68e-22	AT5G57180.1	2.11e-23	AT4G25990.1	4.7e-38	---NA---
CRO_T112898	AT5G48670.1	1.39e-10	Q9FJK3	4.68e-32	AT5G48670.1	3.33e-33	AT5G48670.1	1.11e-26	---NA---
CRO_T112885	not available	NA	not available	NA	not available	NA	not available	NA	---NA---
CRO_T124142	AT4G02110.1	2.46e-07	O04251	7.08e-07	AT4G02110.1	5.04e-08	AT4G02110.1	1.3e-13	---NA---
CRO_T123002	AT5G48270.1	3.79e-15	not available	NA	AT4G12690.2	1.57e-81	AT4G12690.2	1.03e-73	---NA---
CRO_T123007	AT1G13090.1	5.95e-08	Q42716	2.49e-77	AT3G48280.1	3.44e-71	AT3G48280.1	3.81e-119	WP_011381469_1cytochrome P450	5.04e-24
CRO_T123012	AT4G24730.4	6.77e-06	Q9FGS5	1.04e-36	AT5G50200.1	8.87e-38	AT5G50200.3	3.78e-43	---NA---
CRO_T123013	AT4G24730.4	1.64e-06	Q6ZI50	1.38e-34	AT5G50200.1	6.21e-35	AT5G50200.3	3.23e-31	---NA---
CRO_T122997	AT4G20360.1	0	P46280	0	AT4G20360.1	0	AT4G20360.1	0	WP_015172869_1elongation factor Tu	0
CRO_T122998	AT3G48260.1	1.48e-87	Q9STK6	3.23e-91	AT3G48260.1	2.63e-92	AT3G48260.1	1.7e-164	WP_076350428_1serine/threonine protein kinase	9.69e-12
CRO_T122999	AT1G24240.1	7.86e-31	P82413	5.58e-12	AT1G24240.1	8.19e-19	AT5G11750.1	3.96e-57	---NA---
CRO_T123003	not available	NA	not available	NA	not available	NA	not available	NA	---NA---
CRO_T123004	AT1G22400.1	1.16e-11	Q9SGA8	1.2e-73	AT3G02100.1	8.55e-75	AT3G02100.1	3.96e-88	WP_081789411_1hypothetical protein	5.98e-07
CRO_T123008	AT5G24960.1	1e-13	A0A068Q6L2	7.2e-76	AT3G48290.2	1.22e-72	AT3G48280.1	1.65e-122	ABX06809_1cytochrome P450	2.91e-25
CRO_T123009	AT4G13310.1	8.35e-15	Q42716	1.62e-81	AT3G48280.1	5.75e-67	AT3G48290.2	3.9e-124	ABX06809_1cytochrome P450	2.45e-24
CRO_T123010	AT4G24730.4	9.95e-12	Q9FGS5	3.49e-49	AT5G50200.1	2.48e-50	AT5G50200.3	5.9e-44	---NA---
CRO_T123006	not available	NA	not available	NA	not available	NA	not available	NA	---NA---
CRO_T126691	AT2G04842.1	1.38e-143	F4IFC5	1.33e-107	AT2G04842.1	1.09e-108	AT2G04842.1	0	WP_015182951_1threonine--tRNA ligase	1.23e-85
CRO_T126696	AT1G05970.2	3.12e-08	not available	NA	AT1G05970.2	6.09e-47	AT1G05970.1	4.28e-55	---NA---
CRO_T126697	AT4G15240.1	1.07e-58	not available	NA	AT1G05280.1	5.48e-83	AT1G05280.1	3.59e-123	---NA---
CRO_T126699	AT1G11770.1	9.39e-13	Q9SVG5	5.82e-144	AT4G20820.1	4.14e-145	AT4G20820.1	1.27e-126	WP_129887677_1FAD-binding oxidoreductase	9.11e-36
CRO_T126689	AT1G05270.1	1.05e-25	not available	NA	AT2G32340.1	1.09e-19	AT1G05270.1	8.96e-95	---NA---
CRO_T126690	AT3G21865.1	1.68e-15	Q9LSX7	3.8e-17	AT3G21865.1	2.7e-18	AT3G21865.1	9.25e-63	---NA---
CRO_T126692	AT3G21870.1	1.91e-17	Q9LJ45	4.92e-45	AT3G21870.1	3.5e-46	AT3G21870.1	5.51e-58	---NA---
CRO_T126693	not available	NA	Q1G3I2	2.42e-20	AT4G15248.1	1.73e-21	AT4G15248.1	1.11e-20	---NA---
CRO_T126694	AT1G06250.1	9.37e-14	A2ZW16	2.81e-66	AT4G18550.1	9.23e-62	AT4G18550.1	5.35e-103	---NA---
CRO_T126695	AT3G21880.1	2.58e-23	Q9LJ44	9.54e-37	AT3G21880.1	6.79e-38	AT3G21880.1	2.19e-88	---NA---
CRO_T126698	AT1G26390.1	3.17e-25	A6P6V9	3.48e-152	AT1G30700.1	3.22e-144	AT4G20820.1	5.66e-125	NP_830251_1FAD-dependent oxidase	2.18e-26
CRO_T119960	not available	NA	not available	NA	not available	NA	not available	NA	---NA---
CRO_T119959	not available	NA	Q6L403	1.43e-107	AT3G46730.1	1.01e-53	AT3G46730.1	3.85e-50	---NA---
CRO_T119957	not available	NA	Q6L3Z7	2.66e-100	AT3G46530.1	9.02e-50	AT3G46730.1	9.03e-48	---NA---
CRO_T119964	AT1G15530.1	7.93e-110	Q9M9E0	0	AT1G15530.1	0	AT1G15530.1	0	WP_012819962_1serine/threonine protein kinase	4.84e-28
CRO_T119966	not available	NA	not available	NA	AT5G47740.2	2.77e-08	AT5G47740.2	3.88e-15	---NA---
CRO_T119967	AT5G63120.1	1.49e-66	Q8W4R3	4.51e-54	AT5G63120.1	3.19e-55	AT5G63120.1	0	WP_096459781_1ATP-dependent RNA helicase RhlE	3.66e-20
CRO_T119968	AT5G63120.1	6.62e-27	Q8W4R3	5.94e-17	AT5G63120.2	4.22e-18	AT5G63120.1	5.4e-19	---NA---
CRO_T119969	AT1G70600.1	1.54e-124	P49637	1.04e-85	AT1G70600.1	7.41e-87	AT1G70600.1	1.27e-88	AFH42488_150S ribosomal protein L15P	2.97e-13
CRO_T119970	AT2G42490.1	1.52e-170	Q07123	9.77e-57	AT2G42490.1	2.81e-139	AT2G42490.1	0	---NA---
CRO_T119971	AT1G51330.1	1.16e-07	Q9SIR9	3.81e-40	AT2G25240.1	2.71e-41	AT1G47710.1	1.23e-30	---NA---
CRO_T119973	AT5G63110.1	1.47e-105	Q9FML2	1.93e-86	AT5G63110.1	1.37e-87	AT5G63110.1	0	WP_040199873_1acetoin utilization protein AcuC	1.86e-30
CRO_T119974	AT5G63100.1	3.03e-61	not available	NA	AT5G63100.1	3.76e-110	AT5G63100.1	6.66e-93	WP_129889123_1spermine synthase	5.01e-07
CRO_T119976	AT5G63090.4	2.11e-72	Q9FML4	9.73e-73	AT5G63090.4	6.93e-74	AT5G63090.4	2.99e-68	---NA---
CRO_T119977	AT1G59860.1	2e-11	Q38806	1.58e-39	AT4G10250.1	1.12e-40	AT4G10250.1	7.74e-34	WP_003249696_1MULTISPECIES: Hsp20/alpha crystallin family protein	7.92e-19
CRO_T119978	not available	NA	O04925	9.04e-41	AT5G40420.1	5.53e-31	AT5G40420.1	1.45e-27	---NA---
CRO_T119980	AT1G10730.1	4.04e-70	O22715	5.82e-51	AT1G60780.1	4.76e-52	AT1G60780.1	0	---NA---
CRO_T119983	AT4G24670.2	2.76e-32	Q94A02	7.9e-39	AT4G24670.2	5.62e-40	AT4G24670.1	8.08e-134	---NA---
CRO_T119985	AT1G48315.1	1.97e-18	Q9SX65	1.18e-22	AT1G48320.1	8.42e-24	AT1G48320.1	4.33e-45	WP_006251915_1acyl-CoA esterase	9e-07
CRO_T119961	AT5G50170.1	1.1e-94	Q9ZVT9	3.18e-155	AT1G03370.1	2.6e-156	AT5G50170.1	0	---NA---
CRO_T119963	AT3G26510.5	1.35e-15	not available	NA	AT3G26510.4	4.96e-25	AT3G48240.1	8.82e-31	---NA---
CRO_T119965	AT5G50160.1	1.84e-63	Q8VY13	1.36e-143	AT5G50160.1	1.12e-144	AT5G50160.1	5.59e-162	---NA---
CRO_T119972	AT4G01680.3	9.18e-57	Q8LPH6	9.64e-55	AT5G26660.1	8.1e-56	AT5G26660.1	6.7e-69	---NA---
CRO_T119986	AT5G40390.1	1.09e-98	Q5VQG4	2.15e-173	AT5G40390.1	8.01e-165	AT5G40390.1	0	WP_015253131_1alpha-mannosidase	3.39e-11
CRO_T119979	not available	NA	not available	NA	not available	NA	not available	NA	---NA---
CRO_T119981	not available	NA	not available	NA	AT1G64260.1	2.57e-58	AT1G40097.1	1.38e-45	---NA---
CRO_T123755	AT5G50130.1	1.87e-17	A0A078ISJ6	2.27e-10	AT5G50130.1	1.15e-26	AT5G50130.2	2.43e-57	WP_012382824_1short-chain dehydrogenase/reductase SDR	1.22e-07
CRO_T123757	AT5G56040.2	1.28e-16	F4K6B8	0	AT5G56040.1	0	AT4G26542.1	0	WP_014021274_1RHS repeat-associated core domain-containing protein	1.56e-55
CRO_T123759	AT5G63080.1	4.15e-18	Q08BY5	6.86e-14	AT5G63080.1	1.02e-34	AT5G63080.1	1.85e-143	---NA---
CRO_T123761	not available	NA	Q9M0N1	1.5e-25	AT4G10790.1	1.07e-26	AT4G10790.1	3.93e-54	---NA---
CRO_T123762	AT5G63060.1	7.51e-32	not available	NA	AT5G63060.1	1.25e-16	AT5G63060.1	2.2e-83	---NA---
CRO_T123763	AT4G24680.1	6.2e-23	Q9SB63	5.79e-28	AT4G24680.1	5.53e-29	AT4G24680.1	9.63e-81	---NA---
CRO_T123765	AT1G17860.1	6.7e-09	P13087	8.23e-44	AT1G17860.1	4.29e-40	AT1G17860.1	2.44e-33	---NA---
CRO_T123766	not available	NA	F4JSH1	4.21e-12	AT1G17100.1	4.69e-22	AT1G17100.1	2.3e-22	---NA---
CRO_T123768	AT2G18190.1	2.78e-58	F4IQG2	1.79e-111	AT2G18190.1	1.27e-112	AT3G50930.1	1.61e-145	AFY95468_1AAA+ family ATPase	4.11e-17
CRO_T123769	AT5G63040.2	4.37e-47	Q6L403	5.05e-104	AT5G35450.1	2.08e-56	AT5G63040.1	4.73e-92	---NA---
CRO_T123756	not available	NA	Q93VK9	2.27e-13	AT3G48210.1	1.86e-14	AT3G48210.1	6.28e-38	---NA---
CRO_T123760	AT1G23340.2	8.51e-63	not available	NA	AT5G50150.1	5.08e-81	AT5G50150.1	2.74e-162	---NA---
CRO_T123767	not available	NA	F4JSH1	1.05e-54	AT4G19180.1	7.44e-56	AT4G19180.1	1.07e-63	---NA---
CRO_T123752	not available	NA	Q9FFJ3	7.59e-27	AT5G05850.1	5.4e-28	AT3G11330.1	7.07e-26	---NA---
CRO_T123764	AT1G17860.1	2.01e-08	Q7XA39	7e-91	AT3G14470.1	1.06e-77	AT3G14470.1	2.79e-59	---NA---
CRO_T120988	AT5G20930.1	6.4e-14	not available	NA	not available	NA	AT5G20930.1	5.49e-09	---NA---
CRO_T120989	AT5G20930.1	4.49e-89	Q39238	1.46e-76	AT5G20930.1	1.04e-77	AT5G20930.1	3.54e-179	WP_011917596_1serine/threonine-protein kinase	3.16e-07
CRO_T120986	AT2G27170.2	3.31e-49	Q56YN8	4.99e-47	AT2G27170.2	4.09e-48	AT2G27170.2	0	---NA---
CRO_T120987	not available	NA	P03555	4.68e-21	AT2G01050.1	3.57e-13	AT1G58020.1	6.01e-25	---NA---
CRO_T120992	AT5G52860.1	0	Q9FLX5	0	AT5G52860.1	0	AT5G52860.1	0	WP_062247920_1maltooligosyl trehalose synthase	5.92e-26
CRO_T121000	AT2G27170.2	3.41e-16	Q56YN8	3.42e-32	AT2G27170.2	2.43e-33	AT2G27170.2	6.89e-84	---NA---
CRO_T120990	not available	NA	not available	NA	not available	NA	AT3G61330.1	4.47e-09	---NA---
CRO_T120993	not available	NA	not available	NA	not available	NA	not available	NA	---NA---
CRO_T121001	AT2G27170.2	1.37e-29	Q56YN8	7.44e-40	AT2G27170.2	5.29e-41	AT2G27170.2	5.06e-56	---NA---
CRO_T134933	AT5G02860.1	0	Q9LYZ9	0	AT5G02860.1	0	AT5G02860.1	0	WP_106891457_1hypothetical protein	1.94e-22
CRO_T134934	not available	NA	not available	NA	not available	NA	not available	NA	---NA---
CRO_T134937	not available	NA	not available	NA	not available	NA	not available	NA	---NA---
CRO_T134945	not available	NA	not available	NA	not available	NA	not available	NA	---NA---
CRO_T134969	AT2G43360.1	8.54e-47	P54967	1.4e-40	AT2G43360.1	9.95e-42	AT2G43360.1	4.3e-167	WP_046311234_1biotin synthase BioB	5.22e-31
CRO_T134970	not available	NA	F8WKW8	1.85e-39	AT5G65550.1	3.12e-27	AT2G36780.1	8.57e-24	WP_015153847_1MGT family glycosyltransferase	7.53e-07
CRO_T134984	not available	NA	not available	NA	AT5G67550.1	1.75e-15	AT5G67550.1	3.4e-41	---NA---
CRO_T134986	not available	NA	not available	NA	not available	NA	not available	NA	---NA---
CRO_T134994	AT3G49080.1	2.47e-17	Q8L6Z4	5.97e-70	AT3G49080.1	4.25e-71	AT3G49080.1	1.58e-104	WP_011385915_130S ribosomal protein S9	4e-20
CRO_T134996	AT5G52470.2	4.06e-84	Q9FEF8	1.66e-52	AT5G52470.1	1.37e-53	AT4G25630.1	5.75e-129	AFU60372_1fibrillarin-like rRNA/tRNA 2'-O-methyltransferase	1.75e-23
CRO_T134997	AT4G25640.2	2.82e-73	F4JTB3	1.12e-70	AT4G25640.1	7.96e-72	AT4G25640.1	4.74e-179	---NA---
CRO_T134999	AT4G25640.2	1.06e-86	F4JTB3	2.74e-87	AT4G25640.1	1.95e-88	AT4G25640.2	0	---NA---
CRO_T135000	not available	NA	not available	NA	not available	NA	AT5G29720.1	1.45e-24	---NA---
CRO_T135006	AT5G23950.1	2.5e-35	not available	NA	AT5G23950.1	1.41e-49	AT5G23950.1	1.42e-48	---NA---
CRO_T135011	AT3G49070.1	1.41e-08	Q9SMU4	8.23e-84	AT3G49070.1	5.86e-85	AT3G49070.1	1.21e-77	---NA---
CRO_T135007	AT5G23950.1	9.17e-13	not available	NA	not available	NA	not available	NA	---NA---
CRO_T135012	AT5G23940.1	8.45e-80	Q9FF86	9.68e-142	AT5G23940.1	6.89e-143	AT5G23940.1	2.35e-159	---NA---
CRO_T135017	AT5G52440.1	2.46e-17	Q94G16	3.58e-14	AT5G52440.1	8.24e-14	AT5G52440.1	1.61e-35	---NA---
CRO_T135018	not available	NA	F4IFD0	7.01e-10	AT2G04865.1	4.99e-11	AT2G04865.1	3.57e-18	---NA---
CRO_T135015	AT2G06170.1	8.22e-108	P0CT39	2.23e-84	ATMG00860.1	9.93e-24	AT1G35647.1	0	---NA---
CRO_T135021	AT5G52430.1	9.84e-42	Q9SRE5	8.15e-30	AT4G25620.1	6.27e-98	AT4G25620.1	8.43e-82	---NA---
CRO_T135022	AT1G02260.1	8.17e-112	Q9AV23	7.89e-113	AT1G02260.1	1.57e-160	AT1G02260.1	0	WP_014236600_1anion transporter	3.33e-27
CRO_T135027	AT5G15300.1	7.51e-75	Q9LXF2	0	AT5G15300.1	0	AT5G15300.1	0	WP_106891457_1hypothetical protein	2.19e-14
CRO_T135029	AT1G63700.1	2.49e-59	Q9CAD5	1.52e-69	AT1G63700.1	1.08e-70	AT1G63700.1	0	WP_071893699_1PASTA domain-containing protein	6.99e-08
CRO_T135026	not available	NA	not available	NA	not available	NA	not available	NA	---NA---
CRO_T135030	AT4G23420.3	1.35e-33	Q6RVV4	1.2e-28	AT4G11410.1	4.26e-28	AT4G23430.3	5.3e-98	WP_012411831_1KR domain-containing protein	1.56e-15
CRO_T135032	AT4G23420.3	1.13e-35	Q6RVV4	1.74e-28	AT4G23420.2	1.72e-27	AT4G23430.3	4.93e-107	WP_013072291_1KR domain-containing protein	1.63e-12
CRO_T135023	AT1G02260.1	3.63e-35	Q10SY9	3.24e-35	AT1G02260.1	2.58e-48	AT1G02260.1	1.3e-57	---NA---
CRO_T135025	not available	NA	not available	NA	not available	NA	not available	NA	---NA---
CRO_T135024	AT1G02260.1	4.7e-08	Q10SY9	5.84e-24	AT1G02260.1	7.32e-28	AT5G39862.1	2.84e-104	WP_015217502_1anion transporter	1.51e-11
CRO_T135035	AT3G61415.2	1.54e-52	Q8LF97	3e-38	AT3G61415.1	2.46e-39	AT3G61415.2	1.02e-102	---NA---
CRO_T135037	AT5G52420.1	2.89e-15	not available	NA	AT5G52420.1	1.22e-77	AT5G52420.1	1.44e-70	---NA---
CRO_T135038	AT2G07698.1	5.81e-48	P24459	2.89e-18	AT4G25610.1	1.4e-28	AT4G25610.2	9.11e-73	WP_099340832_1F0F1 ATP synthase subunit alpha	3.2e-15
CRO_T135039	AT2G45920.1	4.4e-23	Q94A51	7.61e-62	AT3G49060.1	5.41e-63	AT3G49060.1	1.05e-157	WP_087462045_1serine/threonine protein kinase	2.93e-12
CRO_T135045	AT3G49055.1	1.78e-13	Q5XVA8	5.79e-13	AT3G49055.1	4.12e-14	AT3G49055.1	4.99e-36	---NA---
CRO_T135047	AT4G23340.1	1.47e-52	F4KBY0	1.39e-106	AT4G23340.1	2.67e-112	AT4G23340.1	2.2e-96	---NA---
CRO_T135051	AT3G53740.4	3.29e-51	O80929	3.41e-30	AT2G37600.2	2.43e-31	AT3G53740.4	1.56e-46	---NA---
CRO_T135044	AT5G23910.1	3.67e-14	F4KEC6	1.44e-52	AT5G23910.1	1.18e-53	AT5G23910.1	7.07e-70	---NA---
CRO_T135048	AT4G25600.1	1.24e-20	F4J0A8	9.06e-32	AT3G28490.1	7.45e-33	AT4G25600.1	4.01e-57	---NA---
CRO_T135049	AT3G49050.1	3.23e-136	not available	NA	AT3G49050.1	1.1e-131	AT3G49050.1	0	---NA---
CRO_T135052	AT5G23890.1	1.52e-80	not available	NA	AT5G23890.1	8.12e-72	AT5G23890.1	2.36e-153	---NA---
CRO_T135053	AT5G23880.1	5.32e-38	Q9LKF9	6.13e-29	AT5G23880.1	4.36e-30	AT5G23880.1	0	---NA---
CRO_T135054	AT4G33410.1	6.61e-163	Q93Z32	4.39e-156	AT4G33410.1	3.13e-157	AT4G33410.1	0	---NA---
CRO_T135041	not available	NA	not available	NA	not available	NA	not available	NA	---NA---
CRO_T135050	not available	NA	not available	NA	not available	NA	not available	NA	---NA---
CRO_T135043	AT2G23330.1	1.19e-35	P10978	1.18e-41	ATMG00080.1	2.07e-08	AT1G30180.1	3.5e-115	WP_099559181_1IS481 family transposase	1.35e-06
CRO_T135057	AT5G23870.1	4.65e-17	B9DFR3	6.22e-25	AT5G23870.1	2.97e-26	AT5G23870.1	1.46e-133	---NA---
CRO_T135062	AT4G20850.1	2.54e-57	F4JVN6	7.66e-43	AT4G20850.1	6.29e-44	AT4G20850.1	0	WP_013629220_1tripeptidyl-peptidase II	3.53e-16
CRO_T135061	AT2G07599.2	3.49e-23	Q9M2U3	3.72e-09	AT5G35695.1	1.01e-23	AT5G27250.1	1.76e-42	---NA---
CRO_T135063	AT5G52400.1	2.07e-37	Q6Z6D6	6.72e-28	AT5G52400.1	4.01e-58	AT5G52400.1	1.47e-165	WP_099511112_1cytochrome P450	2.04e-14
CRO_T135059	not available	NA	not available	NA	not available	NA	not available	NA	---NA---
CRO_T135069	not available	NA	not available	NA	not available	NA	not available	NA	---NA---
CRO_T135070	AT3G57260.1	2.92e-06	Q02439	3.09e-105	AT5G20340.1	2.04e-91	AT5G20330.1	4.89e-84	---NA---
CRO_T135075	not available	NA	not available	NA	not available	NA	AT3G49000.1	5.58e-08	---NA---
CRO_T135076	AT3G52340.2	3.05e-31	not available	NA	not available	NA	AT3G49000.1	3.72e-22	---NA---
CRO_T135084	AT5G52390.1	9.87e-19	not available	NA	AT5G52390.1	2.36e-45	AT5G52390.1	1.56e-48	---NA---
CRO_T135087	AT3G48990.1	3.94e-92	Q9SMT7	0	AT3G48990.1	0	AT3G48990.1	0	WP_096360040_1AMP-dependent synthetase	1.01e-86
CRO_T135088	not available	NA	not available	NA	not available	NA	not available	NA	---NA---
CRO_T135089	AT5G62700.1	0	Q40106	2.67e-143	AT5G23860.2	2.84e-144	AT5G23860.2	0	---NA---
CRO_T135090	AT5G62700.1	0	Q40106	6e-151	AT5G23860.2	6.4e-152	AT5G23860.2	7.82e-164	---NA---
CRO_T135080	AT3G41768.1	4.99e-106	P11369	1.45e-23	AT1G43760.1	1.38e-40	AT2G01550.1	1.87e-118	---NA---
CRO_T135098	AT3G48970.1	5.51e-21	Q84K70	1.79e-42	AT3G48970.1	1.27e-43	AT3G48970.1	4.39e-58	---NA---
CRO_T135100	AT5G23760.1	2.64e-42	not available	NA	AT5G23760.1	6.63e-15	AT5G23760.1	1.71e-21	---NA---
CRO_T135092	AT5G23850.1	7.76e-39	Q8T045	1.14e-06	AT5G23850.1	1.28e-62	AT5G23850.1	0	---NA---
CRO_T135094	AT1G63420.1	2.55e-41	A0NDG6	1.94e-07	AT5G23850.1	1.74e-80	AT5G23850.1	0	---NA---
CRO_T135096	not available	NA	Q9LNG5	3.53e-16	AT1G48120.1	2.94e-17	AT1G48120.1	6.35e-35	---NA---
CRO_T135095	AT5G34665.1	3.55e-06	not available	NA	not available	NA	AT5G29720.1	1.37e-27	---NA---
CRO_T135097	not available	NA	not available	NA	not available	NA	not available	NA	---NA---
CRO_T135101	AT1G55630.1	4.85e-168	Q9M1D8	0	AT3G60050.1	0	AT3G60050.1	0	---NA---
CRO_T135112	AT3G28970.1	1.25e-06	Q04980	6.16e-28	AT5G52300.2	4.36e-29	AT5G52300.2	9.54e-35	---NA---
CRO_T135114	AT5G52290.1	7.34e-23	F4KG50	1.99e-68	AT5G52290.1	1.41e-69	AT5G52290.1	2.02e-141	---NA---
CRO_T135116	AT4G25570.1	4.58e-20	Q8L856	7.02e-28	AT4G25570.1	5e-29	AT4G25570.1	3.67e-79	---NA---
CRO_T135117	AT5G23750.2	4.08e-32	P93788	2.72e-27	AT5G23750.2	2.39e-26	AT5G23750.2	9.3e-44	---NA---
CRO_T135115	AT5G41140.2	5.95e-28	not available	NA	AT1G63300.1	8.92e-46	AT5G52280.1	1.62e-109	---NA---
CRO_T135118	AT4G05100.1	7.92e-17	Q9M2D9	1.1e-29	AT3G61250.1	7.83e-31	AT3G61250.1	4.3e-69	---NA---
CRO_T135120	AT5G52270.1	5.88e-10	Q94AU2	2.09e-11	AT5G52270.1	4.52e-29	AT5G52270.1	2.56e-33	---NA---
CRO_T135124	AT4G02750.1	3.25e-06	Q9LS72	1.04e-114	AT3G29230.1	7.43e-116	AT3G29230.1	5.17e-107	---NA---
CRO_T135121	AT4G25560.1	2e-24	Q9M0K4	4.63e-17	AT4G25560.1	3.3e-18	AT5G52260.1	5.34e-49	---NA---
CRO_T135125	AT4G25550.1	1.23e-35	Q8GXS3	6.17e-31	AT4G25550.1	4.39e-32	AT4G25550.1	3.96e-98	---NA---
CRO_T135127	AT5G23730.1	1.19e-38	Q9FFA7	1.64e-121	AT5G23730.1	1.16e-122	AT5G23730.1	1.44e-115	WP_012407162_1NACHT domain-containing protein	2.64e-10
CRO_T135134	AT2G14220.1	1.7e-48	Q9ZT94	6.15e-101	AT4G23160.1	5.79e-119	AT2G23330.1	0	---NA---
CRO_T135136	not available	NA	not available	NA	not available	NA	not available	NA	---NA---
CRO_T135138	not available	NA	not available	NA	not available	NA	not available	NA	---NA---
CRO_T135140	AT4G25540.1	8.68e-73	O65607	3.8e-102	AT4G25540.1	2.71e-103	AT4G25540.1	0	WP_112379795_1DNA mismatch repair protein MutS	7.32e-34
CRO_T135149	AT3G48880.2	2.31e-30	Q9M2Z5	2.46e-63	AT3G48880.2	1.75e-64	AT3G48880.1	6.79e-110	---NA---
CRO_T135143	AT3G48900.2	4.43e-11	Q9M2Z3	3.31e-23	AT3G48900.2	3.55e-25	AT3G48900.1	1.5e-143	---NA---
CRO_T135148	not available	NA	Q9LNG5	4.32e-19	AT1G48120.1	1.94e-22	AT1G48120.1	7.06e-29	---NA---
CRO_T135142	AT5G51300.3	5.78e-23	Q9LU44	6.49e-75	AT5G51300.3	4.62e-76	AT5G51300.2	4e-59	WP_076931440_1RNA-binding protein	1.68e-08
CRO_T135146	not available	NA	Q9SK55	4.6e-10	AT2G43000.1	3.27e-11	AT1G61110.1	1.83e-16	---NA---
CRO_T135151	AT3G48890.1	6.96e-48	Q9FVZ7	4.01e-33	AT3G48890.1	3.23e-33	AT3G48890.1	3.51e-69	---NA---
CRO_T135155	not available	NA	Q9LTJ8	1.22e-13	AT5G52230.2	8.66e-15	AT5G52230.1	4.14e-27	---NA---
CRO_T135160	AT4G28260.2	3.67e-26	Q9SZL8	2.77e-09	AT4G28260.2	4.22e-109	AT4G28260.2	2.23e-103	---NA---
CRO_T135161	not available	NA	not available	NA	not available	NA	not available	NA	---NA---
CRO_T135169	not available	NA	Q9SKU6	6.65e-87	AT2G20710.1	4.73e-88	AT2G20710.1	1.31e-91	---NA---
CRO_T135165	not available	NA	not available	NA	not available	NA	not available	NA	---NA---
CRO_T135171	not available	NA	Q9XIB4	1.69e-15	AT1G49475.1	1.2e-16	AT3G18990.1	1.24e-17	---NA---
CRO_T135174	AT4G28270.1	3.55e-08	Q6R567	1.7e-89	AT4G03510.2	2.09e-50	AT4G03510.2	3e-42	---NA---
CRO_T135170	not available	NA	not available	NA	not available	NA	not available	NA	---NA---
CRO_T135172	not available	NA	not available	NA	not available	NA	not available	NA	---NA---
CRO_T135185	AT1G03687.2	3.52e-17	not available	NA	AT1G03687.2	2.3e-29	AT1G03687.2	3.73e-92	---NA---
CRO_T135186	AT5G56170.1	1.33e-36	Q9M0I0	6.44e-38	AT4G28280.2	4.58e-39	AT4G28280.2	9.06e-41	---NA---
CRO_T135183	AT4G03520.2	1.02e-28	Q9XGS0	8.11e-46	AT1G03680.1	1.28e-42	AT1G03680.1	1.32e-44	WP_010873851_1MULTISPECIES: thioredoxin	4.19e-38
CRO_T135182	not available	NA	not available	NA	not available	NA	not available	NA	---NA---
CRO_T135188	AT1G19220.1	9.81e-39	Q8RYC8	2.27e-25	AT1G19220.1	1.61e-26	AT1G19220.1	7.37e-51	---NA---
CRO_T135195	not available	NA	not available	NA	not available	NA	not available	NA	---NA---
CRO_T135191	AT2G20690.1	3.82e-65	Q9Y7P0	6.46e-63	AT2G20690.1	1.07e-107	AT2G20690.1	2.09e-95	WP_015941366_1riboflavin synthase	1.47e-72
CRO_T135196	AT4G21710.1	8.49e-180	P38420	0	AT4G21710.1	0	AT4G21710.1	0	ADM28051_1DNA-directed RNA polymerase subunit B	4.15e-70
CRO_T135192	not available	NA	not available	NA	AT1G49920.1	3.88e-44	AT1G64260.1	4.37e-48	---NA---
CRO_T135199	not available	NA	not available	NA	not available	NA	not available	NA	---NA---
CRO_T135200	AT3G43635.1	8.35e-39	Q9ZT94	3.66e-73	AT4G23160.1	4.32e-58	AT1G36035.1	0	---NA---
CRO_T135197	not available	NA	Q9LNG5	1.01e-29	AT1G64260.1	1.42e-56	AT1G64260.1	5.05e-50	---NA---
CRO_T135201	AT4G03540.1	3.19e-11	B9RW00	1.86e-14	AT1G03700.1	9.76e-09	AT4G03540.1	2.72e-24	---NA---
CRO_T135213	not available	NA	not available	NA	not available	NA	not available	NA	---NA---
CRO_T135216	AT4G02590.3	8.61e-13	not available	NA	not available	NA	AT4G02590.2	1.81e-06	---NA---
CRO_T135217	AT4G28300.2	1.54e-26	not available	NA	AT4G28300.1	5.89e-32	AT4G28300.2	2.02e-88	---NA---
CRO_T135219	AT4G04970.1	0	Q9ZT82	0	AT4G03550.1	0	AT4G04970.1	0	---NA---
CRO_T135220	not available	NA	not available	NA	not available	NA	not available	NA	---NA---
CRO_T135214	not available	NA	not available	NA	not available	NA	not available	NA	---NA---
CRO_T135224	AT1G50680.1	1.88e-26	Q9C6P5	3.7e-91	AT1G50680.1	2.63e-92	AT1G50680.1	1.03e-69	---NA---
CRO_T135225	AT4G03560.1	1.1e-25	P10978	1.35e-33	AT4G03560.1	6.54e-23	AT4G03560.1	0	---NA---
CRO_T135223	AT2G07080.1	4.56e-13	Q9SY66	4.6e-11	AT1G10240.1	3.27e-12	AT5G35205.1	1.18e-34	---NA---
CRO_T135229	AT3G15355.1	2.67e-31	Q9LUQ5	9.92e-57	AT3G15355.1	8.14e-58	AT3G15355.1	2.1e-98	---NA---
CRO_T135227	not available	NA	not available	NA	AT1G64260.1	2.75e-48	AT1G64260.1	1.84e-48	---NA---
CRO_T135233	AT4G28310.1	8.73e-22	not available	NA	AT4G28310.1	4.4e-40	AT4G28310.1	5.07e-34	---NA---
CRO_T135238	AT1G53035.1	1.8e-40	not available	NA	AT1G53035.1	4.89e-54	AT1G53035.1	5.62e-48	---NA---
CRO_T135240	not available	NA	Q9LNG5	6.31e-50	AT1G48120.1	5.22e-51	AT1G48120.1	1.76e-43	---NA---
CRO_T135239	not available	NA	not available	NA	not available	NA	not available	NA	---NA---
CRO_T135251	AT4G03600.1	4.53e-24	not available	NA	AT4G03600.1	3.16e-39	AT1G03730.1	2.17e-35	---NA---
CRO_T135253	not available	NA	not available	NA	not available	NA	not available	NA	---NA---
CRO_T135252	AT5G43800.1	8.63e-45	Q9ZT94	3.57e-23	AT4G23160.1	9.82e-22	AT3G43635.1	8.1e-127	---NA---
CRO_T135256	AT2G20680.1	3.83e-48	Q7Y223	1.49e-47	AT2G20680.1	1.06e-48	AT2G20680.1	0	---NA---
CRO_T135263	AT1G03740.2	2.04e-60	Q9ZVM9	8.81e-47	AT1G53050.1	9.71e-54	AT1G53050.1	0	WP_095976141_1serine/threonine protein kinase	1.07e-13
CRO_T135264	not available	NA	Q39214	9.84e-89	AT3G07040.1	7e-90	AT3G46730.1	1.47e-68	WP_012923095_1helix-turn-helix domain-containing protein	1.8e-09
CRO_T135266	AT1G53050.1	4.67e-21	Q9ZVM9	2.8e-26	AT1G54610.2	1.93e-27	AT1G53050.1	4.54e-44	---NA---
CRO_T135265	AT2G19640.2	1.08e-48	Q9ZUM9	1.12e-131	AT2G19640.2	7.99e-133	AT2G19640.2	1.66e-111	---NA---
CRO_T135273	AT4G32480.1	9.21e-21	not available	NA	AT4G32480.1	2.02e-40	AT4G32480.1	3.1e-56	---NA---
CRO_T135284	not available	NA	not available	NA	not available	NA	not available	NA	---NA---
CRO_T135304	ATCG00660.1	2.87e-19	P0CT40	6.46e-100	AT5G02560.1	1.26e-20	AT2G01034.1	8.95e-156	---NA---
CRO_T135318	ATCG00660.1	4.91e-26	Q6L500	5.01e-26	AT5G02560.1	6.93e-25	AT5G02560.2	3.81e-22	---NA---
CRO_T135316	not available	NA	not available	NA	not available	NA	not available	NA	---NA---
CRO_T135329	not available	NA	not available	NA	not available	NA	not available	NA	---NA---
CRO_T135325	not available	NA	P11369	5.25e-22	AT1G43760.1	4.22e-23	AT5G27905.1	1.92e-102	---NA---
CRO_T135328	not available	NA	not available	NA	not available	NA	AT2G29230.1	5.45e-12	---NA---
CRO_T135327	not available	NA	P0C2F6	3.87e-08	AT1G43760.1	3.61e-08	AT2G25550.1	2.03e-52	---NA---
CRO_T135334	not available	NA	Q93ZR6	5.85e-12	AT3G49190.1	8.38e-16	AT2G38995.2	2.57e-17	---NA---
CRO_T135330	not available	NA	Q93ZR6	1.46e-12	AT5G12420.1	1.69e-18	AT3G49210.1	2.42e-22	---NA---
CRO_T135338	not available	NA	Q9LNG5	4.73e-20	AT1G48120.1	3.36e-21	AT1G48120.1	5.34e-17	---NA---
CRO_T135339	not available	NA	Q93ZR6	8.8e-14	AT2G38995.1	2.5e-15	AT5G53390.1	4.48e-17	---NA---
CRO_T135341	AT5G53850.1	1.82e-12	E0CTF3	6.57e-25	AT5G53850.1	8.88e-16	AT5G53850.1	3.33e-72	WP_012829343_1methylthioribulose 1-phosphate dehydratase	9.49e-07
CRO_T135349	not available	NA	Q9FKW0	6.44e-07	AT5G44280.1	4.58e-08	AT5G44280.2	3.63e-13	---NA---
CRO_T135345	not available	NA	not available	NA	not available	NA	not available	NA	---NA---
CRO_T135350	not available	NA	not available	NA	not available	NA	AT5G44280.2	5.08e-11	---NA---
CRO_T135347	not available	NA	not available	NA	not available	NA	AT4G07491.1	2.46e-30	---NA---
CRO_T135356	AT1G20980.1	7.95e-10	Q8GXL3	1.04e-14	AT1G02065.2	1.09e-16	AT2G33815.1	5.23e-32	---NA---
CRO_T135352	AT1G17630.1	6.17e-11	Q9SN39	2.41e-143	AT4G18750.1	1.72e-144	AT4G18750.1	1.07e-131	---NA---
CRO_T135355	not available	NA	not available	NA	AT1G49920.1	1.71e-14	AT1G40097.1	8.31e-14	---NA---
CRO_T135374	AT2G20635.1	2.71e-25	F4IVI0	1.02e-46	AT2G20635.1	8.33e-48	AT2G20635.1	9.74e-128	---NA---
CRO_T135366	AT1G35647.1	0	Q7LHG5	9.68e-144	ATMG00860.1	7.52e-22	AT1G35647.1	0	---NA---
CRO_T135367	AT5G38383.1	9.87e-114	P04323	1.27e-50	ATMG00860.1	1.91e-14	AT3G37820.1	0	---NA---
CRO_T135380	AT3G08580.2	2.7e-92	O22342	3.77e-60	AT4G28390.1	9.92e-61	AT4G28390.1	1.66e-160	---NA---
CRO_T135387	AT4G28370.1	9.23e-94	Q9LHF1	1.97e-118	AT4G28380.1	4.31e-161	AT4G28370.1	2.5e-149	WP_014021274_1RHS repeat-associated core domain-containing protein	6e-19
CRO_T135386	AT4G28370.1	1.65e-93	Q9LHF1	3.95e-114	AT4G28380.1	4.78e-156	AT4G28370.1	4.65e-149	WP_014021274_1RHS repeat-associated core domain-containing protein	3.95e-18
CRO_T135388	AT4G28370.1	4.02e-54	Q5PP23	7.05e-48	AT4G28370.1	5.02e-49	AT4G28370.1	0	---NA---
CRO_T135393	AT1G03750.1	2.4e-136	F4I2H2	4.97e-150	AT1G03750.1	3.54e-151	AT1G03750.1	0	WP_015230543_1DNA/RNA helicase	1.94e-26
CRO_T135390	AT5G29562.1	7.31e-19	Q7LHG5	5.65e-20	not available	NA	AT3G42622.1	6.62e-96	---NA---
CRO_T135396	AT4G28365.1	3.44e-16	Q9T076	1.28e-20	AT4G27520.1	9.12e-22	AT5G53870.1	3e-33	---NA---
CRO_T135397	AT3G61480.1	2.93e-06	not available	NA	not available	NA	not available	NA	---NA---
CRO_T135400	AT1G03790.1	2.86e-68	Q9ZWA1	3.45e-77	AT1G03790.1	2.46e-78	AT1G03790.1	1.28e-67	---NA---
CRO_T135403	AT4G28400.1	4.33e-59	Q93YW5	6.09e-55	AT4G28400.1	5e-56	AT4G28400.1	2.54e-106	---NA---
CRO_T135404	ATMG00730.1	1.24e-12	not available	NA	not available	NA	not available	NA	---NA---
CRO_T135410	not available	NA	not available	NA	not available	NA	not available	NA	---NA---
[truncated: 20,816 more rows]

## Sheet: InterPro
	Tags	SeqName	Description	Length	#Hits	e-Value	sim mean	#GO	GO IDs	GO Names	Enzyme Codes	Enzyme Names	InterPro IDs	InterPro GO IDs	InterPro GO Names
TRUE	[INTERPRO, BLASTED, MAPPED, ANNOTATED]	CRO_T128506	galactinol synthase	1945	20	3.90939e-100	88.92	3	P:GO:0006012; F:GO:0047216; C:GO:0005737	P:galactose metabolic process; F:inositol 3-alpha-galactosyltransferase activity; C:cytoplasm	EC:2.4.1.123	Inositol 3-alpha-galactosyltransferase	no IPS match	no IPS match	no IPS match
TRUE	[INTERPRO, BLASTED, MAPPED, ANNOTATED]	CRO_T128507	pantothenate kinase 1 isoform X1	4249	20	1.32771e-14	93.27	4	P:GO:0015937; P:GO:0016310; F:GO:0004594; F:GO:0005524	P:coenzyme A biosynthetic process; P:phosphorylation; F:pantothenate kinase activity; F:ATP binding	EC:2.7.1.33	Pantothenate kinase	G3DSA:3.30.420.510 (GENE3D); IPR004567 (PFAM); IPR004567 (PANTHER); PTHR12280:SF41 (PANTHER); IPR043129 (SUPERFAMILY)	P:GO:0015937; F:GO:0004594; F:GO:0005524	P:coenzyme A biosynthetic process; F:pantothenate kinase activity; F:ATP binding
TRUE	[INTERPRO, BLASTED, MAPPED, ANNOTATED]	CRO_T128509	AMSH-like ubiquitin thioesterase 2 isoform X2	2061	20	5.84667e-24	82.16	4	P:GO:0070536; F:GO:0008237; F:GO:0061578; F:GO:0070122	P:protein K63-linked deubiquitination; F:metallopeptidase activity; F:Lys63-specific deubiquitinase activity; F:isopeptidase activity	EC:3.4	Acting on peptide bonds (peptidases)	no IPS match	no IPS match	no IPS match
TRUE	[INTERPRO, BLASTED, MAPPED, ANNOTATED]	CRO_T128494	ATP-citrate synthase alpha chain protein 1	4209	20	3.28698e-60	69.47	1	F:GO:0003824	F:catalytic activity			mobidb-lite (MOBIDB_LITE); mobidb-lite (MOBIDB_LITE)	no GO terms	no GO terms
TRUE	[INTERPRO, BLASTED, MAPPED, ANNOTATED]	CRO_T128495	putative Signal recognition particle receptor subunit beta	3562	20	6.17358e-39	78.15	1	C:GO:0016021	C:integral component of membrane			no IPS match	no IPS match	no IPS match
TRUE	[INTERPRO, BLASTED, MAPPED, ANNOTATED]	CRO_T128496	axial regulator YABBY 4-like isoform X2	1746	20	1.08435e-14	69.36	1	C:GO:0016020	C:membrane			no IPS match	no IPS match	no IPS match
TRUE	[INTERPRO, BLASTED, MAPPED, ANNOTATED]	CRO_T128501	pyrrolidone-carboxylate peptidase	323	20	8.54986e-25	79.79	3	P:GO:0006508; F:GO:0016920; C:GO:0005829	P:proteolysis; F:pyroglutamyl-peptidase activity; C:cytosol	EC:3.4.19	Acting on peptide bonds (peptidases)	no IPS match	no IPS match	no IPS match
TRUE	[INTERPRO, BLASTED, MAPPED, ANNOTATED]	CRO_T128512	glucan endo-1,3-beta-glucosidase-like	1124	20	1.87748e-176	84.88	4	P:GO:0005975; P:GO:0006952; F:GO:0042973; C:GO:0046658	P:carbohydrate metabolic process; P:defense response; F:glucan endo-1,3-beta-D-glucosidase activity; C:anchored component of plasma membrane	EC:3.2.1.21; EC:3.2.1.39	Beta-glucosidase; Glucan endo-1,3-beta-D-glucosidase	G3DSA:3.20.20.80 (GENE3D); IPR000490 (PFAM); IPR044965 (PANTHER); PTHR32227:SF283 (PANTHER); IPR017853 (SUPERFAMILY)	P:GO:0005975; F:GO:0004553	P:carbohydrate metabolic process; F:hydrolase activity, hydrolyzing O-glycosyl compounds
TRUE	[INTERPRO, BLASTED, MAPPED]	CRO_T128515	hypothetical protein BT93_H1909	1985	20	9.20805e-94	61.25	6	P:GO:0009695; P:GO:0034220; P:GO:0098655; F:GO:0005261; C:GO:0009507; C:GO:0009707	P:jasmonic acid biosynthetic process; P:ion transmembrane transport; P:cation transmembrane transport; F:cation channel activity; C:chloroplast; C:chloroplast outer membrane			IPR003863 (PFAM); PTHR31385 (PANTHER); PTHR31385:SF8 (PANTHER)	no GO terms	no GO terms
TRUE	[INTERPRO, BLASTED, MAPPED, ANNOTATED]	CRO_T128516	2-methylene-furan-3-one reductase	2841	20	3.75216e-42	97.75	2	F:GO:0008270; F:GO:0016628	F:zinc ion binding; F:oxidoreductase activity, acting on the CH-CH group of donors, NAD or NADP as acceptor	EC:1.3.1	Acting on the CH-CH group of donors	G3DSA:3.90.180.10 (GENE3D); IPR044626 (PANTHER); PTHR44573:SF1 (PANTHER); IPR011032 (SUPERFAMILY)	F:GO:0016628	F:oxidoreductase activity, acting on the CH-CH group of donors, NAD or NADP as acceptor
TRUE	[INTERPRO, BLASTED]	CRO_T128518	Nucleic acid-binding, OB-fold containing protein	2623	20	4.61244e-23	96.55						G3DSA:2.40.50.140 (GENE3D); PTHR31472 (PANTHER); IPR012340 (SUPERFAMILY)	no GO terms	no GO terms
TRUE	[INTERPRO, BLASTED]	CRO_T128519	polygalacturonase-1 non-catalytic subunit beta-like	2294	20	0	84.52						IPR004873 (SMART); IPR004873 (PFAM); PTHR31458 (PANTHER); PTHR31458:SF2 (PANTHER); IPR004873 (PROSITE_PROFILES)	no GO terms	no GO terms
TRUE	[INTERPRO, BLASTED, MAPPED, ANNOTATED]	CRO_T128520	Hypothetical predicted protein	2094	20	1.67387e-134	85.94	1	F:GO:0016853	F:isomerase activity	EC:5	Isomerases	IPR010341 (PFAM); mobidb-lite (MOBIDB_LITE); PTHR31928:SF6 (PANTHER); IPR010341 (PANTHER)	no GO terms	no GO terms
TRUE	[INTERPRO, BLASTED, MAPPED, ANNOTATED]	CRO_T128521	Dual-specificity RNA methyltransferase	4157	20	1.94469e-93	76.49	4	P:GO:0030488; P:GO:0070475; F:GO:0008168; F:GO:0051536	P:tRNA methylation; P:rRNA base methylation; F:methyltransferase activity; F:iron-sulfur cluster binding	EC:2.1.1	Transferring one-carbon groups	IPR013785 (G3DSA:3.20.20.GENE3D); PTHR30544:SF5 (PANTHER); IPR040072 (PANTHER)	F:GO:0003824	F:catalytic activity
TRUE	[INTERPRO, BLASTED, MAPPED]	CRO_T128523	serine threonine- kinase HT1-like	2298	20	4.39288e-45	60.79	5	P:GO:0006468; P:GO:0016310; F:GO:0004672; F:GO:0005524; F:GO:0016301	P:protein phosphorylation; P:phosphorylation; F:protein kinase activity; F:ATP binding; F:kinase activity			G3DSA:3.30.200.20 (GENE3D); PTHR44329:SF183 (PANTHER); PTHR44329 (PANTHER); IPR011009 (SUPERFAMILY)	no GO terms	no GO terms
TRUE	[INTERPRO, BLASTED, MAPPED]	CRO_T128510	Cyclin-dependent kinase	902	20	5.76115e-61	64.21	5	P:GO:0016310; P:GO:0051726; F:GO:0004693; F:GO:0016301; F:GO:0016740	P:phosphorylation; P:regulation of cell cycle; F:cyclin-dependent protein serine/threonine kinase activity; F:kinase activity; F:transferase activity			IPR012442 (PFAM); mobidb-lite (MOBIDB_LITE); mobidb-lite (MOBIDB_LITE); mobidb-lite (MOBIDB_LITE); mobidb-lite (MOBIDB_LITE); PTHR33095 (PANTHER); PTHR33095:SF71 (PANTHER)	no GO terms	no GO terms
TRUE	[INTERPRO, BLASTED, MAPPED]	CRO_T128511	uncharacterized protein LOC113716267	506	1	5.17237e-10	55.09	2	C:GO:0016020; C:GO:0016021	C:membrane; C:integral component of membrane			mobidb-lite (MOBIDB_LITE); mobidb-lite (MOBIDB_LITE); mobidb-lite (MOBIDB_LITE); PTHR33429:SF7 (PANTHER); PTHR33429 (PANTHER)	no GO terms	no GO terms
TRUE	[INTERPRO, BLASTED, MAPPED, ANNOTATED]	CRO_T128513	probable nucleoredoxin 1	7232	20	1.01813e-136	83.76	4	P:GO:0010183; P:GO:0046686; P:GO:0080092; C:GO:0005829	P:pollen tube guidance; P:response to cadmium ion; P:regulation of pollen tube growth; C:cytosol			G3DSA:3.40.30.10 (GENE3D); IPR043145 (G3DSA:3.30.60.GENE3D); IPR012336 (PFAM); IPR004146 (PFAM); PTHR13871 (PANTHER); PTHR13871:SF95 (PANTHER); IPR013766 (PROSITE_PROFILES); SSF57889 (SUPERFAMILY); IPR036249 (SUPERFAMILY)	no GO terms	no GO terms
TRUE	[INTERPRO, BLASTED, MAPPED, ANNOTATED]	CRO_T128517	carbonic anhydrase 2-like isoform X2	6551	20	1.60031e-41	90.5	3	P:GO:0015976; F:GO:0004089; F:GO:0008270	P:carbon utilization; F:carbonate dehydratase activity; F:zinc ion binding	EC:4.2.1.1	Carbonic anhydrase	no IPS match	no IPS match	no IPS match
TRUE	[INTERPRO, BLASTED, MAPPED]	CRO_T128522	deoxynucleoside triphosphate triphosphohydrolase SAMHD1 homolog isoform X1	5537	20	8.30392e-34	44.18	6	P:GO:0006203; F:GO:0000166; F:GO:0005524; F:GO:0008832; F:GO:0016787; C:GO:0005634	P:dGTP catabolic process; F:nucleotide binding; F:ATP binding; F:dGTPase activity; F:hydrolase activity; C:nucleus			no IPS match	no IPS match	no IPS match
TRUE	[INTERPRO, BLASTED, MAPPED, ANNOTATED]	CRO_T128525	RNA-binding protein 25-like isoform X6	5520	20	2.48073e-72	77.47	2	P:GO:0006397; F:GO:0003723	P:mRNA processing; F:RNA binding			G3DSA:1.20.1390.10 (GENE3D); mobidb-lite (MOBIDB_LITE); PTHR47334:SF2 (PANTHER); PTHR47334 (PANTHER)	no GO terms	no GO terms
TRUE	[INTERPRO, BLASTED, MAPPED, ANNOTATED]	CRO_T128530	probable xyloglucan endotransglucosylase/hydrolase protein 33	2170	20	2.84927e-68	88.46	7	P:GO:0009831; P:GO:0010411; P:GO:0042546; F:GO:0004553; F:GO:0016762; C:GO:0005618; C:GO:0005887	P:plant-type cell wall modification involved in multidimensional cell growth; P:xyloglucan metabolic process; P:cell wall biogenesis; F:hydrolase activity, hydrolyzing O-glycosyl compounds; F:xyloglucan:xyloglucosyl transferase activity; C:cell wall; C:integral component of plasma membrane	EC:2.4.1.207; EC:3.2.1	Xyloglucan:xyloglucosyl transferase; Glycosylases	no IPS match	no IPS match	no IPS match
TRUE	[INTERPRO, BLASTED, MAPPED, ANNOTATED]	CRO_T128532	spermidine synthase	3594	20	1.53235e-75	90.68	3	P:GO:0006596; F:GO:0004766; C:GO:0016021	P:polyamine biosynthetic process; F:spermidine synthase activity; C:integral component of membrane	EC:2.5.1.16	Spermidine synthase	G3DSA:3.40.50.150 (GENE3D); PTHR11558:SF49 (PANTHER); IPR001045 (PANTHER)	F:GO:0003824	F:catalytic activity
TRUE	[INTERPRO, BLASTED, MAPPED, ANNOTATED]	CRO_T128524	ubiquitin-like-specific protease 1D isoform X1	8388	20	1.45179e-31	90.53	2	P:GO:0006508; F:GO:0008234	P:proteolysis; F:cysteine-type peptidase activity	EC:3.4	Acting on peptide bonds (peptidases)	no IPS match	no IPS match	no IPS match
TRUE	[INTERPRO, BLASTED, MAPPED]	CRO_T128526	methyl-CpG-binding domain-containing protein 9-like	12860	20	6.90531e-170	58.24	7	P:GO:0016573; F:GO:0003677; F:GO:0004402; F:GO:0016740; F:GO:0016746; F:GO:0046872; C:GO:0005634	P:histone acetylation; F:DNA binding; F:histone acetyltransferase activity; F:transferase activity; F:acyltransferase activity; F:metal ion binding; C:nucleus			IPR028941 (PFAM); mobidb-lite (MOBIDB_LITE); mobidb-lite (MOBIDB_LITE); PTHR47162:SF2 (PANTHER); PTHR47162 (PANTHER)	no GO terms	no GO terms
TRUE	[INTERPRO, BLASTED, MAPPED, ANNOTATED]	CRO_T128527	equilibrative nucleotide transporter 1-like	2281	20	2.66506e-107	87.37	5	P:GO:0006817; P:GO:1901642; F:GO:0005337; C:GO:0005886; C:GO:0016021	P:phosphate ion transport; P:nucleoside transmembrane transport; F:nucleoside transmembrane transporter activity; C:plasma membrane; C:integral component of membrane	EC:7	Translocases	IPR002259 (PRINTS); IPR002259 (PFAM); IPR002259 (PANTHER); PTHR10332:SF77 (PANTHER)	P:GO:1901642; F:GO:0005337; C:GO:0016021	P:nucleoside transmembrane transport; F:nucleoside transmembrane transporter activity; C:integral component of membrane
TRUE	[INTERPRO, BLASTED, MAPPED, ANNOTATED]	CRO_T128529	U-box domain-containing protein 18-like	2063	20	0	78.99	5	P:GO:0016567; F:GO:0004842; F:GO:0005515; C:GO:0005634; C:GO:0005737	P:protein ubiquitination; F:ubiquitin-protein transferase activity; F:protein binding; C:nucleus; C:cytoplasm	EC:2	Transferases	IPR000225 (SMART); IPR003613 (SMART); IPR000225 (PFAM); IPR011989 (G3DSA:1.25.10.GENE3D); IPR013083 (G3DSA:3.30.40.GENE3D); IPR011989 (G3DSA:1.25.10.GENE3D); IPR003613 (PFAM); PTHR23315 (PANTHER); PTHR23315:SF307 (PANTHER); IPR000225 (PROSITE_PROFILES); IPR003613 (PROSITE_PROFILES); IPR000225 (PROSITE_PROFILES); cd16664 (CDD); SSF57850 (SUPERFAMILY); IPR016024 (SUPERFAMILY)	P:GO:0016567; F:GO:0004842; F:GO:0005515	P:protein ubiquitination; F:ubiquitin-protein transferase activity; F:protein binding
TRUE	[INTERPRO, BLASTED, MAPPED, ANNOTATED]	CRO_T128531	U4/U6 small nuclear ribonucleoprotein Prp31 homolog	13927	20	0	74.02	4	P:GO:0000244; C:GO:0005687; C:GO:0046540; C:GO:0071011	P:spliceosomal tri-snRNP complex assembly; C:U4 snRNP; C:U4/U6 x U5 tri-snRNP complex; C:precatalytic spliceosome			IPR012976 (SMART); IPR019175 (PFAM); IPR002687 (PFAM); G3DSA:1.10.287.4070 (GENE3D); IPR042239 (G3DSA:1.10.246.GENE3D); mobidb-lite (MOBIDB_LITE); IPR027105 (PANTHER); IPR002687 (PROSITE_PROFILES); IPR036070 (SUPERFAMILY)	P:GO:0000244; P:GO:0000398; C:GO:0046540	P:spliceosomal tri-snRNP complex assembly; P:mRNA splicing, via spliceosome; C:U4/U6 x U5 tri-snRNP complex
TRUE	[INTERPRO, BLASTED, MAPPED, ANNOTATED]	CRO_T128528	probable serine/threonine-protein kinase PBL28	3428	20	6.67611e-121	86.17	6	P:GO:0006468; F:GO:0004674; F:GO:0005524; F:GO:0106310; C:GO:0005886; C:GO:0016021	P:protein phosphorylation; F:protein serine/threonine kinase activity; F:ATP binding; F:protein serine kinase activity; C:plasma membrane; C:integral component of membrane	EC:2.7.1	Transferring phosphorus-containing groups	IPR043891 (PFAM); PTHR48055 (PANTHER); PTHR48055:SF4 (PANTHER)	no GO terms	no GO terms
TRUE	[INTERPRO, BLASTED, MAPPED, ANNOTATED]	CRO_T128533	putative potassium transporter 12 isoform X2	5677	20	0	91.47	4	P:GO:0071805; F:GO:0015079; C:GO:0005886; C:GO:0016021	P:potassium ion transmembrane transport; F:potassium ion transmembrane transporter activity; C:plasma membrane; C:integral component of membrane	EC:7	Translocases	IPR003855 (PFAM); PTHR30540:SF4 (PANTHER); IPR003855 (PANTHER)	P:GO:0071805; F:GO:0015079; C:GO:0016020	P:potassium ion transmembrane transport; F:potassium ion transmembrane transporter activity; C:membrane
TRUE	[INTERPRO, BLASTED, MAPPED, ANNOTATED]	CRO_T128534	potassium transporter 6-like	5157	20	0	87.29	4	P:GO:0071805; F:GO:0015079; C:GO:0005886; C:GO:0016021	P:potassium ion transmembrane transport; F:potassium ion transmembrane transporter activity; C:plasma membrane; C:integral component of membrane	EC:7	Translocases	IPR003855 (PFAM); IPR003855 (PANTHER); PTHR30540:SF81 (PANTHER)	P:GO:0071805; F:GO:0015079; C:GO:0016020	P:potassium ion transmembrane transport; F:potassium ion transmembrane transporter activity; C:membrane
TRUE	[INTERPRO, NO-BLAST]	CRO_T128535	---NA---	5622									no IPS match	no IPS match	no IPS match
TRUE	[INTERPRO, BLASTED, MAPPED, ANNOTATED]	CRO_T128536	probable alpha,alpha-trehalose-phosphate synthase [UDP-forming] 9	6363	20	0	92.12	3	P:GO:0005992; F:GO:0003824; C:GO:0005829	P:trehalose biosynthetic process; F:catalytic activity; C:cytosol			IPR023214 (G3DSA:3.40.50.GENE3D); G3DSA:3.40.50.2000 (GENE3D); IPR003337 (PFAM); IPR001830 (PFAM); G3DSA:3.40.50.2000 (GENE3D); PTHR10788:SF77 (PANTHER); IPR001830 (PANTHER); IPR001830 (CDD); IPR036412 (SUPERFAMILY); SSF53756 (SUPERFAMILY)	P:GO:0005992; F:GO:0003824	P:trehalose biosynthetic process; F:catalytic activity
TRUE	[INTERPRO, BLASTED, MAPPED, ANNOTATED]	CRO_T128537	glutathione S-transferase U9-like	1083	20	3.19945e-39	67.93	4	P:GO:0006749; F:GO:0004364; F:GO:0005515; C:GO:0005737	P:glutathione metabolic process; F:glutathione transferase activity; F:protein binding; C:cytoplasm	EC:2.5.1.18	Glutathione transferase	G3DSA:3.40.30.10 (GENE3D); IPR004045 (PFAM); PTHR11260:SF695 (PANTHER); PTHR11260 (PANTHER); IPR004045 (PROSITE_PROFILES); IPR036249 (SUPERFAMILY)	P:GO:0006749; F:GO:0005515	P:glutathione metabolic process; F:protein binding
TRUE	[INTERPRO, BLASTED, MAPPED, ANNOTATED]	CRO_T128540	putative late blight resistance protein homolog R1B-17	3335	20	1.22417e-81	67.97	3	P:GO:0006457; F:GO:0043014; C:GO:0016020	P:protein folding; F:alpha-tubulin binding; C:membrane			IPR027417 (G3DSA:3.40.50.GENE3D); IPR032675 (G3DSA:3.80.10.GENE3D); PTHR15140:SF22 (PANTHER); IPR044994 (PANTHER); IPR027417 (SUPERFAMILY); SSF52047 (SUPERFAMILY)	P:GO:0006457; F:GO:0043014	P:protein folding; F:alpha-tubulin binding
TRUE	[INTERPRO, BLASTED, MAPPED, ANNOTATED]	CRO_T128539	putative late blight resistance protein homolog R1B-17	5572	20	1.38689e-93	68.06	3	P:GO:0006952; F:GO:0043531; C:GO:0016020	P:defense response; F:ADP binding; C:membrane			PR00364 (PRINTS); IPR027417 (G3DSA:3.40.50.GENE3D); IPR002182 (PFAM); IPR044974 (PANTHER); PTHR23155:SF1085 (PANTHER); IPR027417 (SUPERFAMILY)	P:GO:0006952; F:GO:0043531	P:defense response; F:ADP binding
TRUE	[INTERPRO, BLASTED, MAPPED]	CRO_T128538	putative late blight resistance protein homolog R1B-17	2573	20	0	63.24	4	P:GO:0006952; F:GO:0043531; C:GO:0016020; C:GO:0016021	P:defense response; F:ADP binding; C:membrane; C:integral component of membrane			no IPS match	no IPS match	no IPS match
TRUE	[INTERPRO, BLASTED, MAPPED, ANNOTATED]	CRO_T128541	putative late blight resistance protein homolog R1B-17	3170	20	4.1894e-177	64.59	2	P:GO:0006952; F:GO:0043531	P:defense response; F:ADP binding			IPR002182 (PFAM); IPR032675 (G3DSA:3.80.10.GENE3D); IPR036388 (G3DSA:1.10.10.GENE3D); IPR042197 (G3DSA:1.10.8.GENE3D); PTHR23155:SF1085 (PANTHER); IPR044974 (PANTHER); SSF52058 (SUPERFAMILY); IPR027417 (SUPERFAMILY)	P:GO:0006952; F:GO:0043531	P:defense response; F:ADP binding
TRUE	[INTERPRO, BLASTED, MAPPED, ANNOTATED]	CRO_T128544	unnamed protein product	3559	20	2.46282e-75	71.31	1	C:GO:0016020	C:membrane			mobidb-lite (MOBIDB_LITE); PTHR13833:SF81 (PANTHER); PTHR13833 (PANTHER)	no GO terms	no GO terms
TRUE	[INTERPRO, NO-BLAST]	CRO_T128542	---NA---	3996									no IPS match	no IPS match	no IPS match
TRUE	[INTERPRO, BLASTED, MAPPED, ANNOTATED]	CRO_T128543	putative late blight resistance protein homolog R1B-17	3502	20	6.36129e-41	76.01	3	P:GO:0006952; F:GO:0043531; C:GO:0016021	P:defense response; F:ADP binding; C:integral component of membrane			no IPS match	no IPS match	no IPS match
TRUE	[INTERPRO, BLASTED, MAPPED, ANNOTATED]	CRO_T128548	AP-1 complex subunit gamma-2-like	11519	20	5.0817e-54	97.01	5	P:GO:0006886; P:GO:0006896; P:GO:0006898; F:GO:0035615; C:GO:0030121	P:intracellular protein transport; P:Golgi to vacuole transport; P:receptor-mediated endocytosis; F:clathrin adaptor activity; C:AP-1 adaptor complex			IPR002553 (PFAM); IPR011989 (G3DSA:1.25.10.GENE3D); PTHR22780 (PANTHER); PTHR22780:SF32 (PANTHER); IPR016024 (SUPERFAMILY)	P:GO:0006886; P:GO:0016192; C:GO:0030117	P:intracellular protein transport; P:vesicle-mediated transport; C:membrane coat
TRUE	[INTERPRO, BLASTED, MAPPED, ANNOTATED]	CRO_T128550	threonine--tRNA ligase, mitochondrial 1-like	8331	20	5.93578e-42	68	4	P:GO:0006418; F:GO:0000166; F:GO:0004812; C:GO:0005737	P:tRNA aminoacylation for protein translation; F:nucleotide binding; F:aminoacyl-tRNA ligase activity; C:cytoplasm	EC:6.1.1	Forming carbon-oxygen bonds	no IPS match	no IPS match	no IPS match
TRUE	[INTERPRO, BLASTED, MAPPED, ANNOTATED]	CRO_T128552	WAT1-related protein At3g28050-like	8818	20	9.40331e-30	58.1	2	F:GO:0022857; C:GO:0016021	F:transmembrane transporter activity; C:integral component of membrane			IPR030184 (PANTHER); PTHR31218:SF36 (PANTHER)	F:GO:0022857; C:GO:0016021	F:transmembrane transporter activity; C:integral component of membrane
TRUE	[INTERPRO, BLASTED, MAPPED, ANNOTATED]	CRO_T128545	NHL domain-containing protein	2278	20	9.89328e-22	77.98	1	C:GO:0016021	C:integral component of membrane			no IPS match	no IPS match	no IPS match
TRUE	[INTERPRO, BLASTED, MAPPED, ANNOTATED]	CRO_T128547	putative AP-1 complex subunit gamma-2-like	2278	20	7.3408e-22	75.72	1	C:GO:0016021	C:integral component of membrane			no IPS match	no IPS match	no IPS match
TRUE	[INTERPRO, BLASTED, MAPPED, ANNOTATED]	CRO_T128549	RING-H2 finger protein ATL47	1037	20	1.53243e-141	78.15	3	P:GO:0016567; F:GO:0031625; C:GO:0016021	P:protein ubiquitination; F:ubiquitin protein ligase binding; C:integral component of membrane			IPR001841 (SMART); IPR013083 (G3DSA:3.30.40.GENE3D); IPR001841 (PFAM); PTHR45768 (PANTHER); PTHR45768:SF54 (PANTHER); IPR001841 (PROSITE_PROFILES); cd16454 (CDD); SSF57850 (SUPERFAMILY)	no GO terms	no GO terms
TRUE	[INTERPRO, BLASTED, MAPPED]	CRO_T128551	protein RICE SALT SENSITIVE 3-like	3485	20	5.7971e-38	62.17	3	P:GO:0016310; F:GO:0003677; F:GO:0016301	P:phosphorylation; F:DNA binding; F:kinase activity			mobidb-lite (MOBIDB_LITE); mobidb-lite (MOBIDB_LITE); PTHR46633:SF3 (PANTHER); PTHR46633 (PANTHER)	no GO terms	no GO terms
TRUE	[INTERPRO, BLASTED, MAPPED, ANNOTATED]	CRO_T128546	Enzymatic polyprotein	17869	20	4.23966e-150	82.41	7	P:GO:0006508; P:GO:0090502; F:GO:0003676; F:GO:0004190; F:GO:0004523; F:GO:0008270; F:GO:0016779	P:proteolysis; P:RNA phosphodiester bond hydrolysis, endonucleolytic; F:nucleic acid binding; F:aspartic-type endopeptidase activity; F:RNA-DNA hybrid ribonuclease activity; F:zinc ion binding; F:nucleotidyltransferase activity	EC:3.1.30; EC:3.4.23; EC:2.7.7; EC:3.1.26.4	Acting on ester bonds; Acting on peptide bonds (peptidases); Transferring phosphorus-containing groups; Ribonuclease H	mobidb-lite (MOBIDB_LITE); PTHR14689:SF2 (PANTHER); PTHR14689 (PANTHER)	no GO terms	no GO terms
TRUE	[INTERPRO, BLASTED, MAPPED, ANNOTATED]	CRO_T128553	WAT1-related protein At1g70260-like	4596	20	1.60978e-34	58.35	1	C:GO:0016020	C:membrane			no IPS match	no IPS match	no IPS match
TRUE	[INTERPRO, BLASTED, MAPPED, ANNOTATED]	CRO_T128555	probable serine/threonine-protein kinase PBL28	2725	20	2.37027e-110	74.4	3	P:GO:0006468; F:GO:0004674; F:GO:0005524	P:protein phosphorylation; F:protein serine/threonine kinase activity; F:ATP binding	EC:2.7.1	Transferring phosphorus-containing groups	IPR000719 (PFAM); G3DSA:1.10.510.10 (GENE3D); PTHR47989 (PANTHER); PTHR47989:SF47 (PANTHER); IPR000719 (PROSITE_PROFILES); IPR011009 (SUPERFAMILY)	P:GO:0006468; F:GO:0004672; F:GO:0005524	P:protein phosphorylation; F:protein kinase activity; F:ATP binding
TRUE	[INTERPRO, BLASTED, MAPPED, ANNOTATED]	CRO_T128559	protein LSM12 homolog A-like	4044	20	2.40371e-26	88.83	3	P:GO:0055085; F:GO:0022857; C:GO:0016021	P:transmembrane transport; F:transmembrane transporter activity; C:integral component of membrane	EC:7	Translocases	no IPS match	no IPS match	no IPS match
TRUE	[INTERPRO, BLASTED, MAPPED]	CRO_T128560	nucleobase-ascorbate transporter 6	3645	20	1.18963e-137	61.19	4	P:GO:0055085; F:GO:0022857; C:GO:0016020; C:GO:0016021	P:transmembrane transport; F:transmembrane transporter activity; C:membrane; C:integral component of membrane			no IPS match	no IPS match	no IPS match
TRUE	[INTERPRO, BLASTED]	CRO_T128561	Hypothetical predicted protein	1081	20	3.77479e-50	91.59						IPR025322 (PFAM); PTHR33413 (PANTHER); PTHR33413:SF4 (PANTHER)	no GO terms	no GO terms
TRUE	[INTERPRO, BLASTED, MAPPED, ANNOTATED]	CRO_T128554	MLP-like protein 423	1350	20	1.47029e-23	79.83	2	P:GO:0006952; P:GO:0065007	P:defense response; P:biological regulation			IPR000916 (SMART); IPR023393 (G3DSA:3.30.530.GENE3D); IPR000916 (PFAM); PTHR31907:SF1 (PANTHER); PTHR31907 (PANTHER); SSF55961 (SUPERFAMILY)	P:GO:0006952	P:defense response
TRUE	[INTERPRO, BLASTED, MAPPED, ANNOTATED]	CRO_T128556	probable serine/threonine-protein kinase PBL28	3419	20	3.08444e-110	74.4	3	P:GO:0006468; F:GO:0004674; F:GO:0005524	P:protein phosphorylation; F:protein serine/threonine kinase activity; F:ATP binding	EC:2.7.1	Transferring phosphorus-containing groups	IPR000719 (PFAM); G3DSA:1.10.510.10 (GENE3D); PTHR47989 (PANTHER); PTHR47989:SF47 (PANTHER); IPR000719 (PROSITE_PROFILES); IPR011009 (SUPERFAMILY)	P:GO:0006468; F:GO:0004672; F:GO:0005524	P:protein phosphorylation; F:protein kinase activity; F:ATP binding
TRUE	[INTERPRO, BLASTED, MAPPED, ANNOTATED]	CRO_T128557	putative transcription regulator GNAT family	1827	20	4.55931e-66	84.34	2	F:GO:0008080; C:GO:0009507	F:N-acetyltransferase activity; C:chloroplast	EC:2.3.1	Acyltransferases	mobidb-lite (MOBIDB_LITE); PTHR47489 (PANTHER)	no GO terms	no GO terms
TRUE	[INTERPRO, BLASTED, MAPPED, ANNOTATED]	CRO_T128558	protein ALTERED XYLOGLUCAN 4	1718	20	0	75.88	4	P:GO:0010411; F:GO:0016413; C:GO:0005794; C:GO:0016021	P:xyloglucan metabolic process; F:O-acetyltransferase activity; C:Golgi apparatus; C:integral component of membrane	EC:2.3.1	Acyltransferases	IPR026057 (PFAM); IPR029963 (PTHR32285:PANTHER); IPR029962 (PANTHER)	P:GO:0010411; F:GO:0016413; C:GO:0005794	P:xyloglucan metabolic process; F:O-acetyltransferase activity; C:Golgi apparatus
TRUE	[INTERPRO, BLASTED, MAPPED, ANNOTATED]	CRO_T128562	protein PLASTID REDOX INSENSITIVE 2, chloroplastic-like	3115	20	1.42243e-28	94.99	1	P:GO:0010468	P:regulation of gene expression			mobidb-lite (MOBIDB_LITE); mobidb-lite (MOBIDB_LITE)	no GO terms	no GO terms
TRUE	[INTERPRO, BLASTED, MAPPED, ANNOTATED]	CRO_T128563	cyclin-D1-1 isoform X2	3288	20	1.39129e-37	87.34	8	P:GO:0000079; P:GO:0044772; P:GO:0051301; F:GO:0016538; C:GO:0000307; C:GO:0005634; C:GO:0005737; C:GO:0016021	P:regulation of cyclin-dependent protein serine/threonine kinase activity; P:mitotic cell cycle phase transition; P:cell division; F:cyclin-dependent protein serine/threonine kinase regulator activity; C:cyclin-dependent protein kinase holoenzyme complex; C:nucleus; C:cytoplasm; C:integral component of membrane	EC:2.7.1	Transferring phosphorus-containing groups	no IPS match	no IPS match	no IPS match
TRUE	[INTERPRO, BLASTED, MAPPED, ANNOTATED]	CRO_T128564	ATP-dependent DNA helicase CHL1	3161	20	2.56702e-31	70.9	1	F:GO:0003723	F:RNA binding			mobidb-lite (MOBIDB_LITE); mobidb-lite (MOBIDB_LITE); PTHR37200 (PANTHER)	no GO terms	no GO terms
TRUE	[INTERPRO, BLASTED, MAPPED, ANNOTATED]	CRO_T128566	RNase H domain-containing protein	3572	20	1.43395e-33	84.47	3	P:GO:0010468; F:GO:0015035; C:GO:0016021	P:regulation of gene expression; F:protein-disulfide reductase activity; C:integral component of membrane	EC:1.8	Acting on a sulfur group of donors	no IPS match	no IPS match	no IPS match
TRUE	[INTERPRO, BLASTED, MAPPED, ANNOTATED]	CRO_T128576	peroxidase 6	617	20	1.44918e-103	84.72	7	P:GO:0006979; P:GO:0042744; P:GO:0098869; F:GO:0004601; F:GO:0020037; F:GO:0046872; C:GO:0005576	P:response to oxidative stress; P:hydrogen peroxide catabolic process; P:cellular oxidant detoxification; F:peroxidase activity; F:heme binding; F:metal ion binding; C:extracellular region	EC:1.11.1	Acting on a peroxide as acceptor	IPR000823 (PRINTS); IPR002016 (PFAM); G3DSA:1.10.420.10 (GENE3D); mobidb-lite (MOBIDB_LITE); mobidb-lite (MOBIDB_LITE); PTHR31517:SF70 (PANTHER); PTHR31517 (PANTHER); IPR002016 (PROSITE_PROFILES); IPR010255 (SUPERFAMILY)	P:GO:0006979; F:GO:0004601; F:GO:0020037	P:response to oxidative stress; F:peroxidase activity; F:heme binding
TRUE	[INTERPRO, BLASTED, MAPPED, ANNOTATED]	CRO_T128567	DNA polymerase lambda isoform X2	7238	20	3.85564e-48	67.6	2	P:GO:0006281; F:GO:0016779	P:DNA repair; F:nucleotidyltransferase activity	EC:2.7.7	Transferring phosphorus-containing groups	mobidb-lite (MOBIDB_LITE); mobidb-lite (MOBIDB_LITE); mobidb-lite (MOBIDB_LITE)	no GO terms	no GO terms
TRUE	[INTERPRO, BLASTED, MAPPED]	CRO_T128570	NADH dehydrogenase	509	20	1.24527e-26	57.77	2	C:GO:0016020; C:GO:0016021	C:membrane; C:integral component of membrane			PTHR46610 (PANTHER); PTHR46610:SF20 (PANTHER)	no GO terms	no GO terms
TRUE	[INTERPRO, BLASTED, MAPPED, ANNOTATED]	CRO_T128571	UDP-glycosyltransferase 74B1	2034	20	6.11933e-129	86.53	1	F:GO:0008194	F:UDP-glycosyltransferase activity	EC:2.4	Glycosyltransferases	IPR002213 (PFAM); G3DSA:3.40.50.2000 (GENE3D); PTHR11926:SF727 (PANTHER); PTHR11926 (PANTHER); IPR002213 (CDD); SSF53756 (SUPERFAMILY)	F:GO:0008194	F:UDP-glycosyltransferase activity
TRUE	[INTERPRO, BLASTED, MAPPED, ANNOTATED]	CRO_T128572	snakin-2-like	1179	20	2.75783e-32	86.38	2	P:GO:0009740; C:GO:0005576	P:gibberellic acid mediated signaling pathway; C:extracellular region			no IPS match	no IPS match	no IPS match
TRUE	[INTERPRO, BLASTED, MAPPED]	CRO_T128573	protein NLRC3	6296	20	7.0967e-67	53.5	4	C:GO:0005739; C:GO:0009507; C:GO:0009536; C:GO:0009941	C:mitochondrion; C:chloroplast; C:plastid; C:chloroplast envelope			no IPS match	no IPS match	no IPS match
TRUE	[INTERPRO, BLASTED, MAPPED, ANNOTATED]	CRO_T128575	IAA-amino acid hydrolase ILR1-like 2	3055	20	3.60184e-70	71.9	3	P:GO:0009850; F:GO:0010179; C:GO:0005783	P:auxin metabolic process; F:IAA-Ala conjugate hydrolase activity; C:endoplasmic reticulum	EC:3.5	Acting on carbon-nitrogen bonds, other than peptide bonds	G3DSA:3.40.630.10 (GENE3D); IPR017439 (PANTHER); SSF53187 (SUPERFAMILY)	F:GO:0016787	F:hydrolase activity
TRUE	[INTERPRO, BLASTED]	CRO_T128577	chaperone protein dnaJ 16	5566	20	1.133e-73	53.96						PTHR44272 (PANTHER); PTHR44272:SF7 (PANTHER); PTHR44272 (PANTHER)	no GO terms	no GO terms
TRUE	[INTERPRO, BLASTED, MAPPED, ANNOTATED]	CRO_T128578	zinc finger protein 5	707	20	9.29197e-40	58.31	2	P:GO:0010090; P:GO:0050794	P:trichome morphogenesis; P:regulation of cellular process			G3DSA:3.30.160.60 (GENE3D); IPR044299 (PANTHER); PTHR46353:SF5 (PANTHER); IPR013087 (PROSITE_PROFILES); IPR036236 (SUPERFAMILY)	P:GO:0010090	P:trichome morphogenesis
TRUE	[INTERPRO, BLASTED, MAPPED, ANNOTATED]	CRO_T128565	RHOMBOID-like protein 2	1697	20	9.29802e-19	50.67	3	P:GO:0006508; F:GO:0004252; C:GO:0016021	P:proteolysis; F:serine-type endopeptidase activity; C:integral component of membrane			PTHR22936:SF77 (PANTHER); IPR002610 (PANTHER)	P:GO:0006508; F:GO:0004252; C:GO:0016021	P:proteolysis; F:serine-type endopeptidase activity; C:integral component of membrane
TRUE	[INTERPRO, BLASTED, MAPPED, ANNOTATED]	CRO_T128583	non-functional NADPH-dependent codeinone reductase 2-like	2486	20	3.21941e-45	84.96	4	F:GO:0004032; F:GO:0047036; F:GO:0047834; C:GO:0005829	F:alditol:NADP+ 1-oxidoreductase activity; F:codeinone reductase (NADPH) activity; F:D-threo-aldose 1-dehydrogenase activity; C:cytosol	EC:1.1.1.21; EC:1.1.1.247; EC:1.1.1.122	Aldose reductase; Codeinone reductase (NADPH); D-threo-aldose 1-dehydrogenase	IPR023210 (PFAM); IPR036812 (G3DSA:3.20.20.GENE3D); PTHR11732 (PANTHER); PTHR11732:SF415 (PANTHER); IPR036812 (SUPERFAMILY)	F:GO:0047834	F:D-threo-aldose 1-dehydrogenase activity
TRUE	[INTERPRO, BLASTED, MAPPED, ANNOTATED]	CRO_T128586	two-component response regulator ARR17-like	2589	20	5.58625e-18	60.35	2	P:GO:0000160; C:GO:0016021	P:phosphorelay signal transduction system; C:integral component of membrane			no IPS match	no IPS match	no IPS match
TRUE	[INTERPRO, BLASTED, MAPPED, ANNOTATED]	CRO_T128587	formin-like protein 4	2619	20	4.68707e-167	77.28	1	C:GO:0016021	C:integral component of membrane			IPR015425 (SMART); IPR015425 (PFAM); IPR042201 (G3DSA:1.20.58.GENE3D); mobidb-lite (MOBIDB_LITE); mobidb-lite (MOBIDB_LITE); PTHR23213:SF354 (PANTHER); PTHR23213 (PANTHER); IPR015425 (PROSITE_PROFILES); SSF101447 (SUPERFAMILY)	no GO terms	no GO terms
TRUE	[INTERPRO, BLASTED]	CRO_T128579	protein bicaudal C homolog 1-like	4664	20	4.04072e-47	60.4						mobidb-lite (MOBIDB_LITE); mobidb-lite (MOBIDB_LITE); mobidb-lite (MOBIDB_LITE); PTHR23509:SF38 (PANTHER); PTHR23509 (PANTHER)	no GO terms	no GO terms
TRUE	[INTERPRO, BLASTED, MAPPED, ANNOTATED]	CRO_T128580	metalloendoproteinase 2-MMP-like	1118	20	1.11361e-159	80.68	7	P:GO:0006508; P:GO:0030198; P:GO:0030574; F:GO:0004222; F:GO:0008270; C:GO:0016021; C:GO:0031012	P:proteolysis; P:extracellular matrix organization; P:collagen catabolic process; F:metalloendopeptidase activity; F:zinc ion binding; C:integral component of membrane; C:extracellular matrix	EC:3.4.24	Acting on peptide bonds (peptidases)	IPR021190 (PRINTS); IPR006026 (SMART); IPR001818 (PFAM); IPR002477 (PFAM); IPR024079 (G3DSA:3.40.390.GENE3D); PTHR10201:SF276 (PANTHER); PTHR10201 (PANTHER); IPR033739 (CDD); IPR036365 (SUPERFAMILY); SSF55486 (SUPERFAMILY)	P:GO:0006508; F:GO:0004222; F:GO:0008237; F:GO:0008270; C:GO:0031012	P:proteolysis; F:metalloendopeptidase activity; F:metallopeptidase activity; F:zinc ion binding; C:extracellular matrix
TRUE	[INTERPRO, BLASTED, MAPPED, ANNOTATED]	CRO_T128584	Zinc finger, MYND-type	4186	20	3.23471e-83	90.68	3	P:GO:0006508; F:GO:0004222; F:GO:0046872	P:proteolysis; F:metalloendopeptidase activity; F:metal ion binding	EC:3.4.24	Acting on peptide bonds (peptidases)	PTHR31354 (PANTHER); PTHR31354:SF12 (PANTHER)	no GO terms	no GO terms
TRUE	[INTERPRO, BLASTED, ANNOTATED]	CRO_T128585	pentatricopeptide repeat-containing protein At5g24830-like isoform X1	5125	20	0	78.44	1	F:GO:0005515	F:protein binding			IPR002885 (PFAM); IPR002885 (PFAM); IPR002885 (PFAM); IPR002885 (TIGRFAM); IPR011990 (G3DSA:1.25.40.GENE3D); IPR011990 (G3DSA:1.25.40.GENE3D); PTHR47941:SF7 (PANTHER); PTHR47941 (PANTHER); IPR002885 (PROSITE_PROFILES); IPR002885 (PROSITE_PROFILES); IPR002885 (PROSITE_PROFILES); IPR002885 (PROSITE_PROFILES); IPR002885 (PROSITE_PROFILES); IPR002885 (PROSITE_PROFILES); IPR002885 (PROSITE_PROFILES); …	F:GO:0005515	F:protein binding
TRUE	[INTERPRO, BLASTED, MAPPED]	CRO_T128588	protein WVD2-like 7 isoform X1	4588	20	2.38829e-45	62.12	3	C:GO:0005737; C:GO:0005856; C:GO:0005874	C:cytoplasm; C:cytoskeleton; C:microtubule			mobidb-lite (MOBIDB_LITE); mobidb-lite (MOBIDB_LITE); mobidb-lite (MOBIDB_LITE); mobidb-lite (MOBIDB_LITE); mobidb-lite (MOBIDB_LITE); PTHR47286 (PANTHER)	no GO terms	no GO terms
TRUE	[INTERPRO, BLASTED, MAPPED, ANNOTATED]	CRO_T128589	dol-P-Glc:Glc(2)Man(9)GlcNAc(2)-PP-Dol alpha-1,2-glucosyltransferase	4283	20	9.04272e-79	59.13	3	P:GO:0006488; F:GO:0106073; C:GO:0110165	P:dolichol-linked oligosaccharide biosynthetic process; F:dolichyl pyrophosphate Glc2Man9GlcNAc2 alpha-1,2-glucosyltransferase activity; C:cellular anatomical entity	EC:2	Transferases	IPR016900 (PFAM); PTHR12989:SF10 (PANTHER); IPR016900 (PANTHER)	P:GO:0006488; F:GO:0106073	P:dolichol-linked oligosaccharide biosynthetic process; F:dolichyl pyrophosphate Glc2Man9GlcNAc2 alpha-1,2-glucosyltransferase activity
TRUE	[INTERPRO, BLASTED, MAPPED, ANNOTATED]	CRO_T128590	germin-like protein subfamily 1 member 1	665	20	4.30612e-86	75.31	2	F:GO:0030145; C:GO:0005576	F:manganese ion binding; C:extracellular region			IPR001929 (PRINTS); IPR006045 (SMART); IPR014710 (G3DSA:2.60.120.GENE3D); IPR006045 (PFAM); PTHR31238 (PANTHER); PTHR31238:SF5 (PANTHER); cd02241 (CDD); IPR011051 (SUPERFAMILY)	F:GO:0030145	F:manganese ion binding
TRUE	[INTERPRO, BLASTED, MAPPED, ANNOTATED]	CRO_T128593	DExH-box ATP-dependent RNA helicase DExH15 chloroplastic	8043	20	7.53105e-136	90.34	6	P:GO:0000460; P:GO:0006401; F:GO:0003676; F:GO:0003724; F:GO:0005524; C:GO:0005634	P:maturation of 5.8S rRNA; P:RNA catabolic process; F:nucleic acid binding; F:RNA helicase activity; F:ATP binding; C:nucleus	EC:3.6.4.13	RNA helicase	IPR001650 (SMART); IPR001650 (PFAM); IPR027417 (G3DSA:3.40.50.GENE3D); PTHR12131:SF19 (PANTHER); PTHR12131 (PANTHER); IPR001650 (PROSITE_PROFILES); cd18795 (CDD); IPR027417 (SUPERFAMILY)	no GO terms	no GO terms
TRUE	[INTERPRO, BLASTED, MAPPED, ANNOTATED]	CRO_T128595	microtubule-associated protein TORTIFOLIA1-like	4734	20	5.05081e-92	86.65	2	F:GO:0008017; C:GO:0005874	F:microtubule binding; C:microtubule			PF13513 (PFAM); IPR000357 (PFAM); IPR011989 (G3DSA:1.25.10.GENE3D); PTHR31355:SF3 (PANTHER); IPR033337 (PANTHER); IPR016024 (SUPERFAMILY)	F:GO:0005515; F:GO:0008017; C:GO:0005874	F:protein binding; F:microtubule binding; C:microtubule
TRUE	[INTERPRO, BLASTED, MAPPED, ANNOTATED]	CRO_T128596	glycosyltransferase family 92 protein RCOM_0530710	1838	20	0	79.35	2	F:GO:0016757; C:GO:0016021	F:glycosyltransferase activity; C:integral component of membrane	EC:2.4	Glycosyltransferases	IPR008166 (PFAM); PTHR21461 (PANTHER); PTHR21461:SF16 (PANTHER)	no GO terms	no GO terms
TRUE	[INTERPRO, BLASTED, MAPPED, ANNOTATED]	CRO_T128598	transcription factor MYB1R1	2619	20	4.25314e-30	90.18	4	F:GO:0003677; F:GO:0008270; C:GO:0005634; C:GO:0016021	F:DNA binding; F:zinc ion binding; C:nucleus; C:integral component of membrane			mobidb-lite (MOBIDB_LITE)	no GO terms	no GO terms
TRUE	[INTERPRO, BLASTED, MAPPED, ANNOTATED]	CRO_T128591	probable galacturonosyltransferase-like 9	1382	20	0	86.88	3	F:GO:0016757; C:GO:0005794; C:GO:0016021	F:glycosyltransferase activity; C:Golgi apparatus; C:integral component of membrane	EC:2.4	Glycosyltransferases	IPR002495 (PFAM); IPR029044 (G3DSA:3.90.550.GENE3D); PTHR13778 (PANTHER); PTHR13778:SF55 (PANTHER); IPR029044 (SUPERFAMILY)	F:GO:0016757	F:glycosyltransferase activity
TRUE	[INTERPRO, BLASTED, MAPPED, ANNOTATED]	CRO_T128592	pyruvate dehydrogenase E1 component subunit alpha, mitochondrial-like	6287	20	2.51473e-142	77.82	8	P:GO:0006086; P:GO:0006096; F:GO:0004739; F:GO:0008270; F:GO:0050897; C:GO:0005634; C:GO:0005739; C:GO:0005829	P:acetyl-CoA biosynthetic process from pyruvate; P:glycolytic process; F:pyruvate dehydrogenase (acetyl-transferring) activity; F:zinc ion binding; F:cobalt ion binding; C:nucleus; C:mitochondrion; C:cytosol	EC:1.2.4.1	Pyruvate dehydrogenase (acetyl-transferring)	G3DSA:3.40.50.970 (GENE3D); IPR001017 (PFAM); PTHR11516 (PANTHER); PTHR11516:SF65 (PANTHER); cd02000 (CDD); IPR029061 (SUPERFAMILY)	F:GO:0016624	F:oxidoreductase activity, acting on the aldehyde or oxo group of donors, disulfide as acceptor
TRUE	[INTERPRO, BLASTED, MAPPED, ANNOTATED]	CRO_T128594	paired amphipathic helix protein Sin3-like 4	11864	20	1.37551e-49	82.07	5	P:GO:0000122; P:GO:0016575; F:GO:0003714; C:GO:0000118; C:GO:0000785	P:negative regulation of transcription by RNA polymerase II; P:histone deacetylation; F:transcription corepressor activity; C:histone deacetylase complex; C:chromatin			mobidb-lite (MOBIDB_LITE); mobidb-lite (MOBIDB_LITE); mobidb-lite (MOBIDB_LITE); IPR039774 (PANTHER); PTHR12346:SF22 (PANTHER)	F:GO:0003714	F:transcription corepressor activity
TRUE	[INTERPRO, BLASTED, MAPPED]	CRO_T128597	protein COFACTOR ASSEMBLY OF COMPLEX C SUBUNIT B CCB4, chloroplastic	2550	20	2.42043e-37	56.01	2	P:GO:0010190; C:GO:0009507	P:cytochrome b6f complex assembly; C:chloroplast			IPR021325 (PFAM); IPR044705 (PANTHER)	no GO terms	no GO terms
TRUE	[INTERPRO, BLASTED, MAPPED, ANNOTATED]	CRO_T128599	Structural polyprotein	2832	20	2.34805e-26	71.53	1	C:GO:0016020	C:membrane			mobidb-lite (MOBIDB_LITE); PTHR36336 (PANTHER)	no GO terms	no GO terms
TRUE	[INTERPRO, BLASTED, MAPPED, ANNOTATED]	CRO_T128603	protein SHORT HYPOCOTYL IN WHITE LIGHT 1 isoform X1	2834	20	2.92123e-12	80.16	11	P:GO:0009642; P:GO:0009787; P:GO:0009958; P:GO:0010100; P:GO:0010380; P:GO:0031540; P:GO:0048578; P:GO:0090227; P:GO:1901333; C:GO:0005634; C:GO:0016021	P:response to light intensity; P:regulation of abscisic acid-activated signaling pathway; P:positive gravitropism; P:negative regulation of photomorphogenesis; P:regulation of chlorophyll biosynthetic process; P:regulation of anthocyanin biosynthetic process; P:positive regulation of long-day photoperiodism, flowering; P:regulation of red or far-red light signaling pathway; P:positive regulation …			no IPS match	no IPS match	no IPS match
TRUE	[INTERPRO, BLASTED, MAPPED, ANNOTATED]	CRO_T128605	rho-associated protein kinase 1 isoform X1	4372	20	6.57825e-07	79.75	2	P:GO:0016310; F:GO:0016301	P:phosphorylation; F:kinase activity	EC:2.7	Transferring phosphorus-containing groups	no IPS match	no IPS match	no IPS match
TRUE	[INTERPRO, BLASTED]	CRO_T128606	PREDICTED: uncharacterized protein LOC107784721 isoform X4	5060	20	9.77403e-71	65.22						PTHR31558:SF20 (PANTHER); PTHR31558 (PANTHER)	no GO terms	no GO terms
TRUE	[INTERPRO, BLASTED, MAPPED, ANNOTATED]	CRO_T128609	hydroxyproline O-galactosyltransferase GALT6-like	4165	20	2.12663e-146	67.33	5	P:GO:0006486; F:GO:0008378; F:GO:0030246; C:GO:0005794; C:GO:0016020	P:protein glycosylation; F:galactosyltransferase activity; F:carbohydrate binding; C:Golgi apparatus; C:membrane	EC:2.4.1	Glycosyltransferases	IPR001079 (PFAM); G3DSA:2.60.120.200 (GENE3D); PTHR11214:SF293 (PANTHER); IPR002659 (PANTHER); IPR001079 (PROSITE_PROFILES); IPR013320 (SUPERFAMILY)	P:GO:0006486; F:GO:0016758; F:GO:0030246; C:GO:0016020	P:protein glycosylation; F:hexosyltransferase activity; F:carbohydrate binding; C:membrane
TRUE	[INTERPRO, BLASTED, MAPPED, ANNOTATED]	CRO_T128600	serine/threonine-protein phosphatase PP2A-1 catalytic subunit-like isoform X2	4440	20	4.18495e-92	82.86	9	P:GO:0006470; P:GO:0015914; P:GO:0034204; F:GO:0000287; F:GO:0005524; F:GO:0106306; F:GO:0106307; F:GO:0140326; C:GO:0016021	P:protein dephosphorylation; P:phospholipid transport; P:lipid translocation; F:magnesium ion binding; F:ATP binding; F:protein serine phosphatase activity; F:protein threonine phosphatase activity; F:ATPase-coupled intramembrane lipid transporter activity; C:integral component of membrane	EC:3.1.3.16; EC:7.6.2.1	Protein-serine/threonine phosphatase; P-type phospholipid transporter	IPR029052 (G3DSA:3.60.21.GENE3D); IPR029052 (SUPERFAMILY)	no GO terms	no GO terms
TRUE	[INTERPRO, NO-BLAST, ANNOTATED]	CRO_T128601	---NA---	2352				1	P:GO:0045168	P:cell-cell signaling involved in cell fate commitment			PTHR34277:SF2 (PANTHER); IPR039316 (PANTHER)	P:GO:0045168	P:cell-cell signaling involved in cell fate commitment
TRUE	[INTERPRO, BLASTED, MAPPED, ANNOTATED]	CRO_T128602	TMV resistance protein N-like isoform X1	24323	20	0	68.87	3	P:GO:0050896; F:GO:0005515; C:GO:0110165	P:response to stimulus; F:protein binding; C:cellular anatomical entity			IPR003591 (SMART); IPR032675 (G3DSA:3.80.10.GENE3D); IPR032675 (G3DSA:3.80.10.GENE3D); IPR032675 (G3DSA:3.80.10.GENE3D); IPR001611 (PFAM); PTHR16083 (PANTHER); IPR001611 (PROSITE_PROFILES); SSF52058 (SUPERFAMILY); SSF52058 (SUPERFAMILY)	F:GO:0005515	F:protein binding
TRUE	[INTERPRO, BLASTED, MAPPED, ANNOTATED]	CRO_T128604	transcription factor BHLH089-like	3048	20	3.62544e-40	66.38	4	P:GO:0006355; F:GO:0003700; F:GO:0046983; C:GO:0005634	P:regulation of transcription, DNA-templated; F:DNA-binding transcription factor activity; F:protein dimerization activity; C:nucleus			mobidb-lite (MOBIDB_LITE); mobidb-lite (MOBIDB_LITE)	no GO terms	no GO terms
TRUE	[INTERPRO, BLASTED, MAPPED, ANNOTATED]	CRO_T128608	glycerol-3-phosphate acyltransferase RAM2-like	7584	20	1.70255e-175	92.18	7	P:GO:0006887; P:GO:0010143; P:GO:0016311; F:GO:0016791; F:GO:0090447; C:GO:0000145; C:GO:0016021	P:exocytosis; P:cutin biosynthetic process; P:dephosphorylation; F:phosphatase activity; F:glycerol-3-phosphate 2-O-acyltransferase activity; C:exocyst; C:integral component of membrane	EC:2.3.1; EC:3.1.3	Acyltransferases; Acting on ester bonds	IPR032403 (PFAM); IPR042560 (G3DSA:1.20.58.GENE3D); IPR042561 (G3DSA:1.20.58.GENE3D); IPR033961 (PANTHER); PTHR21426:SF15 (PANTHER); IPR016159 (SUPERFAMILY)	P:GO:0006887; C:GO:0000145	P:exocytosis; C:exocyst
TRUE	[INTERPRO, BLASTED, MAPPED, ANNOTATED]	CRO_T128607	probable leucine-rich repeat receptor-like protein kinase At1g35710	1871	20	0	71.52	1	F:GO:0005515	F:protein binding			PR00019 (PRINTS); IPR003591 (SMART); SM00365 (SMART); IPR032675 (G3DSA:3.80.10.GENE3D); IPR001611 (PFAM); IPR032675 (G3DSA:3.80.10.GENE3D); IPR001611 (PFAM); IPR013210 (PFAM); PTHR27000 (PANTHER); PTHR27000:SF721 (PANTHER); IPR001611 (PROSITE_PROFILES); SSF52058 (SUPERFAMILY); SSF52047 (SUPERFAMILY)	F:GO:0005515	F:protein binding
TRUE	[INTERPRO, BLASTED, MAPPED, ANNOTATED]	CRO_T128611	pentatricopeptide repeat-containing protein At1g05670, mitochondrial	2237	20	0	81.86	4	F:GO:0005515; C:GO:0005783; C:GO:0005794; C:GO:0016021	F:protein binding; C:endoplasmic reticulum; C:Golgi apparatus; C:integral component of membrane			IPR002885 (PFAM); IPR011990 (G3DSA:1.25.40.GENE3D); IPR011990 (G3DSA:1.25.40.GENE3D); IPR002885 (PFAM); IPR011990 (G3DSA:1.25.40.GENE3D); IPR011990 (G3DSA:1.25.40.GENE3D); IPR002885 (TIGRFAM); IPR002885 (PFAM); PTHR47933:SF17 (PANTHER); PTHR47933 (PANTHER); IPR002885 (PROSITE_PROFILES); IPR002885 (PROSITE_PROFILES); IPR002885 (PROSITE_PROFILES); IPR002885 (PROSITE_PROFILES); IPR002885 (PROSITE_PR…	F:GO:0005515	F:protein binding
TRUE	[INTERPRO, BLASTED, MAPPED, ANNOTATED]	CRO_T128613	glutathione S-transferase U17-like	9028	20	1.32002e-40	90.26	3	P:GO:0006749; F:GO:0004364; F:GO:0005515	P:glutathione metabolic process; F:glutathione transferase activity; F:protein binding	EC:2.5.1.18	Glutathione transferase	IPR004045 (PFAM); G3DSA:1.20.1050.10 (GENE3D); G3DSA:3.40.30.10 (GENE3D); IPR040079 (SFLD); PTHR11260 (PANTHER); PTHR11260:SF571 (PANTHER); IPR004045 (PROSITE_PROFILES); cd03058 (CDD); IPR036249 (SUPERFAMILY)	P:GO:0006749; F:GO:0005515	P:glutathione metabolic process; F:protein binding
TRUE	[INTERPRO, BLASTED, MAPPED, ANNOTATED]	CRO_T128615	retrovirus-related Pol polyprotein from transposon TNT 1-94	18748	20	0	77.05	4	P:GO:0006278; P:GO:0015074; F:GO:0003676; F:GO:0003964	P:RNA-dependent DNA biosynthetic process; P:DNA integration; F:nucleic acid binding; F:RNA-directed DNA polymerase activity	EC:2.7.7.49	RNA-directed DNA polymerase	mobidb-lite (MOBIDB_LITE)	no GO terms	no GO terms
TRUE	[INTERPRO, BLASTED]	CRO_T128616	tetratricopeptide repeat protein 38-like isoform X1	3868	20	7.83968e-32	57.56						no IPS match	no IPS match	no IPS match
TRUE	[INTERPRO, BLASTED]	CRO_T128618	Hypothetical predicted protein	6474	20	5.36623e-82	88.62						IPR007679 (PFAM); G3DSA:2.80.10.50 (GENE3D); mobidb-lite (MOBIDB_LITE); mobidb-lite (MOBIDB_LITE); PTHR31205:SF41 (PANTHER); PTHR31205 (PANTHER); IPR008999 (SUPERFAMILY)	no GO terms	no GO terms
TRUE	[INTERPRO, BLASTED, MAPPED, ANNOTATED]	CRO_T128620	dnaJ homolog subfamily B member 1-like	3374	20	1.45314e-74	89.47	4	P:GO:0051085; F:GO:0051082; F:GO:0051087; C:GO:0005829	P:chaperone cofactor-dependent protein refolding; F:unfolded protein binding; F:chaperone binding; C:cytosol			IPR001623 (PRINTS); IPR001623 (SMART); IPR001623 (PFAM); G3DSA:2.60.260.20 (GENE3D); IPR036869 (G3DSA:1.10.287.GENE3D); PTHR24078 (PANTHER); PTHR24078:SF534 (PANTHER); IPR001623 (PROSITE_PROFILES); IPR001623 (CDD); IPR036869 (SUPERFAMILY)	no GO terms	no GO terms
TRUE	[INTERPRO, BLASTED, MAPPED, ANNOTATED]	CRO_T128610	wall-associated receptor kinase-like 20	1234	20	1.3342e-117	73.53	2	F:GO:0030247; C:GO:0016020	F:polysaccharide binding; C:membrane			IPR025287 (PFAM); PTHR33355:SF10 (PANTHER); PTHR33355 (PANTHER); PS51257 (PROSITE_PROFILES)	F:GO:0030247	F:polysaccharide binding
TRUE	[INTERPRO, BLASTED, MAPPED, ANNOTATED]	CRO_T128612	HIPL1 protein-like	3479	20	0	80.59	2	F:GO:0003824; C:GO:0016021	F:catalytic activity; C:integral component of membrane			IPR011042 (G3DSA:2.120.10.GENE3D); PTHR19328 (PANTHER); PTHR19328:SF60 (PANTHER); IPR011041 (SUPERFAMILY)	F:GO:0003824	F:catalytic activity
TRUE	[INTERPRO, BLASTED, MAPPED, ANNOTATED]	CRO_T128617	LEAF RUST 10 DISEASE-RESISTANCE LOCUS RECEPTOR-LIKE PROTEIN KINASE-like 1.5	1955	20	0	85.19	7	P:GO:0006468; P:GO:0007166; F:GO:0004674; F:GO:0005524; F:GO:0106310; C:GO:0005886; C:GO:0016021	P:protein phosphorylation; P:cell surface receptor signaling pathway; F:protein serine/threonine kinase activity; F:ATP binding; F:protein serine kinase activity; C:plasma membrane; C:integral component of membrane	EC:2.7.1	Transferring phosphorus-containing groups	G3DSA:1.10.510.10 (GENE3D); IPR000719 (PFAM); G3DSA:3.30.200.20 (GENE3D); PTHR27005 (PANTHER); PTHR27005:SF245 (PANTHER); IPR000719 (PROSITE_PROFILES); cd14066 (CDD); IPR011009 (SUPERFAMILY)	P:GO:0006468; F:GO:0004672; F:GO:0005524	P:protein phosphorylation; F:protein kinase activity; F:ATP binding
TRUE	[INTERPRO, BLASTED, MAPPED, ANNOTATED]	CRO_T128619	pentatricopeptide repeat-containing protein At1g59720, chloroplastic/mitochondrial	1829	20	0	81.12	2	F:GO:0005515; F:GO:0008270	F:protein binding; F:zinc ion binding			IPR011990 (G3DSA:1.25.40.GENE3D); IPR002885 (PFAM); IPR002885 (TIGRFAM); IPR011990 (G3DSA:1.25.40.GENE3D); IPR011990 (G3DSA:1.25.40.GENE3D); IPR032867 (PFAM); IPR002885 (PFAM); PTHR47925:SF96 (PANTHER); PTHR47925 (PANTHER); IPR002885 (PROSITE_PROFILES); IPR002885 (PROSITE_PROFILES); IPR002885 (PROSITE_PROFILES)	F:GO:0005515; F:GO:0008270	F:protein binding; F:zinc ion binding
TRUE	[INTERPRO, BLASTED, MAPPED]	CRO_T128614	line-1 retrotransposable element orf2 protein	5706	20	0	62.93	8	P:GO:0006278; P:GO:0006468; F:GO:0003824; F:GO:0003964; F:GO:0004672; F:GO:0005524; C:GO:0016020; C:GO:0016021	P:RNA-dependent DNA biosynthetic process; P:protein phosphorylation; F:catalytic activity; F:RNA-directed DNA polymerase activity; F:protein kinase activity; F:ATP binding; C:membrane; C:integral component of membrane			mobidb-lite (MOBIDB_LITE)	no GO terms	no GO terms
TRUE	[INTERPRO, BLASTED, MAPPED]	CRO_T128621	thioredoxin H2-like	1100	20	5.99756e-17	51.11	4	P:GO:0006662; F:GO:0015035; F:GO:0016491; F:GO:0016656	P:glycerol ether metabolic process; F:protein-disulfide reductase activity; F:oxidoreductase activity; F:monodehydroascorbate reductase (NADH) activity			mobidb-lite (MOBIDB_LITE)	no GO terms	no GO terms
TRUE	[INTERPRO, BLASTED, MAPPED]	CRO_T128623	thioredoxin H2-like	1564	20	1.08601e-26	53.73	2	P:GO:0006662; F:GO:0015035	P:glycerol ether metabolic process; F:protein-disulfide reductase activity			no IPS match	no IPS match	no IPS match
TRUE	[INTERPRO, BLASTED, MAPPED]	CRO_T128624	glycine-rich protein	6739	20	2.05703e-80	73.59	3	P:GO:0016539; C:GO:0016020; C:GO:0016021	P:intein-mediated protein splicing; C:membrane; C:integral component of membrane			mobidb-lite (MOBIDB_LITE); mobidb-lite (MOBIDB_LITE); PTHR37736:SF1 (PANTHER); PTHR37736 (PANTHER)	no GO terms	no GO terms
TRUE	[INTERPRO, BLASTED, MAPPED, ANNOTATED]	CRO_T128625	probable AMP deaminase	8017	20	1.30262e-34	72.84	5	P:GO:0006188; P:GO:0046033; F:GO:0003876; C:GO:0005829; C:GO:0016020	P:IMP biosynthetic process; P:AMP metabolic process; F:AMP deaminase activity; C:cytosol; C:membrane	EC:3.5.4.17; EC:3.5.4.6	Adenosine-phosphate deaminase; AMP deaminase	mobidb-lite (MOBIDB_LITE)	no GO terms	no GO terms
TRUE	[INTERPRO, BLASTED, MAPPED, ANNOTATED]	CRO_T128626	retrovirus-related Pol polyprotein from transposon TNT 1-94	25301	20	0	76.18	1	F:GO:0005488	F:binding			IPR013103 (PFAM); PTHR11439:SF322 (PANTHER); PTHR11439 (PANTHER); IPR043502 (SUPERFAMILY)	no GO terms	no GO terms
TRUE	[INTERPRO, BLASTED, MAPPED, ANNOTATED]	CRO_T128622	NAC transcription factor 29-like	2610	20	3.49764e-41	81.02	2	P:GO:0006355; F:GO:0003677	P:regulation of transcription, DNA-templated; F:DNA binding			mobidb-lite (MOBIDB_LITE); mobidb-lite (MOBIDB_LITE); mobidb-lite (MOBIDB_LITE)	no GO terms	no GO terms
TRUE	[INTERPRO, BLASTED, MAPPED]	CRO_T128628	protein PTST homolog 2, chloroplastic-like	3692	20	3.04003e-37	59.59	5	P:GO:0010581; P:GO:0019252; F:GO:0030247; F:GO:2001071; C:GO:0009507	P:regulation of starch biosynthetic process; P:starch biosynthetic process; F:polysaccharide binding; F:maltoheptaose binding; C:chloroplast			mobidb-lite (MOBIDB_LITE); PTHR47434:SF3 (PANTHER); PTHR47434 (PANTHER)	no GO terms	no GO terms
TRUE	[INTERPRO, BLASTED, MAPPED]	CRO_T128630	putative conserved oligomeric Golgi complex subunit 7-like	758	20	4.99031e-68	60.54	2	F:GO:0003676; F:GO:0003723	F:nucleic acid binding; F:RNA binding			mobidb-lite (MOBIDB_LITE); mobidb-lite (MOBIDB_LITE)	no GO terms	no GO terms
TRUE	[INTERPRO, BLASTED, MAPPED, ANNOTATED]	CRO_T128631	small multi-drug export	2605	20	6.70561e-74	70.86	2	C:GO:0009507; C:GO:0016021	C:chloroplast; C:integral component of membrane			IPR009577 (PANTHER); PTHR36007:SF3 (PANTHER)	no GO terms	no GO terms
TRUE	[INTERPRO, BLASTED, MAPPED, ANNOTATED]	CRO_T128627	protein NRT1/ PTR FAMILY 2.13	22119	20	0	83.36	6	P:GO:0006817; P:GO:0006857; P:GO:0055085; F:GO:0022857; C:GO:0005886; C:GO:0016021	P:phosphate ion transport; P:oligopeptide transport; P:transmembrane transport; F:transmembrane transporter activity; C:plasma membrane; C:integral component of membrane	EC:7	Translocases	IPR000109 (PFAM); IPR036259 (G3DSA:1.20.1250.GENE3D); IPR000109 (PANTHER); PTHR11654:SF378 (PANTHER); IPR036259 (SUPERFAMILY)	P:GO:0055085; F:GO:0022857; C:GO:0016020	P:transmembrane transport; F:transmembrane transporter activity; C:membrane
TRUE	[INTERPRO, BLASTED]	CRO_T128629	ultraviolet-B receptor UVR8 isoform X1	2856	20	4.63924e-27	65.54						IPR000408 (PFAM); IPR009091 (G3DSA:2.130.10.GENE3D); PTHR22870 (PANTHER); PTHR22870:SF390 (PANTHER); IPR000408 (PROSITE_PROFILES); IPR009091 (SUPERFAMILY)	no GO terms	no GO terms
TRUE	[INTERPRO, BLASTED, MAPPED, ANNOTATED]	CRO_T128632	homeobox-leucine zipper protein HAT5-like	2400	20	1.48905e-79	81.95	5	P:GO:0006357; P:GO:0045893; F:GO:0000981; F:GO:0043565; C:GO:0005634	P:regulation of transcription by RNA polymerase II; P:positive regulation of transcription, DNA-templated; F:DNA-binding transcription factor activity, RNA polymerase II-specific; F:sequence-specific DNA binding; C:nucleus			IPR000047 (PRINTS); IPR001356 (SMART); IPR001356 (PFAM); IPR003106 (PFAM); G3DSA:1.10.10.60 (GENE3D); mobidb-lite (MOBIDB_LITE); mobidb-lite (MOBIDB_LITE); PTHR24326:SF575 (PANTHER); PTHR24326 (PANTHER); IPR001356 (PROSITE_PROFILES); IPR001356 (CDD); IPR009057 (SUPERFAMILY)	P:GO:0006355; F:GO:0003677; F:GO:0043565	P:regulation of transcription, DNA-templated; F:DNA binding; F:sequence-specific DNA binding
TRUE	[INTERPRO, BLASTED, MAPPED, ANNOTATED]	CRO_T128633	protein NRT1/ PTR FAMILY 4.6	5813	20	2.22724e-155	83.61	4	P:GO:0006817; P:GO:0055085; F:GO:0022857; C:GO:0016021	P:phosphate ion transport; P:transmembrane transport; F:transmembrane transporter activity; C:integral component of membrane	EC:7	Translocases	IPR000109 (PFAM); IPR036259 (G3DSA:1.20.1250.GENE3D); PTHR11654:SF490 (PANTHER); IPR000109 (PANTHER); IPR036259 (SUPERFAMILY)	P:GO:0055085; F:GO:0022857; C:GO:0016020	P:transmembrane transport; F:transmembrane transporter activity; C:membrane
TRUE	[INTERPRO, BLASTED, MAPPED, ANNOTATED]	CRO_T128636	putative receptor-like protein kinase-like	6644	20	7.34175e-66	80.35	4	P:GO:0016192; C:GO:0005802; C:GO:0009504; C:GO:1990071	P:vesicle-mediated transport; C:trans-Golgi network; C:cell plate; C:TRAPPII protein complex			mobidb-lite (MOBIDB_LITE); mobidb-lite (MOBIDB_LITE); mobidb-lite (MOBIDB_LITE); PTHR36034:SF2 (PANTHER); PTHR36034 (PANTHER)	no GO terms	no GO terms
TRUE	[INTERPRO, BLASTED, MAPPED, ANNOTATED]	CRO_T128637	putative receptor-like protein kinase	11220	20	2.65467e-104	97.75	3	P:GO:0006468; F:GO:0004674; F:GO:0005524	P:protein phosphorylation; F:protein serine/threonine kinase activity; F:ATP binding	EC:2.7.1	Transferring phosphorus-containing groups	G3DSA:1.10.510.10 (GENE3D); IPR001245 (PFAM); mobidb-lite (MOBIDB_LITE); PTHR45621 (PANTHER); PTHR45621:SF67 (PANTHER); IPR000719 (PROSITE_PROFILES); IPR011009 (SUPERFAMILY)	P:GO:0006468; F:GO:0004672; F:GO:0005524	P:protein phosphorylation; F:protein kinase activity; F:ATP binding
TRUE	[INTERPRO, BLASTED, MAPPED, ANNOTATED]	CRO_T128634	aldehyde oxidase GLOX-like	1535	20	0	82.99	1	F:GO:0045480	F:galactose oxidase activity	EC:1.1.3.9	Galactose oxidase	IPR013783 (G3DSA:2.60.40.GENE3D); IPR037293 (G3DSA:2.130.10.GENE3D); IPR009880 (PFAM); IPR015202 (PFAM); PTHR32208:SF57 (PANTHER); PTHR32208 (PANTHER); IPR015202 (CDD); IPR011043 (SUPERFAMILY); IPR014756 (SUPERFAMILY)	no GO terms	no GO terms
TRUE	[INTERPRO, BLASTED, MAPPED, ANNOTATED]	CRO_T128635	putative LOV domain-containing protein	3933	20	5.7377e-115	87.89	4	P:GO:0018298; P:GO:0050896; F:GO:0009881; C:GO:0016021	P:protein-chromophore linkage; P:response to stimulus; F:photoreceptor activity; C:integral component of membrane			IPR001610 (SMART); G3DSA:3.30.450.20 (GENE3D); IPR000014 (PFAM); IPR000014 (TIGRFAM); PTHR47429:SF4 (PANTHER); PTHR47429 (PANTHER); IPR000014 (PROSITE_PROFILES); IPR000014 (CDD); IPR035965 (SUPERFAMILY)	no GO terms	no GO terms
TRUE	[INTERPRO, BLASTED, MAPPED, ANNOTATED]	CRO_T128638	protein STRICTOSIDINE SYNTHASE-LIKE 12-like	4609	20	4.01217e-101	66.32	2	P:GO:0009058; F:GO:0016844	P:biosynthetic process; F:strictosidine synthase activity	EC:4	Lyases	IPR018119 (PFAM); IPR011042 (G3DSA:2.120.10.GENE3D); IPR004141 (PTHR10426:PANTHER); PTHR10426 (PANTHER); SSF63829 (SUPERFAMILY)	P:GO:0009058; F:GO:0016844	P:biosynthetic process; F:strictosidine synthase activity
TRUE	[INTERPRO, BLASTED, MAPPED, ANNOTATED]	CRO_T128639	Methyltransferase PMT9	3716	20	1.17106e-35	83.34	6	P:GO:0015698; P:GO:0032259; P:GO:0098656; F:GO:0008168; F:GO:0008308; C:GO:0005741	P:inorganic anion transport; P:methylation; P:anion transmembrane transport; F:methyltransferase activity; F:voltage-gated anion channel activity; C:mitochondrial outer membrane	EC:7; EC:2.1.1	Translocases; Transferring one-carbon groups	IPR009770 (PFAM); G3DSA:3.10.180.50 (GENE3D); PTHR31136 (PANTHER)	no GO terms	no GO terms
TRUE	[INTERPRO, BLASTED, MAPPED, ANNOTATED]	CRO_T128640	Mitochondrial outer membrane protein porin of 36 kDa	3645	20	5.37892e-54	97.18	4	P:GO:0015698; P:GO:0098656; F:GO:0008308; C:GO:0005741	P:inorganic anion transport; P:anion transmembrane transport; F:voltage-gated anion channel activity; C:mitochondrial outer membrane	EC:7	Translocases	IPR023614 (G3DSA:2.40.160.GENE3D); IPR027246 (PFAM); IPR001925 (PANTHER); PTHR11743:SF50 (PANTHER)	P:GO:0055085; P:GO:0098656; F:GO:0008308; C:GO:0005741	P:transmembrane transport; P:anion transmembrane transport; F:voltage-gated anion channel activity; C:mitochondrial outer membrane
TRUE	[INTERPRO, BLASTED, MAPPED, ANNOTATED]	CRO_T128641	alpha-amylase 3, chloroplastic-like isoform X2	8967	20	8.09141e-86	82.11	5	P:GO:0005975; F:GO:0004556; F:GO:0005509; F:GO:0103025; C:GO:0009570	P:carbohydrate metabolic process; F:alpha-amylase activity; F:calcium ion binding; F:alpha-amylase activity (releasing maltohexaose); C:chloroplast stroma	EC:3.2.1.1	Alpha-amylase	G3DSA:3.20.20.80 (GENE3D); PTHR43447:SF33 (PANTHER); PTHR43447 (PANTHER); IPR017853 (SUPERFAMILY)	no GO terms	no GO terms
TRUE	[INTERPRO, BLASTED, MAPPED, ANNOTATED]	CRO_T128644	pectate lyase-like	3185	20	4.0938e-129	77.93	3	P:GO:0045490; F:GO:0030570; F:GO:0046872	P:pectin catabolic process; F:pectate lyase activity; F:metal ion binding	EC:4.2.2.2	Pectate lyase	IPR018082 (PRINTS); IPR002022 (SMART); IPR002022 (PFAM); IPR012334 (G3DSA:2.160.20.GENE3D); IPR045032 (PANTHER); PTHR31683:SF146 (PANTHER); IPR011050 (SUPERFAMILY)	F:GO:0030570	F:pectate lyase activity
TRUE	[INTERPRO, BLASTED, MAPPED]	CRO_T128646	single-stranded DNA-binding protein WHY1, chloroplastic	3333	20	5.16872e-23	56.65	4	P:GO:0006355; P:GO:0006952; F:GO:0003677; F:GO:0003697	P:regulation of transcription, DNA-templated; P:defense response; F:DNA binding; F:single-stranded DNA binding			no IPS match	no IPS match	no IPS match
TRUE	[INTERPRO, BLASTED, MAPPED, ANNOTATED]	CRO_T128649	SNF1-related protein kinase regulatory subunit gamma-1-like	1985	20	2.1545e-38	90.12	2	P:GO:0016310; F:GO:0016301	P:phosphorylation; F:kinase activity	EC:2.7	Transferring phosphorus-containing groups	PTHR13780:SF136 (PANTHER); PTHR13780 (PANTHER); SSF54631 (SUPERFAMILY)	no GO terms	no GO terms
TRUE	[INTERPRO, BLASTED]	CRO_T128652	protein IQ-DOMAIN 31-like isoform X1	4227	20	8.68445e-93	62.7						IPR025064 (PFAM); mobidb-lite (MOBIDB_LITE); mobidb-lite (MOBIDB_LITE); mobidb-lite (MOBIDB_LITE); mobidb-lite (MOBIDB_LITE); mobidb-lite (MOBIDB_LITE); mobidb-lite (MOBIDB_LITE); mobidb-lite (MOBIDB_LITE); PTHR32295 (PANTHER); PTHR32295:SF220 (PANTHER)	no GO terms	no GO terms
TRUE	[INTERPRO, BLASTED, MAPPED, ANNOTATED]	CRO_T128654	cell wall / vacuolar inhibitor of fructosidase 1-like	606	20	2.49647e-37	60.4	1	F:GO:0004857	F:enzyme inhibitor activity			IPR035513 (G3DSA:1.20.140.GENE3D); IPR006501 (TIGRFAM); PTHR31080:SF18 (PANTHER); PTHR31080 (PANTHER); IPR035513 (SUPERFAMILY)	F:GO:0004857	F:enzyme inhibitor activity
TRUE	[INTERPRO, BLASTED, MAPPED, ANNOTATED]	CRO_T128656	UDP-galactose/UDP-glucose transporter 3	3289	20	5.63972e-67	96.17	8	P:GO:0008643; P:GO:0015786; P:GO:0072334; F:GO:0005459; F:GO:0005460; F:GO:0015297; C:GO:0030173; C:GO:0030176	P:carbohydrate transport; P:UDP-glucose transmembrane transport; P:UDP-galactose transmembrane transport; F:UDP-galactose transmembrane transporter activity; F:UDP-glucose transmembrane transporter activity; F:antiporter activity; C:integral component of Golgi membrane; C:integral component of endoplasmic reticulum membrane	EC:7	Translocases	IPR013657 (PFAM); IPR013657 (PANTHER); PTHR10778:SF38 (PANTHER); SSF103481 (SUPERFAMILY)	P:GO:0055085	P:transmembrane transport
TRUE	[INTERPRO, BLASTED, MAPPED, ANNOTATED]	CRO_T128642	subtilisin-like protease SBT4.13	2655	20	0	71.86	2	F:GO:0008236; C:GO:0016020	F:serine-type peptidase activity; C:membrane	EC:3.4	Acting on peptide bonds (peptidases)	G3DSA:2.60.40.2310 (GENE3D); IPR041469 (PFAM); PTHR10795:SF685 (PANTHER); IPR045051 (PANTHER)	no GO terms	no GO terms
TRUE	[INTERPRO, BLASTED, MAPPED, ANNOTATED]	CRO_T128645	DNA-binding protein HEXBP	2704	20	1.99584e-36	69.93	6	P:GO:2000767; F:GO:0003727; F:GO:0003729; F:GO:0045182; F:GO:0046872; C:GO:0005737	P:positive regulation of cytoplasmic translation; F:single-stranded RNA binding; F:mRNA binding; F:translation regulator activity; F:metal ion binding; C:cytoplasm			no IPS match	no IPS match	no IPS match
TRUE	[INTERPRO, BLASTED, MAPPED, ANNOTATED]	CRO_T128650	pentatricopeptide repeat-containing protein At2g02750	1853	20	0	74.95	4	P:GO:0009451; F:GO:0003723; F:GO:0005515; C:GO:0043231	P:RNA modification; F:RNA binding; F:protein binding; C:intracellular membrane-bounded organelle			IPR011990 (G3DSA:1.25.40.GENE3D); IPR011990 (G3DSA:1.25.40.GENE3D); IPR002885 (PFAM); IPR002885 (PFAM); IPR011990 (G3DSA:1.25.40.GENE3D); IPR002885 (TIGRFAM); PTHR24015 (PANTHER); PTHR24015:SF930 (PANTHER); IPR002885 (PROSITE_PROFILES); IPR002885 (PROSITE_PROFILES); IPR002885 (PROSITE_PROFILES); IPR002885 (PROSITE_PROFILES); IPR002885 (PROSITE_PROFILES)	F:GO:0005515	F:protein binding
TRUE	[INTERPRO, BLASTED, MAPPED, ANNOTATED]	CRO_T128651	probable LRR receptor-like serine/threonine-protein kinase At1g14390	4170	20	8.32618e-137	78.2	7	P:GO:0046777; F:GO:0004674; F:GO:0005515; F:GO:0005524; C:GO:0005886; C:GO:0009506; C:GO:0016021	P:protein autophosphorylation; F:protein serine/threonine kinase activity; F:protein binding; F:ATP binding; C:plasma membrane; C:plasmodesma; C:integral component of membrane	EC:2.7.1	Transferring phosphorus-containing groups	IPR001611 (PFAM); IPR032675 (G3DSA:3.80.10.GENE3D); IPR032675 (G3DSA:3.80.10.GENE3D); PTHR27003 (PANTHER); PTHR27003:SF266 (PANTHER); SSF52047 (SUPERFAMILY)	F:GO:0005515	F:protein binding
TRUE	[INTERPRO, BLASTED]	CRO_T128653	polyvinylalcohol dehydrogenase-like	4003	20	5.47641e-104	88.04						G3DSA:2.140.10.10 (GENE3D); PTHR32303:SF18 (PANTHER); PTHR32303 (PANTHER); IPR011047 (SUPERFAMILY)	no GO terms	no GO terms
TRUE	[INTERPRO, BLASTED, MAPPED, ANNOTATED]	CRO_T128655	protein kinase 2B, chloroplastic-like	4068	20	1.26166e-89	84.19	3	P:GO:0006468; F:GO:0004674; F:GO:0005524	P:protein phosphorylation; F:protein serine/threonine kinase activity; F:ATP binding	EC:2.7.1	Transferring phosphorus-containing groups	IPR001245 (PFAM); G3DSA:1.10.510.10 (GENE3D); mobidb-lite (MOBIDB_LITE); mobidb-lite (MOBIDB_LITE); PTHR45621:SF109 (PANTHER); PTHR45621 (PANTHER); IPR000719 (PROSITE_PROFILES); IPR011009 (SUPERFAMILY)	P:GO:0006468; F:GO:0004672; F:GO:0005524	P:protein phosphorylation; F:protein kinase activity; F:ATP binding
TRUE	[INTERPRO, BLASTED, MAPPED]	CRO_T128657	transcription factor MYB124	6269	20	2.65964e-46	60.96	5	P:GO:0006355; P:GO:0006357; F:GO:0000978; F:GO:0000981; C:GO:0005634	P:regulation of transcription, DNA-templated; P:regulation of transcription by RNA polymerase II; F:RNA polymerase II cis-regulatory region sequence-specific DNA binding; F:DNA-binding transcription factor activity, RNA polymerase II-specific; C:nucleus			no IPS match	no IPS match	no IPS match
TRUE	[INTERPRO, BLASTED, MAPPED, ANNOTATED]	CRO_T128658	NAD(P)-linked oxidoreductase superfamily protein	1277	20	4.80663e-81	90.69	1	C:GO:0016021	C:integral component of membrane			IPR005182 (PFAM); PTHR35688 (PANTHER)	no GO terms	no GO terms
TRUE	[INTERPRO, BLASTED, MAPPED, ANNOTATED]	CRO_T128648	SNF1-related protein kinase regulatory subunit gamma-1-like	2675	20	6.61808e-38	90.12	2	P:GO:0016310; F:GO:0016301	P:phosphorylation; F:kinase activity	EC:2.7	Transferring phosphorus-containing groups	PTHR13780:SF136 (PANTHER); PTHR13780 (PANTHER); SSF54631 (SUPERFAMILY)	no GO terms	no GO terms
TRUE	[INTERPRO, BLASTED, MAPPED, ANNOTATED]	CRO_T128659	homeobox-leucine zipper protein ATHB-13-like	2753	20	5.71023e-78	82	5	P:GO:0006357; P:GO:0045893; F:GO:0000981; F:GO:0043565; C:GO:0005634	P:regulation of transcription by RNA polymerase II; P:positive regulation of transcription, DNA-templated; F:DNA-binding transcription factor activity, RNA polymerase II-specific; F:sequence-specific DNA binding; C:nucleus			mobidb-lite (MOBIDB_LITE); mobidb-lite (MOBIDB_LITE); PTHR24326:SF176 (PANTHER); PTHR24326 (PANTHER)	no GO terms	no GO terms
TRUE	[INTERPRO, BLASTED, MAPPED, ANNOTATED]	CRO_T128664	F-box/kelch-repeat protein SKIP11-like	2755	20	0	87.97	2	F:GO:0005515; C:GO:0005634	F:protein binding; C:nucleus			IPR006652 (SMART); IPR006652 (PFAM); IPR015915 (G3DSA:2.120.10.GENE3D); mobidb-lite (MOBIDB_LITE); mobidb-lite (MOBIDB_LITE); mobidb-lite (MOBIDB_LITE); PTHR46122 (PANTHER); PTHR46122:SF2 (PANTHER); IPR015915 (SUPERFAMILY)	F:GO:0005515	F:protein binding
TRUE	[INTERPRO, BLASTED]	CRO_T128665	putative LisH domain-containing protein C1711.05-like protein	515	20	2.80782e-47	64.11						mobidb-lite (MOBIDB_LITE); PTHR34539:SF3 (PANTHER); PTHR34539 (PANTHER)	no GO terms	no GO terms
TRUE	[INTERPRO, BLASTED, MAPPED, ANNOTATED]	CRO_T128660	sucrose transport protein SUC3 isoform X1	6241	20	3.69492e-33	69.46	2	P:GO:0006810; C:GO:0016020	P:transport; C:membrane			PTHR19432:SF27 (PANTHER); PTHR19432 (PANTHER)	no GO terms	no GO terms
TRUE	[INTERPRO, BLASTED, MAPPED, ANNOTATED]	CRO_T128661	binding partner of ACD11 1	6017	20	1.51036e-54	91.26	1	F:GO:0003723	F:RNA binding			PTHR32343:SF26 (PANTHER); PTHR32343 (PANTHER)	no GO terms	no GO terms
TRUE	[INTERPRO, BLASTED, MAPPED, ANNOTATED]	CRO_T128662	peptidyl-prolyl cis-trans isomerase CYP23-like	6810	20	7.85857e-37	91.51	4	P:GO:0000413; F:GO:0003755; C:GO:0005768; C:GO:0005802	P:protein peptidyl-prolyl isomerization; F:peptidyl-prolyl cis-trans isomerase activity; C:endosome; C:trans-Golgi network	EC:5.2.1.8	Peptidylprolyl isomerase	no IPS match	no IPS match	no IPS match
TRUE	[INTERPRO, BLASTED]	CRO_T128663	uncharacterized protein LOC111366827	1778	20	5.85585e-55	63.67						IPR025558 (PFAM); mobidb-lite (MOBIDB_LITE); mobidb-lite (MOBIDB_LITE)	no GO terms	no GO terms
TRUE	[INTERPRO, BLASTED, MAPPED, ANNOTATED]	CRO_T128667	cytochrome b561, DM13 and DOMON domain-containing protein At5g54830	6596	20	0	87.85	5	P:GO:0017004; F:GO:0020037; C:GO:0005768; C:GO:0005802; C:GO:0016021	P:cytochrome complex assembly; F:heme binding; C:endosome; C:trans-Golgi network; C:integral component of membrane			IPR019545 (SMART); IPR006593 (SMART); IPR005018 (SMART); IPR005018 (PFAM); G3DSA:1.20.120.1770 (GENE3D); IPR006593 (PFAM); IPR019545 (PFAM); mobidb-lite (MOBIDB_LITE); PTHR47281:SF1 (PANTHER); PTHR47281 (PANTHER); IPR005018 (PROSITE_PROFILES); IPR006593 (PROSITE_PROFILES); IPR019545 (PROSITE_PROFILES); IPR005018 (PROSITE_PROFILES); cd09631 (CDD); cd08760 (CDD); cd09631 (CDD)	no GO terms	no GO terms
TRUE	[INTERPRO, BLASTED, ANNOTATED]	CRO_T128668	pentatricopeptide repeat-containing protein At1g26900, mitochondrial	1769	20	0	76.34	1	F:GO:0005515	F:protein binding			IPR002885 (PFAM); IPR011990 (G3DSA:1.25.40.GENE3D); IPR011990 (G3DSA:1.25.40.GENE3D); IPR011990 (G3DSA:1.25.40.GENE3D); IPR002885 (PFAM); IPR002885 (TIGRFAM); PTHR47924 (PANTHER); PTHR47924:SF7 (PANTHER); IPR002885 (PROSITE_PROFILES); IPR002885 (PROSITE_PROFILES); IPR002885 (PROSITE_PROFILES); IPR002885 (PROSITE_PROFILES)	F:GO:0005515	F:protein binding
TRUE	[INTERPRO, BLASTED, MAPPED, ANNOTATED]	CRO_T128672	cullin 3	5026	20	0	95.92	2	P:GO:0006511; F:GO:0031625	P:ubiquitin-dependent protein catabolic process; F:ubiquitin protein ligase binding			IPR016158 (SMART); IPR019559 (SMART); IPR001373 (PFAM); G3DSA:1.20.1310.10 (GENE3D); IPR019559 (PFAM); G3DSA:3.30.230.130 (GENE3D); IPR036388 (G3DSA:1.10.10.GENE3D); G3DSA:1.20.1310.10 (GENE3D); G3DSA:1.20.1310.10 (GENE3D); G3DSA:1.20.1310.10 (GENE3D); PTHR11932:SF95 (PANTHER); IPR045093 (PANTHER); IPR016158 (PROSITE_PROFILES); IPR036317 (SUPERFAMILY); IPR036390 (SUPERFAMILY); IPR016159 (SUPERFAM…	P:GO:0006511; F:GO:0031625	P:ubiquitin-dependent protein catabolic process; F:ubiquitin protein ligase binding
TRUE	[INTERPRO, BLASTED, MAPPED, ANNOTATED]	CRO_T128675	origin of replication complex subunit 6	2291	20	9.32087e-40	58.16	3	P:GO:0006270; F:GO:0003677; C:GO:0005664	P:DNA replication initiation; F:DNA binding; C:nuclear origin of replication recognition complex			no IPS match	no IPS match	no IPS match
TRUE	[INTERPRO, BLASTED, MAPPED, ANNOTATED]	CRO_T128676	sphinganine C4-monooxygenase 1-like	1437	20	2.74226e-96	84.76	6	P:GO:0046520; F:GO:0004497; F:GO:0005506; C:GO:0005789; C:GO:0005794; C:GO:0016021	P:sphingoid biosynthetic process; F:monooxygenase activity; F:iron ion binding; C:endoplasmic reticulum membrane; C:Golgi apparatus; C:integral component of membrane	EC:1	Oxidoreductases	IPR006694 (PFAM); PTHR11863 (PANTHER); PTHR11863:SF122 (PANTHER)	P:GO:0008610; F:GO:0005506; F:GO:0016491	P:lipid biosynthetic process; F:iron ion binding; F:oxidoreductase activity
TRUE	[INTERPRO, BLASTED, MAPPED, ANNOTATED]	CRO_T128677	sphinganine C4-monooxygenase 1-like	7839	20	1.01113e-131	90.12	7	P:GO:0009638; P:GO:0046520; F:GO:0004497; F:GO:0005506; C:GO:0005789; C:GO:0005794; C:GO:0016021	P:phototropism; P:sphingoid biosynthetic process; F:monooxygenase activity; F:iron ion binding; C:endoplasmic reticulum membrane; C:Golgi apparatus; C:integral component of membrane	EC:1	Oxidoreductases	PTHR33781:SF4 (PANTHER); IPR039615 (PANTHER)	P:GO:0009638	P:phototropism
TRUE	[INTERPRO, BLASTED, MAPPED, ANNOTATED]	CRO_T128666	40S ribosomal protein S9	2290	20	4.87053e-73	95.97	6	P:GO:0006412; F:GO:0003735; F:GO:0019843; C:GO:0009536; C:GO:0015935; C:GO:0016021	P:translation; F:structural constituent of ribosome; F:rRNA binding; C:plastid; C:small ribosomal subunit; C:integral component of membrane			IPR001912 (SMART); IPR002942 (PFAM); IPR001912 (PFAM); IPR036986 (G3DSA:3.10.290.GENE3D); IPR005710 (TIGRFAM); IPR022801 (PANTHER); PTHR11831:SF28 (PANTHER); PS50889 (PROSITE_PROFILES); IPR002942 (CDD); SSF55174 (SUPERFAMILY)	P:GO:0006412; F:GO:0003723; F:GO:0003735; F:GO:0019843; C:GO:0015935	P:translation; F:RNA binding; F:structural constituent of ribosome; F:rRNA binding; C:small ribosomal subunit
TRUE	[INTERPRO, BLASTED, MAPPED, ANNOTATED]	CRO_T128669	PH, RCC1 and FYVE domains-containing protein 1-like isoform X1	13244	20	0	75.03	1	F:GO:0046872	F:metal ion binding			IPR000408 (PRINTS); IPR000306 (SMART); IPR000306 (PFAM); IPR009091 (G3DSA:2.130.10.GENE3D); IPR009091 (G3DSA:2.130.10.GENE3D); IPR013083 (G3DSA:3.30.40.GENE3D); IPR000408 (PFAM); mobidb-lite (MOBIDB_LITE); PTHR22870 (PANTHER); PTHR22870:SF358 (PANTHER); IPR000408 (PROSITE_PROFILES); IPR000408 (PROSITE_PROFILES); IPR000408 (PROSITE_PROFILES); IPR000408 (PROSITE_PROFILES); IPR000408 (PROSITE_PROFIL…	F:GO:0046872	F:metal ion binding
TRUE	[INTERPRO, BLASTED, MAPPED, ANNOTATED]	CRO_T128670	transcription factor TCP14-like	1859	18	7.33336e-54	85.26	4	P:GO:0006355; F:GO:0003700; F:GO:0043565; C:GO:0005634	P:regulation of transcription, DNA-templated; F:DNA-binding transcription factor activity; F:sequence-specific DNA binding; C:nucleus			IPR017887 (PFAM); mobidb-lite (MOBIDB_LITE); IPR005333 (PANTHER); PTHR31072:SF170 (PANTHER); IPR017887 (PROSITE_PROFILES)	F:GO:0003700	F:DNA-binding transcription factor activity
TRUE	[INTERPRO, BLASTED, MAPPED, ANNOTATED]	CRO_T128671	ran guanine nucleotide release factor-like	3385	20	9.89594e-26	92.44	1	P:GO:0015031	P:protein transport			no IPS match	no IPS match	no IPS match
TRUE	[INTERPRO, BLASTED, MAPPED, ANNOTATED]	CRO_T128673	uncharacterized protein LOC113781906	8515	20	4.896e-102	87.03	1	C:GO:0016021	C:integral component of membrane			IPR006852 (PFAM); PTHR12956:SF27 (PANTHER); IPR006852 (PANTHER)	no GO terms	no GO terms
TRUE	[INTERPRO, BLASTED, MAPPED, ANNOTATED]	CRO_T128678	protein PHYTOCHROME KINASE SUBSTRATE 1	1346	19	9.545e-146	56.04	1	P:GO:0009638	P:phototropism			IPR039615 (PANTHER); PTHR33781:SF4 (PANTHER)	P:GO:0009638	P:phototropism
TRUE	[INTERPRO, BLASTED, MAPPED, ANNOTATED]	CRO_T128684	putative SNAP25 homologous protein SNAP30	6580	20	1.13795e-30	61.44	2	F:GO:0005484; C:GO:0031201	F:SNAP receptor activity; C:SNARE complex			G3DSA:1.20.5.110 (GENE3D); mobidb-lite (MOBIDB_LITE); mobidb-lite (MOBIDB_LITE); mobidb-lite (MOBIDB_LITE); PTHR19305:SF25 (PANTHER); PTHR19305 (PANTHER); IPR044766 (CDD); SSF58038 (SUPERFAMILY)	F:GO:0005484; C:GO:0031201	F:SNAP receptor activity; C:SNARE complex
TRUE	[INTERPRO, BLASTED, MAPPED, ANNOTATED]	CRO_T128685	Protein FEZ	2574	19	3.94832e-55	90.17	2	P:GO:0006355; F:GO:0003677	P:regulation of transcription, DNA-templated; F:DNA binding			PTHR31744 (PANTHER); PTHR31744:SF77 (PANTHER)	no GO terms	no GO terms
TRUE	[INTERPRO, BLASTED, MAPPED, ANNOTATED]	CRO_T128679	probable methyltransferase PMT2	5635	18	1.22746e-169	79.71	5	P:GO:0032259; F:GO:0008168; C:GO:0005768; C:GO:0005802; C:GO:0016021	P:methylation; F:methyltransferase activity; C:endosome; C:trans-Golgi network; C:integral component of membrane	EC:2.1.1	Transferring one-carbon groups	IPR004159 (PFAM); PTHR10108:SF1119 (PANTHER); IPR004159 (PANTHER); IPR029063 (SUPERFAMILY)	F:GO:0008168	F:methyltransferase activity
TRUE	[INTERPRO, BLASTED, MAPPED]	CRO_T128680	DNA replication complex GINS protein PSF3-like	2215	19	1.83852e-37	56.53	4	P:GO:0006260; C:GO:0005634; C:GO:0016020; C:GO:0016021	P:DNA replication; C:nucleus; C:membrane; C:integral component of membrane			no IPS match	no IPS match	no IPS match
TRUE	[INTERPRO, BLASTED, MAPPED, ANNOTATED]	CRO_T128686	mitogen-activated protein kinase kinase kinase 18-like	1461	20	3.84661e-81	61.19	3	P:GO:0006468; F:GO:0004672; F:GO:0005524	P:protein phosphorylation; F:protein kinase activity; F:ATP binding	EC:2	Transferases	IPR000719 (PFAM); G3DSA:1.10.510.10 (GENE3D); PTHR48011 (PANTHER); PTHR48011:SF51 (PANTHER); IPR000719 (PROSITE_PROFILES); IPR011009 (SUPERFAMILY)	P:GO:0006468; F:GO:0004672; F:GO:0005524	P:protein phosphorylation; F:protein kinase activity; F:ATP binding
TRUE	[INTERPRO, BLASTED, MAPPED, ANNOTATED]	CRO_T128689	60S ribosomal protein L34	2217	20	1.39796e-20	88.08	4	P:GO:0006412; P:GO:0042254; F:GO:0003735; C:GO:0005840	P:translation; P:ribosome biogenesis; F:structural constituent of ribosome; C:ribosome			G3DSA:6.20.340.10 (GENE3D); IPR008195 (PFAM); IPR008195 (PANTHER); PTHR10759:SF13 (PANTHER)	P:GO:0006412; F:GO:0003735; C:GO:0005840	P:translation; F:structural constituent of ribosome; C:ribosome
TRUE	[INTERPRO, BLASTED, MAPPED, ANNOTATED]	CRO_T128690	putative transcription factor HB29-like	3590	20	1.20606e-87	78.41	1	C:GO:0016021	C:integral component of membrane			mobidb-lite (MOBIDB_LITE); mobidb-lite (MOBIDB_LITE); mobidb-lite (MOBIDB_LITE); mobidb-lite (MOBIDB_LITE); PTHR46741 (PANTHER); PTHR46741:SF4 (PANTHER)	no GO terms	no GO terms
TRUE	[INTERPRO, BLASTED, MAPPED, ANNOTATED]	CRO_T128691	zinc-finger homeodomain protein 11-like	944	20	1.66869e-68	66.89	4	P:GO:0006355; F:GO:0000976; F:GO:0003700; C:GO:0005634	P:regulation of transcription, DNA-templated; F:transcription cis-regulatory region binding; F:DNA-binding transcription factor activity; C:nucleus			IPR006456 (TIGRFAM); G3DSA:1.10.10.60 (GENE3D); IPR006455 (TIGRFAM); IPR006456 (PFAM); mobidb-lite (MOBIDB_LITE); mobidb-lite (MOBIDB_LITE); mobidb-lite (MOBIDB_LITE); mobidb-lite (MOBIDB_LITE); PTHR31948:SF72 (PANTHER); PTHR31948 (PANTHER); IPR006456 (PROSITE_PROFILES); IPR009057 (SUPERFAMILY)	no GO terms	no GO terms
TRUE	[INTERPRO, BLASTED, MAPPED, ANNOTATED]	CRO_T128694	putative sphinganine C(4)-monooxygenase 2-like isoform 1	4308	20	4.7665e-21	94.9	4	P:GO:0016567; F:GO:0004842; F:GO:0008270; C:GO:0016021	P:protein ubiquitination; F:ubiquitin-protein transferase activity; F:zinc ion binding; C:integral component of membrane	EC:2	Transferases	PS51257 (PROSITE_PROFILES)	no GO terms	no GO terms
TRUE	[INTERPRO, BLASTED, MAPPED, ANNOTATED]	CRO_T128695	probable apyrase 6	4530	20	6.09438e-67	72.12	4	P:GO:0009134; F:GO:0005524; F:GO:0017110; C:GO:0016021	P:nucleoside diphosphate catabolic process; F:ATP binding; F:nucleoside-diphosphatase activity; C:integral component of membrane	EC:3.6.1.6	Nucleoside diphosphate phosphatase	IPR000407 (PFAM); G3DSA:3.30.420.40 (GENE3D); mobidb-lite (MOBIDB_LITE); mobidb-lite (MOBIDB_LITE); PTHR11782:SF30 (PANTHER); IPR000407 (PANTHER); cd00012 (CDD)	F:GO:0016787	F:hydrolase activity
TRUE	[INTERPRO, NO-BLAST]	CRO_T128688	---NA---	427									no IPS match	no IPS match	no IPS match
TRUE	[INTERPRO, BLASTED, MAPPED]	CRO_T128681	zinc ion-binding protein	3926	20	2.79168e-116	58.52	5	P:GO:0006278; P:GO:0090502; F:GO:0003676; F:GO:0003964; F:GO:0004523	P:RNA-dependent DNA biosynthetic process; P:RNA phosphodiester bond hydrolysis, endonucleolytic; F:nucleic acid binding; F:RNA-directed DNA polymerase activity; F:RNA-DNA hybrid ribonuclease activity			IPR036691 (G3DSA:3.60.10.GENE3D); PTHR33710 (PANTHER); PTHR33710:SF13 (PANTHER); IPR036691 (SUPERFAMILY)	no GO terms	no GO terms
TRUE	[INTERPRO, BLASTED, MAPPED, ANNOTATED]	CRO_T128683	mitogen-activated protein kinase kinase kinase 18-like	6492	20	6.99227e-54	58.18	3	P:GO:0006468; F:GO:0004672; F:GO:0005524	P:protein phosphorylation; F:protein kinase activity; F:ATP binding	EC:2	Transferases	IPR000719 (SMART); IPR000719 (PFAM); G3DSA:1.10.510.10 (GENE3D); PTHR48011 (PANTHER); PTHR48011:SF51 (PANTHER); IPR000719 (PROSITE_PROFILES); IPR011009 (SUPERFAMILY)	P:GO:0006468; F:GO:0004672; F:GO:0005524	P:protein phosphorylation; F:protein kinase activity; F:ATP binding
TRUE	[INTERPRO, BLASTED, MAPPED, ANNOTATED]	CRO_T128696	amino acid transporter AVT1I-like	1987	20	3.23984e-104	71.69	2	P:GO:0006810; C:GO:0016020	P:transport; C:membrane			IPR013057 (PFAM); PTHR48017:SF109 (PANTHER); PTHR48017 (PANTHER)	no GO terms	no GO terms
TRUE	[INTERPRO, BLASTED, MAPPED]	CRO_T128697	putative gag-pol polyprotein	12112	20	0	59.41	3	P:GO:0015074; F:GO:0003676; F:GO:0008270	P:DNA integration; F:nucleic acid binding; F:zinc ion binding			PTHR14689 (PANTHER); PTHR14689:SF2 (PANTHER)	no GO terms	no GO terms
TRUE	[INTERPRO, BLASTED, MAPPED, ANNOTATED]	CRO_T128700	extracellular ribonuclease LE-like	1710	20	6.45556e-41	80.56	3	P:GO:0090502; F:GO:0003723; F:GO:0033897	P:RNA phosphodiester bond hydrolysis, endonucleolytic; F:RNA binding; F:ribonuclease T2 activity	EC:3.1; EC:4.6.1.19	Acting on ester bonds; Ribonuclease T(2)	IPR001568 (PFAM); IPR036430 (G3DSA:3.90.730.GENE3D); IPR001568 (PANTHER); PTHR11240:SF67 (PANTHER); IPR036430 (SUPERFAMILY)	F:GO:0003723; F:GO:0033897	F:RNA binding; F:ribonuclease T2 activity
TRUE	[INTERPRO, BLASTED, MAPPED, ANNOTATED]	CRO_T128702	intracellular ribonuclease LX-like	2053	20	4.21796e-62	80.56	6	P:GO:0006401; P:GO:0090502; F:GO:0000166; F:GO:0003723; F:GO:0033897; C:GO:0005576	P:RNA catabolic process; P:RNA phosphodiester bond hydrolysis, endonucleolytic; F:nucleotide binding; F:RNA binding; F:ribonuclease T2 activity; C:extracellular region	EC:3.1; EC:4.6.1.19	Acting on ester bonds; Ribonuclease T(2)	IPR001568 (PFAM); IPR036430 (G3DSA:3.90.730.GENE3D); IPR001568 (PANTHER); PTHR11240:SF55 (PANTHER); IPR033697 (CDD); IPR036430 (SUPERFAMILY)	F:GO:0003723; F:GO:0033897	F:RNA binding; F:ribonuclease T2 activity
TRUE	[INTERPRO, BLASTED, MAPPED, ANNOTATED]	CRO_T128703	intracellular ribonuclease LX-like	7165	20	3.76082e-62	86.62	7	P:GO:0006401; P:GO:0090502; F:GO:0003723; F:GO:0008137; F:GO:0033897; C:GO:0005576; C:GO:0005737	P:RNA catabolic process; P:RNA phosphodiester bond hydrolysis, endonucleolytic; F:RNA binding; F:NADH dehydrogenase (ubiquinone) activity; F:ribonuclease T2 activity; C:extracellular region; C:cytoplasm	EC:3.1; EC:4.6.1.19	Acting on ester bonds; Ribonuclease T(2)	IPR037232 (G3DSA:3.30.460.GENE3D); IPR001268 (PFAM); PTHR10884 (PANTHER); PTHR10884:SF14 (PANTHER); IPR037232 (SUPERFAMILY)	F:GO:0008137	F:NADH dehydrogenase (ubiquinone) activity
TRUE	[INTERPRO, BLASTED, MAPPED, ANNOTATED]	CRO_T128704	extracellular ribonuclease LE-like	1808	20	2.35162e-66	82.61	5	P:GO:0006401; P:GO:0090502; F:GO:0003723; F:GO:0033897; C:GO:0005576	P:RNA catabolic process; P:RNA phosphodiester bond hydrolysis, endonucleolytic; F:RNA binding; F:ribonuclease T2 activity; C:extracellular region	EC:3.1; EC:4.6.1.19	Acting on ester bonds; Ribonuclease T(2)	IPR036430 (G3DSA:3.90.730.GENE3D); IPR001568 (PFAM); IPR001568 (PANTHER); PTHR11240:SF67 (PANTHER); IPR036430 (SUPERFAMILY)	F:GO:0003723; F:GO:0033897	F:RNA binding; F:ribonuclease T2 activity
TRUE	[INTERPRO, BLASTED, MAPPED, ANNOTATED]	CRO_T128705	beta-1,3-galactosyltransferase GALT1	5577	20	7.02579e-114	83.22	7	P:GO:0006486; P:GO:0010493; F:GO:0010488; F:GO:0030246; F:GO:0047915; C:GO:0000139; C:GO:0016021	P:protein glycosylation; P:Lewis a epitope biosynthetic process; F:UDP-galactose:N-glycan beta-1,3-galactosyltransferase activity; F:carbohydrate binding; F:ganglioside galactosyltransferase activity; C:Golgi membrane; C:integral component of membrane	EC:2.4.1.62	Ganglioside galactosyltransferase	G3DSA:2.60.120.200 (GENE3D); IPR001079 (PFAM); IPR002659 (PANTHER); PTHR11214:SF287 (PANTHER); IPR001079 (PROSITE_PROFILES); IPR013320 (SUPERFAMILY)	P:GO:0006486; F:GO:0016758; F:GO:0030246; C:GO:0016020	P:protein glycosylation; F:hexosyltransferase activity; F:carbohydrate binding; C:membrane
TRUE	[INTERPRO, BLASTED, MAPPED, ANNOTATED]	CRO_T128708	E3 ubiquitin-protein ligase MPSR1	713	20	6.09755e-77	71.39	3	P:GO:0016567; F:GO:0061630; C:GO:0005737	P:protein ubiquitination; F:ubiquitin protein ligase activity; C:cytoplasm	EC:2	Transferases	IPR001841 (SMART); IPR001841 (PFAM); IPR013083 (G3DSA:3.30.40.GENE3D); mobidb-lite (MOBIDB_LITE); mobidb-lite (MOBIDB_LITE); mobidb-lite (MOBIDB_LITE); PTHR15710 (PANTHER); PTHR15710:SF96 (PANTHER); IPR001841 (PROSITE_PROFILES); cd16454 (CDD); SSF57850 (SUPERFAMILY)	no GO terms	no GO terms
TRUE	[INTERPRO, BLASTED, MAPPED, ANNOTATED]	CRO_T128701	probable carbohydrate esterase At4g34215	1829	20	2.00138e-77	75.87	2	F:GO:0016787; C:GO:0016021	F:hydrolase activity; C:integral component of membrane	EC:3	Hydrolases	IPR036514 (G3DSA:3.40.50.GENE3D); IPR005181 (PFAM); PTHR31988:SF26 (PANTHER); PTHR31988 (PANTHER); SSF52266 (SUPERFAMILY)	no GO terms	no GO terms
TRUE	[INTERPRO, BLASTED, MAPPED, ANNOTATED]	CRO_T128706	protein DMP9-like	665	20	2.02049e-123	85.04	2	P:GO:0010256; C:GO:0016021	P:endomembrane system organization; C:integral component of membrane			IPR007770 (PFAM); mobidb-lite (MOBIDB_LITE); PTHR31621:SF53 (PANTHER); IPR007770 (PANTHER)	no GO terms	no GO terms
TRUE	[INTERPRO, BLASTED, MAPPED, ANNOTATED]	CRO_T128707	50S ribosomal protein L18, chloroplastic-like	1290	20	6.07949e-47	47.13	3	P:GO:0006412; F:GO:0003735; C:GO:0005840	P:translation; F:structural constituent of ribosome; C:ribosome			IPR005484 (PFAM); G3DSA:3.30.420.100 (GENE3D); IPR005484 (PANTHER); PTHR12899:SF8 (PANTHER); cd00432 (CDD); SSF53137 (SUPERFAMILY)	P:GO:0006412; F:GO:0003735; C:GO:0005840	P:translation; F:structural constituent of ribosome; C:ribosome
TRUE	[INTERPRO, BLASTED, MAPPED, ANNOTATED]	CRO_T128709	myb family transcription factor PHL8-like	2132	20	6.25769e-41	60.74	1	F:GO:0003700	F:DNA-binding transcription factor activity			mobidb-lite (MOBIDB_LITE); mobidb-lite (MOBIDB_LITE); mobidb-lite (MOBIDB_LITE); PTHR31499:SF11 (PANTHER); IPR044848 (PANTHER)	F:GO:0003700	F:DNA-binding transcription factor activity
TRUE	[INTERPRO, BLASTED, MAPPED, ANNOTATED]	CRO_T128699	amino acid transporter AVT1I-like	2313	20	3.09977e-20	70.35	4	P:GO:0006810; P:GO:0009987; C:GO:0005774; C:GO:0005886	P:transport; P:cellular process; C:vacuolar membrane; C:plasma membrane			IPR013057 (PFAM); PTHR48017:SF39 (PANTHER); PTHR48017 (PANTHER)	no GO terms	no GO terms
TRUE	[INTERPRO, BLASTED, MAPPED, ANNOTATED]	CRO_T128698	amino acid transporter AVT1I-like	1263	20	3.62446e-22	68.14	3	P:GO:0009987; C:GO:0005774; C:GO:0005886	P:cellular process; C:vacuolar membrane; C:plasma membrane			no IPS match	no IPS match	no IPS match
TRUE	[INTERPRO, BLASTED, MAPPED, ANNOTATED]	CRO_T128711	cyclic dof factor 2-like	3059	20	4.23311e-164	71.05	3	P:GO:0006355; F:GO:0003677; C:GO:0005634	P:regulation of transcription, DNA-templated; F:DNA binding; C:nucleus			IPR003851 (PFAM); mobidb-lite (MOBIDB_LITE); mobidb-lite (MOBIDB_LITE); mobidb-lite (MOBIDB_LITE); mobidb-lite (MOBIDB_LITE); mobidb-lite (MOBIDB_LITE); mobidb-lite (MOBIDB_LITE); PTHR31089 (PANTHER); PTHR31089:SF45 (PANTHER); IPR003851 (PROSITE_PROFILES)	P:GO:0006355; F:GO:0003677	P:regulation of transcription, DNA-templated; F:DNA binding
TRUE	[INTERPRO, BLASTED, MAPPED, ANNOTATED]	CRO_T128714	putative expansin-B2	1210	20	6.83416e-71	63.01	2	P:GO:0019953; C:GO:0005576	P:sexual reproduction; C:extracellular region			IPR005795 (PRINTS); IPR036749 (G3DSA:2.60.40.GENE3D); IPR007117 (PFAM); PTHR31692 (PANTHER); PTHR31692:SF81 (PANTHER); IPR007117 (PROSITE_PROFILES); IPR036749 (SUPERFAMILY)	P:GO:0019953; C:GO:0005576	P:sexual reproduction; C:extracellular region
TRUE	[INTERPRO, BLASTED, MAPPED, ANNOTATED]	CRO_T128712	transcription factor MYB105-like	1528	20	3.67585e-94	65.26	1	P:GO:0006355	P:regulation of transcription, DNA-templated			IPR001005 (SMART); G3DSA:1.10.10.60 (GENE3D); IPR017930 (PFAM); mobidb-lite (MOBIDB_LITE); mobidb-lite (MOBIDB_LITE); PTHR45614 (PANTHER); PTHR45614:SF175 (PANTHER); IPR017930 (PROSITE_PROFILES); IPR001005 (PROSITE_PROFILES); IPR001005 (CDD); IPR009057 (SUPERFAMILY)	no GO terms	no GO terms
TRUE	[INTERPRO, BLASTED, MAPPED, ANNOTATED]	CRO_T128713	transcription termination factor MTEF1, chloroplastic	1695	20	9.77734e-143	80.42	6	P:GO:0006353; P:GO:0006355; P:GO:0009658; P:GO:0032502; F:GO:0003690; C:GO:0009507	P:DNA-templated transcription, termination; P:regulation of transcription, DNA-templated; P:chloroplast organization; P:developmental process; F:double-stranded DNA binding; C:chloroplast			IPR003690 (SMART); IPR038538 (G3DSA:1.25.70.GENE3D); IPR003690 (PFAM); PTHR13068:SF36 (PANTHER); IPR003690 (PANTHER); PS51257 (PROSITE_PROFILES)	P:GO:0006355; F:GO:0003690	P:regulation of transcription, DNA-templated; F:double-stranded DNA binding
TRUE	[INTERPRO, BLASTED, MAPPED, ANNOTATED]	CRO_T128717	expansin-A10 isoform X1	2258	20	1.55561e-53	95.61	4	P:GO:0009664; C:GO:0005576; C:GO:0005618; C:GO:0016020	P:plant-type cell wall organization; C:extracellular region; C:cell wall; C:membrane			IPR007118 (PRINTS); IPR002963 (PRINTS); IPR007112 (SMART); IPR009009 (PFAM); IPR036908 (G3DSA:2.40.40.GENE3D); PTHR31867 (PANTHER); PTHR31867:SF148 (PANTHER); IPR007112 (PROSITE_PROFILES); IPR036908 (SUPERFAMILY)	P:GO:0009664; C:GO:0005576	P:plant-type cell wall organization; C:extracellular region
TRUE	[INTERPRO, BLASTED, MAPPED]	CRO_T128720	protein FAR1-RELATED SEQUENCE 5-like	3998	20	1.00262e-27	50.07	4	P:GO:0006355; F:GO:0008270; F:GO:0046872; C:GO:0005634	P:regulation of transcription, DNA-templated; F:zinc ion binding; F:metal ion binding; C:nucleus			no IPS match	no IPS match	no IPS match
TRUE	[INTERPRO, BLASTED, MAPPED, ANNOTATED]	CRO_T128722	KH domain-containing protein At4g18375	3833	20	3.92734e-122	66.03	2	F:GO:0003723; C:GO:0005622	F:RNA binding; C:intracellular anatomical structure			IPR004087 (SMART); G3DSA:3.30.310.210 (GENE3D); IPR004088 (PFAM); mobidb-lite (MOBIDB_LITE); PTHR10288 (PANTHER); PTHR10288:SF267 (PANTHER); PS50084 (PROSITE_PROFILES); PS50084 (PROSITE_PROFILES); cd02396 (CDD); cd02396 (CDD); IPR036612 (SUPERFAMILY); IPR036612 (SUPERFAMILY)	F:GO:0003676; F:GO:0003723	F:nucleic acid binding; F:RNA binding
TRUE	[INTERPRO, BLASTED, MAPPED, ANNOTATED]	CRO_T128724	casparian strip membrane protein 2-like	1937	20	5.84606e-29	72.54	5	P:GO:0007043; P:GO:0042545; F:GO:0051539; C:GO:0005886; C:GO:0016021	P:cell-cell junction assembly; P:cell wall modification; F:4 iron, 4 sulfur cluster binding; C:plasma membrane; C:integral component of membrane			no IPS match	no IPS match	no IPS match
TRUE	[INTERPRO, BLASTED, MAPPED]	CRO_T128731	transcription factor MYB106-like	1356	20	1.24622e-71	71.27	1	C:GO:0005634	C:nucleus			G3DSA:1.10.10.60 (GENE3D); PTHR10641:SF586 (PANTHER); PTHR10641 (PANTHER); IPR017930 (PROSITE_PROFILES); IPR001005 (CDD)	no GO terms	no GO terms
TRUE	[INTERPRO, BLASTED, MAPPED, ANNOTATED]	CRO_T128721	Putative mandelonitrile lyase, related	8867	20	1.00489e-143	88.05	1	F:GO:0016829	F:lyase activity	EC:4	Lyases	IPR001841 (SMART); IPR013083 (G3DSA:3.30.40.GENE3D); mobidb-lite (MOBIDB_LITE); mobidb-lite (MOBIDB_LITE); PTHR31150:SF23 (PANTHER); PTHR31150 (PANTHER); IPR001841 (PROSITE_PROFILES); SSF57850 (SUPERFAMILY)	no GO terms	no GO terms
TRUE	[INTERPRO, NO-BLAST]	CRO_T128723	---NA---	1722									mobidb-lite (MOBIDB_LITE); mobidb-lite (MOBIDB_LITE)	no GO terms	no GO terms
TRUE	[INTERPRO, BLASTED, MAPPED, ANNOTATED]	CRO_T128726	photosynthetic NDH subunit of lumenal location 2, chloroplastic	1565	20	1.01675e-42	70.47	6	P:GO:0009767; F:GO:0005509; F:GO:0045156; C:GO:0009507; C:GO:0009654; C:GO:0019898	P:photosynthetic electron transport chain; F:calcium ion binding; F:electron transporter, transferring electrons within the cyclic electron transport pathway of photosynthesis activity; C:chloroplast; C:photosystem II oxygen evolving complex; C:extrinsic component of membrane	EC:1	Oxidoreductases	IPR008797 (PFAM); IPR023222 (G3DSA:1.20.120.GENE3D); IPR008797 (PANTHER); PTHR33399:SF5 (PANTHER); IPR023222 (SUPERFAMILY)	P:GO:0015979; F:GO:0005509; C:GO:0009523; C:GO:0009654; C:GO:0019898	P:photosynthesis; F:calcium ion binding; C:photosystem II; C:photosystem II oxygen evolving complex; C:extrinsic component of membrane
TRUE	[INTERPRO, BLASTED, MAPPED, ANNOTATED]	CRO_T128727	cytochrome P450 704B1 isoform X2	2622	20	2.74764e-162	77.83	5	F:GO:0004497; F:GO:0005506; F:GO:0016705; F:GO:0020037; C:GO:0016020	F:monooxygenase activity; F:iron ion binding; F:oxidoreductase activity, acting on paired donors, with incorporation or reduction of molecular oxygen; F:heme binding; C:membrane	EC:1.14	Acting on paired donors, with incorporation or reduction of molecular oxygen. The oxygen incorporated need not be derived from O(2)	IPR001128 (PRINTS); IPR002401 (PRINTS); IPR036396 (G3DSA:1.10.630.GENE3D); IPR001128 (PFAM); PTHR24296 (PANTHER); PTHR24296:SF8 (PANTHER); IPR036396 (SUPERFAMILY)	F:GO:0004497; F:GO:0005506; F:GO:0016705; F:GO:0020037	F:monooxygenase activity; F:iron ion binding; F:oxidoreductase activity, acting on paired donors, with incorporation or reduction of molecular oxygen; F:heme binding
TRUE	[INTERPRO, BLASTED, MAPPED]	CRO_T128728	NAC domain-containing protein 2-like	2101	20	1.71808e-80	69.52	2	P:GO:0006355; F:GO:0003677	P:regulation of transcription, DNA-templated; F:DNA binding			PTHR31719 (PANTHER); PTHR31719:SF171 (PANTHER)	no GO terms	no GO terms
TRUE	[INTERPRO, BLASTED, MAPPED, ANNOTATED]	CRO_T128729	N-terminal acetyltransferase A, auxiliary subunit	1739	20	0	81.31	3	P:GO:0032259; F:GO:0005515; F:GO:0008168	P:methylation; F:protein binding; F:methyltransferase activity	EC:2.1.1	Transferring one-carbon groups	IPR001214 (SMART); IPR019734 (SMART); IPR011990 (G3DSA:1.25.40.GENE3D); IPR001214 (PFAM); G3DSA:2.170.270.10 (GENE3D); mobidb-lite (MOBIDB_LITE); mobidb-lite (MOBIDB_LITE); PTHR47643 (PANTHER); IPR001214 (PROSITE_PROFILES); cd20071 (CDD); SSF82199 (SUPERFAMILY); IPR011990 (SUPERFAMILY)	F:GO:0005515	F:protein binding
TRUE	[INTERPRO, BLASTED, MAPPED, ANNOTATED]	CRO_T128730	anaphase-promoting complex subunit 2	7550	20	3.27395e-107	92.31	5	P:GO:0006511; P:GO:0007049; P:GO:0051301; F:GO:0031625; C:GO:0005680	P:ubiquitin-dependent protein catabolic process; P:cell cycle; P:cell division; F:ubiquitin protein ligase binding; C:anaphase-promoting complex			PTHR45957:SF2 (PANTHER); IPR044554 (PANTHER)	no GO terms	no GO terms
TRUE	[INTERPRO, BLASTED, MAPPED, ANNOTATED]	CRO_T128733	mitochondrial uncoupling protein 3	4908	20	1.61192e-98	89.41	2	P:GO:0055085; C:GO:0016021	P:transmembrane transport; C:integral component of membrane			IPR018108 (PFAM); IPR023395 (G3DSA:1.50.40.GENE3D); PTHR45618 (PANTHER); PTHR45618:SF8 (PANTHER); IPR018108 (PROSITE_PROFILES); IPR018108 (PROSITE_PROFILES); IPR023395 (SUPERFAMILY)	no GO terms	no GO terms
TRUE	[INTERPRO, BLASTED, MAPPED, ANNOTATED]	CRO_T128734	transcription factor MYB106-like	1854	20	4.71079e-40	83.48	1	C:GO:0005634	C:nucleus			mobidb-lite (MOBIDB_LITE); PTHR10641:SF1203 (PANTHER); PTHR10641 (PANTHER)	no GO terms	no GO terms
TRUE	[INTERPRO, BLASTED, MAPPED, ANNOTATED]	CRO_T128736	transcription factor MYB16	1844	20	2.30396e-25	64.86	1	C:GO:0005634	C:nucleus			G3DSA:1.10.10.60 (GENE3D); PTHR10641 (PANTHER); PTHR10641:SF586 (PANTHER); IPR017930 (PROSITE_PROFILES); IPR001005 (CDD)	no GO terms	no GO terms
TRUE	[INTERPRO, BLASTED, MAPPED, ANNOTATED]	CRO_T128738	phosphate transporter PHO1 homolog 10 isoform X1	4657	20	1.29796e-72	67.27	6	P:GO:0006817; P:GO:0016036; F:GO:0000822; F:GO:0015114; C:GO:0005802; C:GO:0005886	P:phosphate ion transport; P:cellular response to phosphate starvation; F:inositol hexakisphosphate binding; F:phosphate ion transmembrane transporter activity; C:trans-Golgi network; C:plasma membrane	EC:7	Translocases	IPR004331 (PFAM); PTHR10783:SF109 (PANTHER); PTHR10783 (PANTHER); IPR004331 (PROSITE_PROFILES)	no GO terms	no GO terms
TRUE	[INTERPRO, BLASTED, MAPPED, ANNOTATED]	CRO_T128739	neurofilament light polypeptide-like	596	20	1.39653e-35	80.57	2	P:GO:0006414; F:GO:0003746	P:translational elongation; F:translation elongation factor activity			SM01227 (SMART); IPR012891 (PFAM); G3DSA:1.10.287.2900 (GENE3D); mobidb-lite (MOBIDB_LITE); mobidb-lite (MOBIDB_LITE); mobidb-lite (MOBIDB_LITE); mobidb-lite (MOBIDB_LITE); mobidb-lite (MOBIDB_LITE); mobidb-lite (MOBIDB_LITE); PTHR34357 (PANTHER)	no GO terms	no GO terms
TRUE	[INTERPRO, BLASTED, MAPPED, ANNOTATED]	CRO_T128740	ribulose-1,5 bisphosphate carboxylase/oxygenase large subunit N-methyltransferase, chloroplastic	2786	20	2.99601e-117	90.58	5	P:GO:0018026; F:GO:0005515; F:GO:0016279; F:GO:0030785; C:GO:0009507	P:peptidyl-lysine monomethylation; F:protein binding; F:protein-lysine N-methyltransferase activity; F:[ribulose-bisphosphate carboxylase]-lysine N-methyltransferase activity; C:chloroplast	EC:2.1.1.127	[Ribulose-bisphosphate carboxylase]-lysine N-methyltransferase	IPR001214 (PFAM); G3DSA:3.90.1410.10 (GENE3D); PTHR13271 (PANTHER); PTHR13271:SF118 (PANTHER); SSF82199 (SUPERFAMILY)	F:GO:0005515	F:protein binding
TRUE	[INTERPRO, BLASTED, MAPPED, ANNOTATED]	CRO_T128742	transmembrane emp24 domain-containing protein p24delta9	3716	20	2.69535e-34	93.55	8	P:GO:0006886; P:GO:0006888; P:GO:0007030; C:GO:0005783; C:GO:0005793; C:GO:0005794; C:GO:0016021; C:GO:0030134	P:intracellular protein transport; P:endoplasmic reticulum to Golgi vesicle-mediated transport; P:Golgi organization; C:endoplasmic reticulum; C:endoplasmic reticulum-Golgi intermediate compartment; C:Golgi apparatus; C:integral component of membrane; C:COPII-coated ER to Golgi transport vesicle			no IPS match	no IPS match	no IPS match
TRUE	[INTERPRO, BLASTED]	CRO_T128737	Hypothetical predicted protein	1439	20	0	75.06						IPR023296 (G3DSA:2.115.10.GENE3D); IPR023296 (G3DSA:2.115.10.GENE3D); mobidb-lite (MOBIDB_LITE); PTHR35279 (PANTHER); PTHR35279:SF3 (PANTHER); IPR023296 (SUPERFAMILY); IPR023296 (SUPERFAMILY)	no GO terms	no GO terms
TRUE	[INTERPRO, BLASTED, MAPPED, ANNOTATED]	CRO_T128741	O-fucosyltransferase 3	5432	20	1.35981e-39	92.52	5	P:GO:0006004; F:GO:0005509; F:GO:0016757; C:GO:0009507; C:GO:0016021	P:fucose metabolic process; F:calcium ion binding; F:glycosyltransferase activity; C:chloroplast; C:integral component of membrane	EC:2.4	Glycosyltransferases	no IPS match	no IPS match	no IPS match
TRUE	[INTERPRO, BLASTED, MAPPED, ANNOTATED]	CRO_T128743	integrin-linked protein kinase 1	5414	20	6.76987e-40	93.09	5	P:GO:0006468; P:GO:0007229; F:GO:0004674; F:GO:0005515; F:GO:0005524	P:protein phosphorylation; P:integrin-mediated signaling pathway; F:protein serine/threonine kinase activity; F:protein binding; F:ATP binding	EC:2.7.1	Transferring phosphorus-containing groups	IPR002110 (SMART); IPR020683 (PFAM); IPR036770 (G3DSA:1.25.40.GENE3D); mobidb-lite (MOBIDB_LITE); PTHR44329 (PANTHER); PTHR44329:SF157 (PANTHER); PS50297 (PROSITE_PROFILES); IPR002110 (PROSITE_PROFILES); IPR036770 (SUPERFAMILY)	F:GO:0005515	F:protein binding
TRUE	[INTERPRO, BLASTED]	CRO_T128744	Hypothetical predicted protein	2869	20	5.20756e-32	60.61						mobidb-lite (MOBIDB_LITE); mobidb-lite (MOBIDB_LITE); PTHR37178 (PANTHER)	no GO terms	no GO terms
TRUE	[INTERPRO, BLASTED, MAPPED, ANNOTATED]	CRO_T128746	vesicle transport v-SNARE 12	2773	20	1.64086e-26	61.89	3	P:GO:0006886; P:GO:0016192; C:GO:0016020	P:intracellular protein transport; P:vesicle-mediated transport; C:membrane			IPR007705 (PFAM); IPR038407 (G3DSA:1.20.58.GENE3D); PTHR21230:SF63 (PANTHER); PTHR21230 (PANTHER); IPR010989 (SUPERFAMILY)	P:GO:0006886; P:GO:0016192; C:GO:0016020	P:intracellular protein transport; P:vesicle-mediated transport; C:membrane
TRUE	[INTERPRO, BLASTED, MAPPED]	CRO_T128735	uncharacterized protein LOC113722504	850	20	5.72346e-26	61.45	5	P:GO:0007131; P:GO:0051177; P:GO:0051321; F:GO:0003676; F:GO:0008270	P:reciprocal meiotic recombination; P:meiotic sister chromatid cohesion; P:meiotic cell cycle; F:nucleic acid binding; F:zinc ion binding			IPR004332 (PFAM); mobidb-lite (MOBIDB_LITE)	no GO terms	no GO terms
TRUE	[INTERPRO, BLASTED, MAPPED, ANNOTATED]	CRO_T128747	pentatricopeptide repeat-containing protein At4g33990 isoform X1	3784	20	0	82.96	2	F:GO:0005515; F:GO:0008270	F:protein binding; F:zinc ion binding			IPR002885 (PFAM); IPR011990 (G3DSA:1.25.40.GENE3D); IPR002885 (PFAM); IPR011990 (G3DSA:1.25.40.GENE3D); IPR032867 (PFAM); IPR002885 (TIGRFAM); IPR002885 (PFAM); IPR011990 (G3DSA:1.25.40.GENE3D); PTHR47926:SF212 (PANTHER); PTHR47926 (PANTHER); PTHR47926 (PANTHER); PTHR47926 (PANTHER); PTHR47926:SF212 (PANTHER); IPR002885 (PROSITE_PROFILES); IPR002885 (PROSITE_PROFILES); IPR002885 (PROSITE_PROFILES…	F:GO:0005515; F:GO:0008270	F:protein binding; F:zinc ion binding
TRUE	[INTERPRO, BLASTED, MAPPED, ANNOTATED]	CRO_T128750	probable xyloglucan 6-xylosyltransferase 5	1322	20	0	83.12	6	P:GO:0009969; F:GO:0016758; C:GO:0000139; C:GO:0005768; C:GO:0005802; C:GO:0016021	P:xyloglucan biosynthetic process; F:hexosyltransferase activity; C:Golgi membrane; C:endosome; C:trans-Golgi network; C:integral component of membrane	EC:2.4.1	Glycosyltransferases	IPR008630 (PFAM); IPR029044 (G3DSA:3.90.550.GENE3D); mobidb-lite (MOBIDB_LITE); PTHR31311 (PANTHER); PTHR31311:SF23 (PANTHER)	F:GO:0016757; C:GO:0016021	F:glycosyltransferase activity; C:integral component of membrane
TRUE	[INTERPRO, BLASTED, MAPPED, ANNOTATED]	CRO_T128752	CSC1-like protein HYP1 isoform X1	7404	20	8.3053e-59	76.4	2	P:GO:0034220; C:GO:0016020	P:ion transmembrane transport; C:membrane			no IPS match	no IPS match	no IPS match
TRUE	[INTERPRO, BLASTED, MAPPED, ANNOTATED]	CRO_T128753	Ethylene-responsive transcription factor RAP2-11 like	1071	20	1.30488e-69	58.06	3	P:GO:0006355; F:GO:0003677; F:GO:0003700	P:regulation of transcription, DNA-templated; F:DNA binding; F:DNA-binding transcription factor activity			IPR001471 (PRINTS); IPR001471 (SMART); IPR001471 (PFAM); IPR036955 (G3DSA:3.30.730.GENE3D); PTHR31194:SF87 (PANTHER); PTHR31194 (PANTHER); PTHR31194 (PANTHER); PTHR31194:SF87 (PANTHER); IPR001471 (PROSITE_PROFILES); IPR001471 (CDD); IPR016177 (SUPERFAMILY)	P:GO:0006355; F:GO:0003677; F:GO:0003700	P:regulation of transcription, DNA-templated; F:DNA binding; F:DNA-binding transcription factor activity
TRUE	[INTERPRO, BLASTED, MAPPED, ANNOTATED]	CRO_T128754	protein argonaute 7-like	7761	20	0	92.66	3	P:GO:0010492; P:GO:0016246; F:GO:0003676	P:maintenance of shoot apical meristem identity; P:RNA interference; F:nucleic acid binding			IPR003165 (SMART); IPR003165 (PFAM); G3DSA:3.40.50.2300 (GENE3D); IPR036397 (G3DSA:3.30.420.GENE3D); PTHR22891:SF9 (PANTHER); PTHR22891 (PANTHER); IPR003165 (PROSITE_PROFILES); cd04657 (CDD); IPR012337 (SUPERFAMILY)	F:GO:0003676	F:nucleic acid binding
TRUE	[INTERPRO, BLASTED, MAPPED, ANNOTATED]	CRO_T128757	putative disease resistance protein-like	1004	20	2.87845e-121	73.15	1	C:GO:0016021	C:integral component of membrane			PTHR33133:SF7 (PANTHER); PTHR33133 (PANTHER)	no GO terms	no GO terms
TRUE	[INTERPRO, BLASTED, MAPPED, ANNOTATED]	CRO_T128748	ARF guanine-nucleotide exchange factor GNOM	5817	20	0	93.21	6	P:GO:0015031; P:GO:0032012; P:GO:0050790; F:GO:0005085; C:GO:0005829; C:GO:0016020	P:protein transport; P:regulation of ARF protein signal transduction; P:regulation of catalytic activity; F:guanyl-nucleotide exchange factor activity; C:cytosol; C:membrane			IPR000904 (SMART); IPR023394 (G3DSA:1.10.1000.GENE3D); IPR032691 (PFAM); IPR000904 (PFAM); G3DSA:1.10.220.20 (GENE3D); mobidb-lite (MOBIDB_LITE); mobidb-lite (MOBIDB_LITE); mobidb-lite (MOBIDB_LITE); mobidb-lite (MOBIDB_LITE); PTHR10663 (PANTHER); PTHR10663:SF350 (PANTHER); IPR000904 (PROSITE_PROFILES); IPR000904 (CDD); IPR035999 (SUPERFAMILY); IPR016024 (SUPERFAMILY)	P:GO:0032012; F:GO:0005085	P:regulation of ARF protein signal transduction; F:guanyl-nucleotide exchange factor activity
TRUE	[INTERPRO, BLASTED, MAPPED, ANNOTATED]	CRO_T128749	26S proteasome non-ATPase regulatory subunit 11 homolog	1271	20	0	96.73	4	P:GO:0006511; P:GO:0043248; F:GO:0005198; C:GO:0008541	P:ubiquitin-dependent protein catabolic process; P:proteasome assembly; F:structural molecule activity; C:proteasome regulatory particle, lid subcomplex			SM00753 (SMART); IPR000717 (SMART); IPR000717 (PFAM); IPR040773 (PFAM); G3DSA:1.25.40.570 (GENE3D); IPR040780 (PFAM); PTHR10678:SF9 (PANTHER); PTHR10678 (PANTHER); IPR000717 (PROSITE_PROFILES); IPR036390 (SUPERFAMILY)	no GO terms	no GO terms
TRUE	[INTERPRO, NO-BLAST]	CRO_T128751	---NA---	1619									no IPS match	no IPS match	no IPS match
TRUE	[INTERPRO, BLASTED, MAPPED, ANNOTATED]	CRO_T128755	protein UXT homolog isoform X1	9660	20	5.3993e-13	93.58	5	P:GO:0045944; F:GO:0003712; C:GO:0000785; C:GO:0016021; C:GO:0016592	P:positive regulation of transcription by RNA polymerase II; F:transcription coregulator activity; C:chromatin; C:integral component of membrane; C:mediator complex			no IPS match	no IPS match	no IPS match
TRUE	[INTERPRO, BLASTED, MAPPED, ANNOTATED]	CRO_T128756	putative dual specificity protein kinase splA-like	1118	20	2.88165e-149	84.3	1	C:GO:0016021	C:integral component of membrane			PTHR33133 (PANTHER); PTHR33133:SF22 (PANTHER)	no GO terms	no GO terms
TRUE	[INTERPRO, BLASTED, MAPPED, ANNOTATED]	CRO_T128758	probable protein S-acyltransferase 22	5985	20	1.25772e-73	78.32	6	P:GO:0006612; P:GO:0018230; F:GO:0019706; C:GO:0005783; C:GO:0005794; C:GO:0016021	P:protein targeting to membrane; P:peptidyl-L-cysteine S-palmitoylation; F:protein-cysteine S-palmitoyltransferase activity; C:endoplasmic reticulum; C:Golgi apparatus; C:integral component of membrane	EC:2.3.1.225	Protein S-acyltransferase	mobidb-lite (MOBIDB_LITE); mobidb-lite (MOBIDB_LITE); mobidb-lite (MOBIDB_LITE); mobidb-lite (MOBIDB_LITE); mobidb-lite (MOBIDB_LITE); PTHR22883:SF265 (PANTHER); PTHR22883 (PANTHER)	no GO terms	no GO terms
TRUE	[INTERPRO, BLASTED]	CRO_T128759	protein ENHANCED DISEASE RESISTANCE 2	4629	20	2.51088e-39	52.27						no IPS match	no IPS match	no IPS match
TRUE	[INTERPRO, BLASTED, MAPPED, ANNOTATED]	CRO_T128763	isopentenyl phosphate kinase isoform X1	3844	20	3.4627e-23	71.03	3	P:GO:0044237; F:GO:0000166; F:GO:0016772	P:cellular metabolic process; F:nucleotide binding; F:transferase activity, transferring phosphorus-containing groups	EC:2.7	Transferring phosphorus-containing groups	no IPS match	no IPS match	no IPS match
TRUE	[INTERPRO, BLASTED, MAPPED]	CRO_T128768	Hypothetical predicted protein	3669	20	5.92593e-32	63.57	2	C:GO:0016020; C:GO:0016021	C:membrane; C:integral component of membrane			PTHR16255 (PANTHER); PTHR16255:SF16 (PANTHER)	no GO terms	no GO terms
TRUE	[INTERPRO, BLASTED, MAPPED, ANNOTATED]	CRO_T128760	probable WRKY transcription factor 4	3968	20	1.05649e-110	79.04	4	P:GO:0006355; F:GO:0003700; F:GO:0043565; C:GO:0005634	P:regulation of transcription, DNA-templated; F:DNA-binding transcription factor activity; F:sequence-specific DNA binding; C:nucleus			IPR003657 (SMART); IPR003657 (PFAM); IPR036576 (G3DSA:2.20.25.GENE3D); mobidb-lite (MOBIDB_LITE); mobidb-lite (MOBIDB_LITE); mobidb-lite (MOBIDB_LITE); mobidb-lite (MOBIDB_LITE); mobidb-lite (MOBIDB_LITE); IPR044810 (PANTHER); PTHR31221:SF192 (PANTHER); IPR003657 (PROSITE_PROFILES); IPR036576 (SUPERFAMILY)	P:GO:0006355; F:GO:0003700; F:GO:0043565	P:regulation of transcription, DNA-templated; F:DNA-binding transcription factor activity; F:sequence-specific DNA binding
TRUE	[INTERPRO, BLASTED, MAPPED, ANNOTATED]	CRO_T128764	eukaryotic translation initiation factor 5A	2407	20	1.1196e-33	67.09	3	P:GO:0045901; F:GO:0003746; F:GO:0043022	P:positive regulation of translational elongation; F:translation elongation factor activity; F:ribosome binding			IPR014722 (G3DSA:2.30.30.GENE3D); IPR001884 (PANTHER); PTHR11673:SF42 (PANTHER); IPR008991 (SUPERFAMILY)	P:GO:0045901; F:GO:0003723; F:GO:0003746; F:GO:0043022	P:positive regulation of translational elongation; F:RNA binding; F:translation elongation factor activity; F:ribosome binding
TRUE	[INTERPRO, BLASTED, MAPPED, ANNOTATED]	CRO_T128765	mitotic checkpoint protein BUB3.3-like isoform X1	3444	20	1.99094e-21	71.23	3	F:GO:0005515; C:GO:0032991; C:GO:0043229	F:protein binding; C:protein-containing complex; C:intracellular organelle			IPR015943 (G3DSA:2.130.10.GENE3D); PTHR10971:SF17 (PANTHER); PTHR10971 (PANTHER); PTHR10971:SF17 (PANTHER); PTHR10971 (PANTHER); IPR036322 (SUPERFAMILY)	F:GO:0005515	F:protein binding
TRUE	[INTERPRO, BLASTED, ANNOTATED]	CRO_T128766	putative pentatricopeptide repeat-containing protein At1g26500	2733	20	0	84.98	1	F:GO:0005515	F:protein binding			IPR002885 (PFAM); IPR002885 (PFAM); IPR002885 (PFAM); IPR011990 (G3DSA:1.25.40.GENE3D); IPR002885 (TIGRFAM); IPR011990 (G3DSA:1.25.40.GENE3D); IPR011990 (G3DSA:1.25.40.GENE3D); PTHR47942 (PANTHER); PTHR47942:SF45 (PANTHER); IPR002885 (PROSITE_PROFILES); IPR002885 (PROSITE_PROFILES); IPR002885 (PROSITE_PROFILES)	F:GO:0005515	F:protein binding
TRUE	[INTERPRO, BLASTED, MAPPED, ANNOTATED]	CRO_T128767	cell division topological specificity factor homolog, chloroplastic	743	20	2.44851e-117	84.54	5	P:GO:0010020; P:GO:0032955; F:GO:0042802; F:GO:0051117; C:GO:0009706	P:chloroplast fission; P:regulation of division septum assembly; F:identical protein binding; F:ATPase binding; C:chloroplast inner membrane			IPR005527 (PFAM); IPR036707 (G3DSA:3.30.1070.GENE3D); PTHR33404:SF2 (PANTHER); IPR005527 (PANTHER)	P:GO:0032955; P:GO:0051301	P:regulation of division septum assembly; P:cell division
TRUE	[INTERPRO, BLASTED]	CRO_T128769	uncharacterized protein At5g01610-like	2709	20	5.17395e-62	87						IPR007493 (PFAM); IPR036758 (G3DSA:2.30.240.GENE3D); IPR007493 (PANTHER); PTHR31676:SF74 (PANTHER); IPR036758 (SUPERFAMILY)	no GO terms	no GO terms
TRUE	[INTERPRO, BLASTED, MAPPED]	CRO_T128761	plant self-incompatibility protein S1 family	464	20	1.86941e-24	57.5	4	P:GO:0060320; C:GO:0005576; C:GO:0016020; C:GO:0016021	P:rejection of self pollen; C:extracellular region; C:membrane; C:integral component of membrane			IPR010264 (PFAM); IPR010264 (PANTHER); PTHR31232:SF58 (PANTHER)	no GO terms	no GO terms
TRUE	[INTERPRO, BLASTED, MAPPED]	CRO_T128762	S-protein homolog 24-like	660	20	8.69977e-28	62.53	2	P:GO:0060320; C:GO:0005576	P:rejection of self pollen; C:extracellular region			no IPS match	no IPS match	no IPS match
TRUE	[INTERPRO, BLASTED, MAPPED]	CRO_T128770	Hypothetical predicted protein	7461	20	0	65.46	1	F:GO:0030246	F:carbohydrate binding			IPR008581 (PFAM); mobidb-lite (MOBIDB_LITE); mobidb-lite (MOBIDB_LITE); mobidb-lite (MOBIDB_LITE); mobidb-lite (MOBIDB_LITE); mobidb-lite (MOBIDB_LITE); PTHR33167:SF20 (PANTHER); PTHR33167 (PANTHER)	no GO terms	no GO terms
TRUE	[INTERPRO, BLASTED, MAPPED, ANNOTATED]	CRO_T128771	26S proteasome non-ATPase regulatory subunit 10	3237	20	1.01972e-35	91.34	4	P:GO:0045944; F:GO:0000976; C:GO:0000502; C:GO:0005634	P:positive regulation of transcription by RNA polymerase II; F:transcription cis-regulatory region binding; C:proteasome complex; C:nucleus			no IPS match	no IPS match	no IPS match
TRUE	[INTERPRO, BLASTED]	CRO_T128772	GDAP2 -like protein	4416	20	2.54843e-16	90.76						no IPS match	no IPS match	no IPS match
TRUE	[INTERPRO, BLASTED, MAPPED, ANNOTATED]	CRO_T128773	protein GDAP2 homolog	5233	20	3.3914e-47	90.53	1	C:GO:0016021	C:integral component of membrane			PTHR11106 (PANTHER); PTHR11106:SF109 (PANTHER)	no GO terms	no GO terms
TRUE	[INTERPRO, BLASTED]	CRO_T128775	GDAP2 -like protein	2430	20	1.2897e-16	90.76						no IPS match	no IPS match	no IPS match
TRUE	[INTERPRO, BLASTED, MAPPED, ANNOTATED]	CRO_T128776	clp protease adapter protein ClpF, chloroplastic	4263	20	1.21826e-39	74.26	1	F:GO:0003677	F:DNA binding			no IPS match	no IPS match	no IPS match
TRUE	[INTERPRO, BLASTED, MAPPED]	CRO_T128777	nodulin-related protein 1-like	602	20	1.86485e-12	67.8	2	P:GO:0009408; P:GO:0010115	P:response to heat; P:regulation of abscisic acid biosynthetic process			mobidb-lite (MOBIDB_LITE); mobidb-lite (MOBIDB_LITE); mobidb-lite (MOBIDB_LITE)	no GO terms	no GO terms
TRUE	[INTERPRO, BLASTED, MAPPED, ANNOTATED]	CRO_T128778	nodulin-related protein 1	620	20	3.58298e-26	55.39	2	P:GO:0009408; P:GO:0010115	P:response to heat; P:regulation of abscisic acid biosynthetic process			mobidb-lite (MOBIDB_LITE); mobidb-lite (MOBIDB_LITE); mobidb-lite (MOBIDB_LITE); mobidb-lite (MOBIDB_LITE); IPR040294 (PANTHER); PTHR35098:SF1 (PANTHER)	P:GO:0009408; P:GO:0010115	P:response to heat; P:regulation of abscisic acid biosynthetic process
TRUE	[INTERPRO, BLASTED, MAPPED, ANNOTATED]	CRO_T128780	E3 ubiquitin-protein ligase RNF182-like	794	20	2.86249e-127	80.88	2	F:GO:0046872; C:GO:0016021	F:metal ion binding; C:integral component of membrane			IPR013083 (G3DSA:3.30.40.GENE3D); IPR027370 (PFAM); PTHR46616:SF1 (PANTHER); PTHR46616 (PANTHER); IPR001841 (PROSITE_PROFILES); SSF57850 (SUPERFAMILY)	no GO terms	no GO terms
TRUE	[INTERPRO, BLASTED, MAPPED, ANNOTATED]	CRO_T128782	pentatricopeptide repeat-containing protein At5g66520-like	1493	20	0	84.2	4	P:GO:1900865; F:GO:0005515; C:GO:0009507; C:GO:0016021	P:chloroplast RNA modification; F:protein binding; C:chloroplast; C:integral component of membrane			IPR002885 (PFAM); IPR011990 (G3DSA:1.25.40.GENE3D); IPR002885 (TIGRFAM); IPR002885 (PFAM); IPR011990 (G3DSA:1.25.40.GENE3D); PTHR47928 (PANTHER); PTHR47928:SF89 (PANTHER); IPR002885 (PROSITE_PROFILES); IPR002885 (PROSITE_PROFILES); IPR002885 (PROSITE_PROFILES)	F:GO:0005515	F:protein binding
TRUE	[INTERPRO, BLASTED, MAPPED, ANNOTATED]	CRO_T128783	ribonucleoside-diphosphate reductase small chain	989	20	0	96.65	2	P:GO:0009263; F:GO:0016491	P:deoxyribonucleotide biosynthetic process; F:oxidoreductase activity	EC:1	Oxidoreductases	IPR012348 (G3DSA:1.10.620.GENE3D); IPR000358 (PFAM); PTHR23409:SF38 (PANTHER); IPR000358 (PANTHER); IPR033909 (CDD); IPR009078 (SUPERFAMILY)	P:GO:0009263; F:GO:0016491	P:deoxyribonucleotide biosynthetic process; F:oxidoreductase activity
TRUE	[INTERPRO, BLASTED, MAPPED, ANNOTATED]	CRO_T128786	probable inactive purple acid phosphatase 2	4488	20	0	87.73	4	P:GO:0016311; F:GO:0003993; F:GO:0046872; C:GO:0016021	P:dephosphorylation; F:acid phosphatase activity; F:metal ion binding; C:integral component of membrane	EC:3.1.3.2	Acid phosphatase	IPR029052 (G3DSA:3.60.21.GENE3D); IPR004843 (PFAM); IPR025733 (PFAM); PTHR45778 (PANTHER); PTHR45778:SF7 (PANTHER); IPR041792 (CDD); IPR029052 (SUPERFAMILY)	F:GO:0016787	F:hydrolase activity
TRUE	[INTERPRO, BLASTED, MAPPED, ANNOTATED]	CRO_T128789	alpha-1,4 glucan phosphorylase L-2 isozyme, chloroplastic/amyloplastic-like isoform X1	6443	20	3.66402e-89	69.82	5	P:GO:0005980; F:GO:0005515; F:GO:0008184; F:GO:0030170; C:GO:0009536	P:glycogen catabolic process; F:protein binding; F:glycogen phosphorylase activity; F:pyridoxal phosphate binding; C:plastid	EC:2.4.1.1	Glycogen phosphorylase	G3DSA:3.40.50.2000 (GENE3D); IPR000811 (PFAM); mobidb-lite (MOBIDB_LITE); PTHR11468:SF27 (PANTHER); IPR000811 (PANTHER); SSF53756 (SUPERFAMILY)	P:GO:0005975; F:GO:0008184	P:carbohydrate metabolic process; F:glycogen phosphorylase activity
TRUE	[INTERPRO, BLASTED, MAPPED, ANNOTATED]	CRO_T128790	probable WRKY transcription factor 57	4176	20	1.81926e-44	75.09	4	P:GO:0006355; F:GO:0003700; F:GO:0043565; C:GO:0005634	P:regulation of transcription, DNA-templated; F:DNA-binding transcription factor activity; F:sequence-specific DNA binding; C:nucleus			mobidb-lite (MOBIDB_LITE); mobidb-lite (MOBIDB_LITE)	no GO terms	no GO terms
TRUE	[INTERPRO, BLASTED, MAPPED, ANNOTATED]	CRO_T128779	nudC domain-containing protein 2	3990	20	3.22906e-23	92.96	4	P:GO:0006457; F:GO:0051082; C:GO:0005634; C:GO:0005737	P:protein folding; F:unfolded protein binding; C:nucleus; C:cytoplasm			G3DSA:1.20.5.740 (GENE3D); IPR037898 (PANTHER); PTHR12356:SF18 (PANTHER); IPR008978 (SUPERFAMILY)	no GO terms	no GO terms
TRUE	[INTERPRO, BLASTED, MAPPED, ANNOTATED]	CRO_T128781	heparanase-like protein 2	5839	20	5.04282e-134	58.68	2	F:GO:0016798; C:GO:0016020	F:hydrolase activity, acting on glycosyl bonds; C:membrane			IPR005199 (PFAM); G3DSA:3.20.20.80 (GENE3D); PTHR14363:SF13 (PANTHER); PTHR14363 (PANTHER); IPR017853 (SUPERFAMILY)	F:GO:0016798; C:GO:0016020	F:hydrolase activity, acting on glycosyl bonds; C:membrane
TRUE	[INTERPRO, BLASTED, MAPPED]	CRO_T128784	probable leucine-rich repeat receptor-like protein kinase At1g35710	4862	20	2.75457e-52	75.37	2	P:GO:0016310; F:GO:0016301	P:phosphorylation; F:kinase activity			no IPS match	no IPS match	no IPS match
TRUE	[INTERPRO, BLASTED, MAPPED, ANNOTATED]	CRO_T128787	putative SNAP25 homologous protein SNAP30	1995	20	4.77863e-56	63.12	2	F:GO:0005484; C:GO:0031201	F:SNAP receptor activity; C:SNARE complex			G3DSA:1.20.5.110 (GENE3D); mobidb-lite (MOBIDB_LITE); mobidb-lite (MOBIDB_LITE); PTHR19305:SF25 (PANTHER); PTHR19305 (PANTHER); IPR044766 (CDD); SSF58038 (SUPERFAMILY)	F:GO:0005484; C:GO:0031201	F:SNAP receptor activity; C:SNARE complex
TRUE	[INTERPRO, NO-BLAST]	CRO_T128788	---NA---	1372									no IPS match	no IPS match	no IPS match
TRUE	[INTERPRO, BLASTED, MAPPED, ANNOTATED]	CRO_T128793	uncharacterized protein LOC113717363	3407	20	4.77793e-103	73.76	1	C:GO:0005634	C:nucleus			mobidb-lite (MOBIDB_LITE); mobidb-lite (MOBIDB_LITE); mobidb-lite (MOBIDB_LITE); mobidb-lite (MOBIDB_LITE); mobidb-lite (MOBIDB_LITE); mobidb-lite (MOBIDB_LITE); PTHR46872 (PANTHER); PTHR46872:SF5 (PANTHER); IPR001005 (CDD)	no GO terms	no GO terms
TRUE	[INTERPRO, BLASTED, MAPPED, ANNOTATED]	CRO_T128794	UDP-glucose 6-dehydrogenase 5	1451	20	0	94.28	7	P:GO:0006024; P:GO:0006065; F:GO:0003979; F:GO:0051287; C:GO:0005634; C:GO:0005829; C:GO:0016021	P:glycosaminoglycan biosynthetic process; P:UDP-glucuronate biosynthetic process; F:UDP-glucose 6-dehydrogenase activity; F:NAD binding; C:nucleus; C:cytosol; C:integral component of membrane	EC:1.1.1.22	UDP-glucose 6-dehydrogenase	IPR014027 (SMART); IPR014026 (PFAM); G3DSA:1.20.5.100 (GENE3D); G3DSA:3.40.50.720 (GENE3D); IPR001732 (PFAM); IPR017476 (TIGRFAM); G3DSA:3.40.50.720 (GENE3D); IPR028356 (PIRSF); IPR017476 (PIRSF); IPR014027 (PFAM); PTHR11374:SF45 (PANTHER); IPR028356 (PANTHER); IPR036291 (SUPERFAMILY); IPR008927 (SUPERFAMILY); IPR036220 (SUPERFAMILY)	F:GO:0003979; F:GO:0016616; F:GO:0051287	F:UDP-glucose 6-dehydrogenase activity; F:oxidoreductase activity, acting on the CH-OH group of donors, NAD or NADP as acceptor; F:NAD binding
TRUE	[INTERPRO, BLASTED, MAPPED, ANNOTATED]	CRO_T128795	receptor-like protein 12	1814	20	1.63692e-149	65.74	2	F:GO:0005515; C:GO:0016020	F:protein binding; C:membrane			IPR001611 (PFAM); IPR001611 (PFAM); IPR032675 (G3DSA:3.80.10.GENE3D); IPR032675 (G3DSA:3.80.10.GENE3D); PTHR48058:SF11 (PANTHER); PTHR48058 (PANTHER); SSF52058 (SUPERFAMILY); SSF52058 (SUPERFAMILY)	F:GO:0005515	F:protein binding
TRUE	[INTERPRO, BLASTED, MAPPED, ANNOTATED]	CRO_T128796	LRR receptor-like serine/threonine-protein kinase GSO2	1526	20	2.47249e-74	56.93	1	F:GO:0005515	F:protein binding			PR00019 (PRINTS); IPR003591 (SMART); IPR032675 (G3DSA:3.80.10.GENE3D); IPR032675 (G3DSA:3.80.10.GENE3D); IPR001611 (PFAM); IPR001611 (PFAM); IPR013210 (PFAM); PTHR48063 (PANTHER); PTHR48063:SF54 (PANTHER); SSF52058 (SUPERFAMILY); SSF52058 (SUPERFAMILY)	F:GO:0005515	F:protein binding
TRUE	[INTERPRO, BLASTED]	CRO_T128791	zinc finger 91-like	1661	20	0	66.54						IPR013087 (SMART); G3DSA:3.30.160.60 (GENE3D); PF13912 (PFAM); mobidb-lite (MOBIDB_LITE); mobidb-lite (MOBIDB_LITE); mobidb-lite (MOBIDB_LITE); mobidb-lite (MOBIDB_LITE); PTHR46869 (PANTHER); PTHR46869:SF4 (PANTHER); IPR013087 (PROSITE_PROFILES); IPR013087 (PROSITE_PROFILES); IPR013087 (PROSITE_PROFILES); IPR013087 (PROSITE_PROFILES); IPR036236 (SUPERFAMILY); IPR036236 (SUPERFAMILY)	no GO terms	no GO terms
TRUE	[INTERPRO, BLASTED, MAPPED]	CRO_T128419	Transcription termination factor like	2378	20	2.11829e-106	65.14	3	P:GO:0006353; P:GO:0006355; F:GO:0003690	P:DNA-templated transcription, termination; P:regulation of transcription, DNA-templated; F:double-stranded DNA binding			no IPS match	no IPS match	no IPS match
TRUE	[INTERPRO, BLASTED, MAPPED]	CRO_T128417	transcription termination factor MTERF15, mitochondrial-like	1136	20	2.23922e-108	63.45	3	P:GO:0006353; P:GO:0006355; F:GO:0003690	P:DNA-templated transcription, termination; P:regulation of transcription, DNA-templated; F:double-stranded DNA binding			no IPS match	no IPS match	no IPS match
TRUE	[INTERPRO, BLASTED]	CRO_T133502	Hypothetical predicted protein	1170	20	5.99665e-80	76.26						no IPS match	no IPS match	no IPS match
TRUE	[INTERPRO, BLASTED, MAPPED, ANNOTATED]	CRO_T111793	AP2-like ethylene-responsive transcription factor At2g41710	2721	20	2.05721e-56	76.11	5	P:GO:0006355; P:GO:0006952; F:GO:0003677; F:GO:0003700; C:GO:0005634	P:regulation of transcription, DNA-templated; P:defense response; F:DNA binding; F:DNA-binding transcription factor activity; C:nucleus			PTHR32467 (PANTHER); PTHR32467:SF138 (PANTHER)	no GO terms	no GO terms
TRUE	[INTERPRO, BLASTED, MAPPED, ANNOTATED]	CRO_T111798	N-alpha-acetyltransferase 40	1336	20	4.03585e-96	78.07	7	P:GO:0043967; P:GO:0043968; F:GO:0010485; F:GO:0043998; F:GO:1990189; C:GO:0005634; C:GO:0005737	P:histone H4 acetylation; P:histone H2A acetylation; F:H4 histone acetyltransferase activity; F:H2A histone acetyltransferase activity; F:peptide-serine-N-acetyltransferase activity; C:nucleus; C:cytoplasm	EC:2.3.1.48	Histone acetyltransferase	G3DSA:3.40.630.30 (GENE3D); IPR000182 (PFAM); IPR039949 (PANTHER); IPR000182 (PROSITE_PROFILES); cd04301 (CDD); IPR016181 (SUPERFAMILY)	F:GO:0008080; F:GO:0010485; F:GO:0043998	F:N-acetyltransferase activity; F:H4 histone acetyltransferase activity; F:H2A histone acetyltransferase activity
TRUE	[INTERPRO, BLASTED, MAPPED]	CRO_T111801	zinc finger MYM-type protein 1-like	3908	20	0	64.85	1	F:GO:0046983	F:protein dimerization activity			IPR025398 (PFAM)	no GO terms	no GO terms
TRUE	[INTERPRO, NO-BLAST]	CRO_T111799	---NA---	1430									mobidb-lite (MOBIDB_LITE); mobidb-lite (MOBIDB_LITE); mobidb-lite (MOBIDB_LITE)	no GO terms	no GO terms
TRUE	[INTERPRO, BLASTED, MAPPED, ANNOTATED]	CRO_T111803	hypothetical chloroplast RF2	9643	20	2.23441e-92	88.52	4	F:GO:0005524; F:GO:0016787; C:GO:0009570; C:GO:0016021	F:ATP binding; F:hydrolase activity; C:chloroplast stroma; C:integral component of membrane	EC:3	Hydrolases	IPR027417 (G3DSA:3.40.50.GENE3D); PTHR33078 (PANTHER); IPR008543 (PTHR33078:PANTHER); IPR027417 (SUPERFAMILY)	no GO terms	no GO terms
TRUE	[INTERPRO, NO-BLAST]	CRO_T111804	---NA---	1193									no IPS match	no IPS match	no IPS match
TRUE	[INTERPRO, NO-BLAST]	CRO_T111802	---NA---	803									no IPS match	no IPS match	no IPS match
TRUE	[INTERPRO, BLASTED, MAPPED]	CRO_T111810	Topoisomerase I damage affected protein	4364	20	1.39438e-31	49.03	1	F:GO:0016853	F:isomerase activity			PTHR36376 (PANTHER)	no GO terms	no GO terms
TRUE	[INTERPRO, BLASTED, MAPPED]	CRO_T111808	retrovirus-related Pol polyprotein from transposon TNT 1-94	11672	20	1.43006e-127	65.25	3	P:GO:0015074; F:GO:0003676; F:GO:0008270	P:DNA integration; F:nucleic acid binding; F:zinc ion binding			no IPS match	no IPS match	no IPS match
TRUE	[INTERPRO, BLASTED, MAPPED, ANNOTATED]	CRO_T111816	serine/threonine-protein kinase-like protein ACR4	2768	20	0	90.12	13	P:GO:0007178; P:GO:0009786; P:GO:0009793; P:GO:0010311; P:GO:0046777; P:GO:0048439; P:GO:0090627; F:GO:0004675; F:GO:0005524; F:GO:0042803; C:GO:0005886; C:GO:0016021; C:GO:0030139	P:transmembrane receptor protein serine/threonine kinase signaling pathway; P:regulation of asymmetric cell division; P:embryo development ending in seed dormancy; P:lateral root formation; P:protein autophosphorylation; P:flower morphogenesis; P:plant epidermal cell differentiation; F:transmembrane receptor protein serine/threonine kinase activity; F:ATP binding; F:protein homodimerization activ…	EC:2.7.11.30	Receptor protein serine/threonine kinase	IPR000719 (SMART); IPR000719 (PFAM); IPR009091 (G3DSA:2.130.10.GENE3D); G3DSA:3.30.200.20 (GENE3D); IPR009091 (G3DSA:2.130.10.GENE3D); G3DSA:1.10.510.10 (GENE3D); mobidb-lite (MOBIDB_LITE); mobidb-lite (MOBIDB_LITE); PTHR47460 (PANTHER); PTHR47460:SF2 (PANTHER); IPR000719 (PROSITE_PROFILES); IPR001368 (PROSITE_PROFILES); IPR011009 (SUPERFAMILY); IPR009091 (SUPERFAMILY)	P:GO:0006468; F:GO:0004672; F:GO:0005515; F:GO:0005524	P:protein phosphorylation; F:protein kinase activity; F:protein binding; F:ATP binding
TRUE	[INTERPRO, BLASTED, MAPPED]	CRO_T111835	Transposon Ty3-I Gag-Pol polyprotein	24661	20	0	60.16	5	P:GO:0006278; P:GO:0015074; F:GO:0003676; F:GO:0003964; F:GO:0008270	P:RNA-dependent DNA biosynthetic process; P:DNA integration; F:nucleic acid binding; F:RNA-directed DNA polymerase activity; F:zinc ion binding			IPR021109 (G3DSA:2.40.70.GENE3D); IPR005162 (PFAM); mobidb-lite (MOBIDB_LITE); mobidb-lite (MOBIDB_LITE); PTHR24559:SF327 (PANTHER); PTHR24559 (PANTHER); cd00303 (CDD)	no GO terms	no GO terms
TRUE	[INTERPRO, BLASTED, MAPPED]	CRO_T111834	ribonuclease H	1865	20	6.24176e-12	45.53	4	P:GO:0090502; F:GO:0003676; F:GO:0004523; F:GO:0008270	P:RNA phosphodiester bond hydrolysis, endonucleolytic; F:nucleic acid binding; F:RNA-DNA hybrid ribonuclease activity; F:zinc ion binding			no IPS match	no IPS match	no IPS match
TRUE	[INTERPRO, BLASTED, MAPPED, ANNOTATED]	CRO_T111836	hypothetical protein Acr_29g0009330	1373	20	1.49915e-65	74.5	5	P:GO:0006508; F:GO:0003676; F:GO:0004190; F:GO:0008270; C:GO:0016021	P:proteolysis; F:nucleic acid binding; F:aspartic-type endopeptidase activity; F:zinc ion binding; C:integral component of membrane	EC:3.4.23	Acting on peptide bonds (peptidases)	mobidb-lite (MOBIDB_LITE); mobidb-lite (MOBIDB_LITE)	no GO terms	no GO terms
TRUE	[INTERPRO, NO-BLAST]	CRO_T111831	---NA---	2061									no IPS match	no IPS match	no IPS match
TRUE	[INTERPRO, BLASTED]	CRO_T111837	uncharacterized protein LOC115984631	2597	3	1.9149e-07	57.46						mobidb-lite (MOBIDB_LITE); mobidb-lite (MOBIDB_LITE)	no GO terms	no GO terms
TRUE	[INTERPRO, NO-BLAST]	CRO_T111849	---NA---	957									mobidb-lite (MOBIDB_LITE)	no GO terms	no GO terms
TRUE	[INTERPRO, BLASTED, MAPPED, ANNOTATED]	CRO_T111864	presenilin-like protein At1g08700	1385	20	1.97414e-165	74.89	8	P:GO:0007219; P:GO:0016485; F:GO:0004190; C:GO:0000139; C:GO:0005634; C:GO:0005789; C:GO:0005798; C:GO:0005887	P:Notch signaling pathway; P:protein processing; F:aspartic-type endopeptidase activity; C:Golgi membrane; C:nucleus; C:endoplasmic reticulum membrane; C:Golgi-associated vesicle; C:integral component of plasma membrane	EC:3.4.23	Acting on peptide bonds (peptidases)	IPR001108 (PRINTS); IPR006639 (SMART); IPR001108 (PFAM); IPR042524 (G3DSA:1.10.472.GENE3D); mobidb-lite (MOBIDB_LITE); PTHR10202:SF26 (PANTHER); IPR001108 (PANTHER)	P:GO:0016485; F:GO:0004190; C:GO:0016021	P:protein processing; F:aspartic-type endopeptidase activity; C:integral component of membrane
TRUE	[INTERPRO, NO-BLAST]	CRO_T111861	---NA---	527									mobidb-lite (MOBIDB_LITE)	no GO terms	no GO terms
TRUE	[INTERPRO, BLASTED, MAPPED, ANNOTATED]	CRO_T111870	Enzymatic polyprotein	5261	20	0	61.76	1	F:GO:0016787	F:hydrolase activity	EC:3	Hydrolases	mobidb-lite (MOBIDB_LITE); PTHR14689 (PANTHER); PTHR14689:SF2 (PANTHER)	no GO terms	no GO terms
TRUE	[INTERPRO, BLASTED, MAPPED]	CRO_T111863	hypothetical protein ZIOFF_072487	1595	20	1.61027e-33	51.68	2	F:GO:0003676; F:GO:0008270	F:nucleic acid binding; F:zinc ion binding			no IPS match	no IPS match	no IPS match
TRUE	[INTERPRO, BLASTED, MAPPED, ANNOTATED]	CRO_T111879	PHD finger protein At1g33420-like	5214	20	5.29635e-126	79.03	1	F:GO:0046872	F:metal ion binding			IPR001965 (SMART); IPR019787 (PFAM); IPR013083 (G3DSA:3.30.40.GENE3D); PTHR46201:SF3 (PANTHER); PTHR46201 (PANTHER); cd15556 (CDD); IPR011011 (SUPERFAMILY)	no GO terms	no GO terms
TRUE	[INTERPRO, BLASTED, MAPPED, ANNOTATED]	CRO_T111895	CBBY-like protein	13483	20	6.35614e-23	88.72	2	F:GO:0016787; C:GO:0009570	F:hydrolase activity; C:chloroplast stroma	EC:3	Hydrolases	no IPS match	no IPS match	no IPS match
TRUE	[INTERPRO, BLASTED, MAPPED, ANNOTATED]	CRO_T111896	probable phospholipid-transporting ATPase 5	14672	20	0	75.29	6	P:GO:0045332; F:GO:0000287; F:GO:0005524; F:GO:0140326; C:GO:0005886; C:GO:0016021	P:phospholipid translocation; F:magnesium ion binding; F:ATP binding; F:ATPase-coupled intramembrane lipid transporter activity; C:plasma membrane; C:integral component of membrane	EC:7.6.2.1	P-type phospholipid transporter	IPR006539 (TIGRFAM); G3DSA:2.70.150.10 (GENE3D); IPR023299 (G3DSA:3.40.1110.GENE3D); IPR001757 (TIGRFAM); PTHR24092:SF147 (PANTHER); PTHR24092 (PANTHER); IPR008250 (SUPERFAMILY); IPR023298 (SUPERFAMILY)	P:GO:0015914; F:GO:0000166; F:GO:0000287; F:GO:0005215; F:GO:0005524; F:GO:0140326; F:GO:0140603; C:GO:0016021	P:phospholipid transport; F:nucleotide binding; F:magnesium ion binding; F:transporter activity; F:ATP binding; F:ATPase-coupled intramembrane lipid transporter activity; F:obsolete ATP hydrolysis activity; C:integral component of membrane
TRUE	[INTERPRO, BLASTED, MAPPED]	CRO_T111898	uncharacterized RNA-binding protein C1827.05c-like	4256	20	5.62958e-21	55.09	6	P:GO:0000463; F:GO:0003676; F:GO:0003723; C:GO:0005730; C:GO:0016020; C:GO:0016021	P:maturation of LSU-rRNA from tricistronic rRNA transcript (SSU-rRNA, 5.8S rRNA, LSU-rRNA); F:nucleic acid binding; F:RNA binding; C:nucleolus; C:membrane; C:integral component of membrane			no IPS match	no IPS match	no IPS match
TRUE	[INTERPRO, BLASTED, MAPPED, ANNOTATED]	CRO_T111900	Retrovirus-related Pol polyprotein from transposon TNT 1-94	6231	20	3.41609e-97	57.02	4	P:GO:0009987; F:GO:0003824; F:GO:0097159; F:GO:1901363	P:cellular process; F:catalytic activity; F:organic cyclic compound binding; F:heterocyclic compound binding			IPR025724 (PFAM); mobidb-lite (MOBIDB_LITE); mobidb-lite (MOBIDB_LITE)	no GO terms	no GO terms
TRUE	[INTERPRO, BLASTED, MAPPED, ANNOTATED]	CRO_T111901	protein CHUP1, chloroplastic-like	4682	20	3.08897e-106	72.48	2	P:GO:0009658; C:GO:0009707	P:chloroplast organization; C:chloroplast outer membrane			mobidb-lite (MOBIDB_LITE); mobidb-lite (MOBIDB_LITE); IPR040265 (PANTHER); PTHR31342:SF41 (PANTHER)	no GO terms	no GO terms
TRUE	[INTERPRO, NO-BLAST]	CRO_T111906	---NA---	1115									no IPS match	no IPS match	no IPS match
TRUE	[INTERPRO, BLASTED, MAPPED]	CRO_T111908	phytochrome and flowering time regulatory protein	4246	20	2.63654e-30	61.72	3	P:GO:0006468; F:GO:0004672; F:GO:0005524	P:protein phosphorylation; F:protein kinase activity; F:ATP binding			IPR025836 (PFAM); IPR025558 (PFAM); mobidb-lite (MOBIDB_LITE); IPR040256 (PANTHER); PTHR31286:SF47 (PANTHER)	no GO terms	no GO terms
TRUE	[INTERPRO, BLASTED, MAPPED]	CRO_T111905	UBN2 domain-containing protein	898	20	4.88506e-10	59.9	2	F:GO:0003676; F:GO:0008270	F:nucleic acid binding; F:zinc ion binding			no IPS match	no IPS match	no IPS match
TRUE	[INTERPRO, BLASTED, MAPPED]	CRO_T111907	Retrovirus-related Pol polyprotein from transposon 297 family	7155	20	2.34228e-30	63.47	2	F:GO:0003676; F:GO:0008270	F:nucleic acid binding; F:zinc ion binding			IPR025836 (PFAM); IPR025558 (PFAM); mobidb-lite (MOBIDB_LITE); IPR040256 (PANTHER); PTHR31286:SF47 (PANTHER)	no GO terms	no GO terms
TRUE	[INTERPRO, BLASTED, MAPPED, ANNOTATED]	CRO_T111912	delta(24)-sterol reductase	1986	20	0	93.52	3	F:GO:0050614; F:GO:0071949; C:GO:0016021	F:delta24-sterol reductase activity; F:FAD binding; C:integral component of membrane	EC:1.3.1.72	Delta(24)-sterol reductase	IPR016169 (G3DSA:3.30.465.GENE3D); IPR006094 (PFAM); IPR040165 (PANTHER); PTHR10801:SF16 (PANTHER); IPR016166 (PROSITE_PROFILES); IPR036318 (SUPERFAMILY)	F:GO:0016491; F:GO:0050660; F:GO:0071949	F:oxidoreductase activity; F:flavin adenine dinucleotide binding; F:FAD binding
TRUE	[INTERPRO, BLASTED, MAPPED]	CRO_T111920	protein MAIN-LIKE 2-like	3811	20	7.95792e-23	52.19	2	P:GO:0010073; P:GO:0048507	P:meristem maintenance; P:meristem development			no IPS match	no IPS match	no IPS match
TRUE	[INTERPRO, BLASTED, MAPPED, ANNOTATED]	CRO_T111922	uncharacterized protein LOC113687548	4780	20	5.83323e-113	67.57	3	P:GO:0006310; P:GO:0032196; F:GO:0003676	P:DNA recombination; P:transposition; F:nucleic acid binding			no IPS match	no IPS match	no IPS match
TRUE	[INTERPRO, BLASTED, MAPPED, ANNOTATED]	CRO_T111925	retrovirus-related Pol polyprotein from transposon TNT 1-94	2973	20	2.55724e-166	68.49	1	F:GO:0016740	F:transferase activity	EC:2	Transferases	IPR013103 (PFAM); PTHR45895 (PANTHER); cd09272 (CDD); IPR043502 (SUPERFAMILY)	no GO terms	no GO terms
TRUE	[INTERPRO, NO-BLAST]	CRO_T111923	---NA---	1295									no IPS match	no IPS match	no IPS match
TRUE	[INTERPRO, BLASTED, MAPPED, ANNOTATED]	CRO_T111926	pentatricopeptide repeat-containing protein At1g30610, chloroplastic	8160	20	1.61785e-35	64.44	1	P:GO:0009658	P:chloroplast organization			IPR044645 (PANTHER); PTHR46935:SF1 (PANTHER); PTHR46935:SF1 (PANTHER)	P:GO:0009658	P:chloroplast organization
TRUE	[INTERPRO, BLASTED, MAPPED, ANNOTATED]	CRO_T111927	pentatricopeptide repeat-containing protein At1g30610, chloroplastic-like	5164	20	3.39525e-65	85.88	7	P:GO:0009658; P:GO:0009793; P:GO:0010239; F:GO:0003729; F:GO:0005515; C:GO:0009507; C:GO:0016021	P:chloroplast organization; P:embryo development ending in seed dormancy; P:chloroplast mRNA processing; F:mRNA binding; F:protein binding; C:chloroplast; C:integral component of membrane			IPR002885 (PFAM); IPR002885 (TIGRFAM); IPR011990 (G3DSA:1.25.40.GENE3D); PTHR46935:SF1 (PANTHER); IPR044645 (PANTHER)	P:GO:0009658; F:GO:0005515	P:chloroplast organization; F:protein binding
TRUE	[INTERPRO, BLASTED, MAPPED, ANNOTATED]	CRO_T111928	putative RING-H2 finger protein ATL21A	812	20	9.12303e-55	75.56	1	C:GO:0016020	C:membrane			no IPS match	no IPS match	no IPS match
TRUE	[INTERPRO, BLASTED, MAPPED, ANNOTATED]	CRO_T111929	putative RING-H2 finger protein ATL21A	956	20	1.84794e-60	63.73	1	F:GO:0030247	F:polysaccharide binding			IPR025287 (PFAM); PTHR46279:SF11 (PANTHER); PTHR46279 (PANTHER)	F:GO:0030247	F:polysaccharide binding
TRUE	[INTERPRO, BLASTED, MAPPED, ANNOTATED]	CRO_T111931	putative E3 ubiquitin-protein ligase UBR7	4227	20	9.2368e-76	64.93	2	F:GO:0008270; F:GO:0061630	F:zinc ion binding; F:ubiquitin protein ligase activity			IPR040204 (PANTHER)	F:GO:0008270; F:GO:0061630	F:zinc ion binding; F:ubiquitin protein ligase activity
TRUE	[INTERPRO, BLASTED, MAPPED, ANNOTATED]	CRO_T111933	UDP-arabinose 4-epimerase 1-like	7977	20	1.84039e-57	95.62	4	P:GO:0006012; F:GO:0003978; F:GO:0050373; C:GO:0016021	P:galactose metabolic process; F:UDP-glucose 4-epimerase activity; F:UDP-arabinose 4-epimerase activity; C:integral component of membrane	EC:5.1.3.5; EC:5.1.3.2	UDP-arabinose 4-epimerase; UDP-glucose 4-epimerase	IPR016040 (PFAM); G3DSA:3.90.25.10 (GENE3D); PTHR43349:SF55 (PANTHER); PTHR43349 (PANTHER); IPR036291 (SUPERFAMILY)	no GO terms	no GO terms
TRUE	[INTERPRO, BLASTED, MAPPED, ANNOTATED]	CRO_T111934	subtilisin-like protease SBT2.2	19988	20	2.34242e-116	78.42	3	P:GO:0006508; F:GO:0004252; F:GO:0008240	P:proteolysis; F:serine-type endopeptidase activity; F:tripeptidyl-peptidase activity	EC:3.4.21; EC:3.4.14.10; EC:3.4.14.9	Acting on peptide bonds (peptidases); Tripeptidyl-peptidase II; Tripeptidyl-peptidase I	G3DSA:2.60.40.2310 (GENE3D); IPR041469 (PFAM); IPR045051 (PANTHER); PTHR10795:SF530 (PANTHER)	no GO terms	no GO terms
TRUE	[INTERPRO, BLASTED, MAPPED, ANNOTATED]	CRO_T111936	coatomer subunit epsilon-1	4705	20	1.25686e-30	65.02	5	P:GO:0006890; F:GO:0005198; C:GO:0005794; C:GO:0031410; C:GO:0098588	P:retrograde vesicle-mediated transport, Golgi to endoplasmic reticulum; F:structural molecule activity; C:Golgi apparatus; C:cytoplasmic vesicle; C:bounding membrane of organelle			no IPS match	no IPS match	no IPS match
TRUE	[INTERPRO, BLASTED, MAPPED]	CRO_T111938	TPA: polyprotein	3537	20	1.17867e-114	48.58	4	P:GO:0007076; F:GO:0003676; F:GO:0008270; C:GO:0000796	P:mitotic chromosome condensation; F:nucleic acid binding; F:zinc ion binding; C:condensin complex			no IPS match	no IPS match	no IPS match
TRUE	[INTERPRO, BLASTED, MAPPED, ANNOTATED]	CRO_T111940	Retrovirus-related Pol polyprotein from transposon TNT 1-94	16624	20	5.08943e-73	62.41	3	P:GO:0015074; F:GO:0003676; C:GO:0016021	P:DNA integration; F:nucleic acid binding; C:integral component of membrane			no IPS match	no IPS match	no IPS match
TRUE	[INTERPRO, BLASTED, MAPPED]	CRO_T111941	DNA-directed RNA polymerase III subunit 2 isoform X1	2570	20	5.09674e-14	60.73	7	P:GO:0006351; F:GO:0003677; F:GO:0003899; F:GO:0016740; F:GO:0016779; F:GO:0032549; F:GO:0046872	P:transcription, DNA-templated; F:DNA binding; F:DNA-directed 5'-3' RNA polymerase activity; F:transferase activity; F:nucleotidyltransferase activity; F:ribonucleoside binding; F:metal ion binding			no IPS match	no IPS match	no IPS match
TRUE	[INTERPRO, BLASTED, MAPPED, ANNOTATED]	CRO_T111942	DNA-directed RNA polymerase III subunit 2	6216	20	2.4345e-20	55.1	5	P:GO:0006351; F:GO:0003677; F:GO:0003899; F:GO:0032549; F:GO:0046872	P:transcription, DNA-templated; F:DNA binding; F:DNA-directed 5'-3' RNA polymerase activity; F:ribonucleoside binding; F:metal ion binding	EC:2.7.7.6	DNA-directed RNA polymerase	IPR037034 (G3DSA:3.90.1110.GENE3D); IPR015712 (PANTHER); PTHR20856:SF29 (PANTHER); SSF64484 (SUPERFAMILY)	P:GO:0006351; F:GO:0003677; F:GO:0003899; F:GO:0032549	P:transcription, DNA-templated; F:DNA binding; F:DNA-directed 5'-3' RNA polymerase activity; F:ribonucleoside binding
TRUE	[INTERPRO, BLASTED, MAPPED]	CRO_T111946	protein FAR1-RELATED SEQUENCE 5-like	3126	20	1.81613e-36	58.7	6	P:GO:0006355; F:GO:0008270; F:GO:0046872; C:GO:0005634; C:GO:0016020; C:GO:0016021	P:regulation of transcription, DNA-templated; F:zinc ion binding; F:metal ion binding; C:nucleus; C:membrane; C:integral component of membrane			no IPS match	no IPS match	no IPS match
TRUE	[INTERPRO, BLASTED, MAPPED, ANNOTATED]	CRO_T111954	glutathione S-transferase TCHQD	1377	20	4.24119e-109	84.66	2	P:GO:0006749; F:GO:0004364	P:glutathione metabolic process; F:glutathione transferase activity	EC:2.5.1.18	Glutathione transferase	PF13410 (PFAM); G3DSA:1.20.1050.10 (GENE3D); IPR044617 (PANTHER); IPR010987 (PROSITE_PROFILES); cd00299 (CDD); IPR036282 (SUPERFAMILY)	F:GO:0004364	F:glutathione transferase activity
TRUE	[INTERPRO, BLASTED, MAPPED, ANNOTATED]	CRO_T111955	glutathione S-transferase TCHQD	10902	20	6.62043e-84	89.4	2	P:GO:0006749; F:GO:0004364	P:glutathione metabolic process; F:glutathione transferase activity	EC:2.5.1.18	Glutathione transferase	mobidb-lite (MOBIDB_LITE); mobidb-lite (MOBIDB_LITE); mobidb-lite (MOBIDB_LITE); mobidb-lite (MOBIDB_LITE); PTHR22884:SF496 (PANTHER); PTHR22884 (PANTHER)	no GO terms	no GO terms
TRUE	[INTERPRO, BLASTED, MAPPED, ANNOTATED]	CRO_T111956	histone-lysine N-methyltransferase ASHH2-like	6387	20	5.1586e-89	48.93	4	P:GO:0007275; P:GO:0008152; P:GO:0050789; F:GO:0016740	P:multicellular organism development; P:metabolic process; P:regulation of biological process; F:transferase activity	EC:2	Transferases	mobidb-lite (MOBIDB_LITE); mobidb-lite (MOBIDB_LITE); mobidb-lite (MOBIDB_LITE); mobidb-lite (MOBIDB_LITE); PTHR22884:SF488 (PANTHER); PTHR22884 (PANTHER); PTHR22884 (PANTHER); PTHR22884:SF488 (PANTHER)	no GO terms	no GO terms
TRUE	[INTERPRO, BLASTED, MAPPED, ANNOTATED]	CRO_T111953	Transposon Ty3-I Gag-Pol polyprotein	5289	20	2.52249e-93	66.58	3	P:GO:0015074; F:GO:0003676; F:GO:0008270	P:DNA integration; F:nucleic acid binding; F:zinc ion binding			IPR005162 (PFAM); PTHR24559 (PANTHER); PTHR24559:SF337 (PANTHER)	no GO terms	no GO terms
TRUE	[INTERPRO, BLASTED]	CRO_T111980	putative lipid-A-disaccharide synthase, mitochondrial-like	4690	20	2.62593e-42	68.21						mobidb-lite (MOBIDB_LITE); mobidb-lite (MOBIDB_LITE); mobidb-lite (MOBIDB_LITE); mobidb-lite (MOBIDB_LITE); mobidb-lite (MOBIDB_LITE); mobidb-lite (MOBIDB_LITE); PTHR36308 (PANTHER)	no GO terms	no GO terms
TRUE	[INTERPRO, BLASTED, MAPPED]	CRO_T111981	tRNA (adenine(58)-N(1))-methyltransferase catalytic subunit TRMT61A	4867	20	2.80005e-54	61.16	7	P:GO:0008033; P:GO:0030488; P:GO:0032259; F:GO:0008168; F:GO:0016429; F:GO:0016740; C:GO:0031515	P:tRNA processing; P:tRNA methylation; P:methylation; F:methyltransferase activity; F:tRNA (adenine-N1-)-methyltransferase activity; F:transferase activity; C:tRNA (m1A) methyltransferase complex			no IPS match	no IPS match	no IPS match
TRUE	[INTERPRO, NO-BLAST]	CRO_T111979	---NA---	2541									no IPS match	no IPS match	no IPS match
TRUE	[INTERPRO, BLASTED, MAPPED, ANNOTATED]	CRO_T111988	ribosomal protein L2	870	20	2.41364e-105	79.79	4	P:GO:0006412; F:GO:0003735; C:GO:0005739; C:GO:0005840	P:translation; F:structural constituent of ribosome; C:mitochondrion; C:ribosome			G3DSA:2.40.50.140 (GENE3D); mobidb-lite (MOBIDB_LITE); IPR002171 (PANTHER); PTHR13691:SF44 (PANTHER); IPR012340 (SUPERFAMILY)	P:GO:0006412; F:GO:0003735; C:GO:0005840	P:translation; F:structural constituent of ribosome; C:ribosome
TRUE	[INTERPRO, BLASTED, MAPPED, ANNOTATED]	CRO_T111990	ribosomal protein L2	1364	20	1.02929e-31	74.14	3	P:GO:0006412; F:GO:0003735; C:GO:0005840	P:translation; F:structural constituent of ribosome; C:ribosome			no IPS match	no IPS match	no IPS match
TRUE	[INTERPRO, NO-BLAST]	CRO_T111987	---NA---	395									no IPS match	no IPS match	no IPS match
TRUE	[INTERPRO, BLASTED, MAPPED, ANNOTATED]	CRO_T111989	ribosomal protein L2	1449	20	5.73463e-45	81.39	3	P:GO:0006412; F:GO:0003735; C:GO:0005840	P:translation; F:structural constituent of ribosome; C:ribosome			no IPS match	no IPS match	no IPS match
TRUE	[INTERPRO, BLASTED, MAPPED, ANNOTATED]	CRO_T112001	hypothetical protein PHJA_000433400	1008	20	6.79559e-14	81.37	4	F:GO:0005488; F:GO:0016779; C:GO:0005739; C:GO:0016021	F:binding; F:nucleotidyltransferase activity; C:mitochondrion; C:integral component of membrane	EC:2.7.7	Transferring phosphorus-containing groups	mobidb-lite (MOBIDB_LITE); PTHR36344:SF1 (PANTHER); PTHR36344 (PANTHER)	no GO terms	no GO terms
TRUE	[INTERPRO, BLASTED, MAPPED, ANNOTATED]	CRO_T112002	uncharacterized mitochondrial protein AtMg00660-like	3858	20	2.53467e-66	79.97	1	C:GO:0005739	C:mitochondrion			no IPS match	no IPS match	no IPS match
TRUE	[INTERPRO, BLASTED, MAPPED, ANNOTATED]	CRO_T111991	ATP synthase subunit 6	584	20	3.58451e-79	81.65	5	P:GO:0015986; F:GO:0015078; C:GO:0005743; C:GO:0016021; C:GO:0045263	P:ATP synthesis coupled proton transport; F:proton transmembrane transporter activity; C:mitochondrial inner membrane; C:integral component of membrane; C:proton-transporting ATP synthase complex, coupling factor F(o)	EC:7	Translocases	IPR045083 (PANTHER)	P:GO:0015986; F:GO:0015078; C:GO:0045263	P:ATP synthesis coupled proton transport; F:proton transmembrane transporter activity; C:proton-transporting ATP synthase complex, coupling factor F(o)
TRUE	[INTERPRO, BLASTED, MAPPED, ANNOTATED]	CRO_T112000	(R)-mandelonitrile lyase-like	1693	20	0	81.23	4	F:GO:0016614; F:GO:0016829; F:GO:0050660; C:GO:0016021	F:oxidoreductase activity, acting on CH-OH group of donors; F:lyase activity; F:flavin adenine dinucleotide binding; C:integral component of membrane	EC:1.1; EC:4	Acting on the CH-OH group of donors; Lyases	IPR036188 (G3DSA:3.50.50.GENE3D); IPR000172 (PFAM); PTHR45968:SF2 (PANTHER); PTHR45968 (PANTHER); IPR036188 (SUPERFAMILY)	F:GO:0016614; F:GO:0050660	F:oxidoreductase activity, acting on CH-OH group of donors; F:flavin adenine dinucleotide binding
TRUE	[INTERPRO, BLASTED, MAPPED, ANNOTATED]	CRO_T112005	RNA-dependent RNA polymerase mitoviral	1139	20	1.60584e-34	69.79	5	P:GO:0034654; P:GO:0046034; F:GO:0003824; C:GO:0005739; C:GO:0016020	P:nucleobase-containing compound biosynthetic process; P:ATP metabolic process; F:catalytic activity; C:mitochondrion; C:membrane			no IPS match	no IPS match	no IPS match
TRUE	[INTERPRO, BLASTED, MAPPED, ANNOTATED]	CRO_T111996	endonuclease	3370	20	0	90.91	11	P:GO:0006119; P:GO:0022900; P:GO:0090305; P:GO:1902600; F:GO:0004129; F:GO:0004519; F:GO:0020037; F:GO:0046872; C:GO:0005743; C:GO:0016021; C:GO:0045277	P:oxidative phosphorylation; P:electron transport chain; P:nucleic acid phosphodiester bond hydrolysis; P:proton transmembrane transport; F:cytochrome-c oxidase activity; F:endonuclease activity; F:heme binding; F:metal ion binding; C:mitochondrial inner membrane; C:integral component of membrane; C:respiratory chain complex IV	EC:3.1; EC:1.9; EC:7.1.1.9	Acting on ester bonds; Acting on a heme group of donors; Cytochrome-c oxidase	IPR000883 (PRINTS); IPR000883 (PFAM); IPR036927 (G3DSA:1.20.210.GENE3D); IPR000883 (PANTHER); PTHR10422:SF18 (PANTHER); IPR023616 (PROSITE_PROFILES); IPR036927 (SUPERFAMILY)	P:GO:0009060; F:GO:0004129; F:GO:0020037; C:GO:0016021	P:aerobic respiration; F:cytochrome-c oxidase activity; F:heme binding; C:integral component of membrane
TRUE	[INTERPRO, BLASTED]	CRO_T111997	Chaperone protein like	1635	4	6.65594e-27	93.31						no IPS match	no IPS match	no IPS match
TRUE	[INTERPRO, BLASTED, MAPPED, ANNOTATED]	CRO_T112003	NADH dehydrogenase subunit 5	1753	20	2.86115e-87	93.81	4	P:GO:0042773; F:GO:0008137; C:GO:0005743; C:GO:0016021	P:ATP synthesis coupled electron transport; F:NADH dehydrogenase (ubiquinone) activity; C:mitochondrial inner membrane; C:integral component of membrane	EC:7.1.1.2; EC:1.6.5.11; EC:1.6.5.2	NADH:ubiquinone reductase (H(+)-translocating); NADH dehydrogenase (quinone); NAD(P)H dehydrogenase (quinone)	no IPS match	no IPS match	no IPS match
TRUE	[INTERPRO, BLASTED, MAPPED]	CRO_T111998	Retrotransposon gag protein	1920	20	7.23219e-123	65.9	2	P:GO:0015074; F:GO:0003676	P:DNA integration; F:nucleic acid binding			IPR021109 (G3DSA:2.40.70.GENE3D); mobidb-lite (MOBIDB_LITE); PTHR24559 (PANTHER); PTHR24559:SF334 (PANTHER)	no GO terms	no GO terms
TRUE	[INTERPRO, BLASTED, MAPPED, ANNOTATED]	CRO_T112004	hypothetical protein TanjilG_05657	488	5	5.416e-11	67.27	6	P:GO:0006811; P:GO:0044237; P:GO:0046034; F:GO:0000166; C:GO:0005622; C:GO:0016020	P:ion transport; P:cellular metabolic process; P:ATP metabolic process; F:nucleotide binding; C:intracellular anatomical structure; C:membrane			mobidb-lite (MOBIDB_LITE)	no GO terms	no GO terms
TRUE	[INTERPRO, NO-BLAST]	CRO_T111993	---NA---	2975									no IPS match	no IPS match	no IPS match
TRUE	[INTERPRO, NO-BLAST]	CRO_T112006	---NA---	338									no IPS match	no IPS match	no IPS match
TRUE	[INTERPRO, BLASTED]	CRO_T111994	hypothetical protein KY289_020391	4331	6	9.89029e-15	84.09						no IPS match	no IPS match	no IPS match
TRUE	[INTERPRO, BLASTED]	CRO_T112007	uncharacterized protein LOC112497067, partial	2195	6	3.17756e-08	63.08						no IPS match	no IPS match	no IPS match
TRUE	[INTERPRO, BLASTED, MAPPED, ANNOTATED]	CRO_T112010	cytochrome c biogenesis factor N	326	20	4.46692e-49	89.21	6	P:GO:0015886; P:GO:0017004; F:GO:0015232; F:GO:0020037; C:GO:0005739; C:GO:0016021	P:heme transport; P:cytochrome complex assembly; F:heme transmembrane transporter activity; F:heme binding; C:mitochondrion; C:integral component of membrane	EC:7	Translocases	no IPS match	no IPS match	no IPS match
TRUE	[INTERPRO, BLASTED, MAPPED, ANNOTATED]	CRO_T112011	cytochrome c biogenesis ccmF	701	20	9.64667e-118	90.73	7	P:GO:0015886; P:GO:0017004; F:GO:0005515; F:GO:0015232; F:GO:0020037; C:GO:0005743; C:GO:0016021	P:heme transport; P:cytochrome complex assembly; F:protein binding; F:heme transmembrane transporter activity; F:heme binding; C:mitochondrial inner membrane; C:integral component of membrane	EC:7	Translocases	IPR003569 (PRINTS); IPR003567 (PRINTS); IPR002541 (PFAM); PTHR43653:SF1 (PANTHER); IPR003567 (PANTHER)	P:GO:0015886; P:GO:0017004; F:GO:0015232; F:GO:0020037; C:GO:0016020	P:heme transport; P:cytochrome complex assembly; F:heme transmembrane transporter activity; F:heme binding; C:membrane
TRUE	[INTERPRO, BLASTED, MAPPED, ANNOTATED]	CRO_T112013	cytochrome c maturase subunit Fc	615	20	4.15501e-53	83.18	3	P:GO:0017004; C:GO:0005739; C:GO:0016021	P:cytochrome complex assembly; C:mitochondrion; C:integral component of membrane			mobidb-lite (MOBIDB_LITE); IPR044955 (PANTHER); PTHR36010:SF1 (PANTHER)	P:GO:0017004	P:cytochrome complex assembly
TRUE	[INTERPRO, BLASTED, MAPPED, ANNOTATED]	CRO_T112023	cytochrome b6	3265	20	1.49312e-142	93	9	P:GO:0015979; P:GO:0022904; P:GO:0050821; F:GO:0042301; F:GO:0045158; F:GO:0046872; C:GO:0009523; C:GO:0009535; C:GO:0016021	P:photosynthesis; P:respiratory electron transport chain; P:protein stabilization; F:phosphate ion binding; F:electron transporter, transferring electrons within cytochrome b6/f complex of photosystem II activity; F:metal ion binding; C:photosystem II; C:chloroplast thylakoid membrane; C:integral component of membrane	EC:1	Oxidoreductases	IPR027387 (G3DSA:1.20.810.GENE3D); IPR005797 (PFAM); PTHR19271 (PANTHER); IPR023530 (PTHR19271:PANTHER); IPR005797 (PROSITE_PROFILES); IPR005797 (CDD); IPR016174 (SUPERFAMILY)	P:GO:0022904; F:GO:0009055; F:GO:0016491; C:GO:0016020	P:respiratory electron transport chain; F:electron transfer activity; F:oxidoreductase activity; C:membrane
TRUE	[INTERPRO, BLASTED, MAPPED, ANNOTATED]	CRO_T112016	ribosomal protein S14	1498	20	1.04942e-54	81.86	4	P:GO:0006412; F:GO:0003735; C:GO:0005739; C:GO:0015935	P:translation; F:structural constituent of ribosome; C:mitochondrion; C:small ribosomal subunit			G3DSA:1.10.287.1480 (GENE3D); IPR001209 (PFAM); PTHR19836:SF30 (PANTHER); IPR001209 (PANTHER); SSF57716 (SUPERFAMILY)	P:GO:0006412; F:GO:0003735; C:GO:0005840	P:translation; F:structural constituent of ribosome; C:ribosome
TRUE	[INTERPRO, BLASTED, MAPPED, ANNOTATED]	CRO_T112017	ribosomal protein subunit L5	765	20	1.8178e-31	89.31	4	P:GO:0006412; F:GO:0003735; C:GO:0005739; C:GO:0005840	P:translation; F:structural constituent of ribosome; C:mitochondrion; C:ribosome			IPR022803 (G3DSA:3.30.1440.GENE3D); IPR002132 (PANTHER); PTHR11994:SF34 (PANTHER); IPR022803 (SUPERFAMILY)	P:GO:0006412; F:GO:0003735; C:GO:0005840	P:translation; F:structural constituent of ribosome; C:ribosome
TRUE	[INTERPRO, BLASTED, MAPPED, ANNOTATED]	CRO_T112024	putative mitochondrial protein	4306	20	2.11365e-40	83.3	1	C:GO:0005739	C:mitochondrion			no IPS match	no IPS match	no IPS match
TRUE	[INTERPRO, BLASTED, MAPPED]	CRO_T112012	uncharacterized protein LOC113700825	2527	20	1.15701e-47	56.86	3	P:GO:0090502; F:GO:0003676; F:GO:0004523	P:RNA phosphodiester bond hydrolysis, endonucleolytic; F:nucleic acid binding; F:RNA-DNA hybrid ribonuclease activity			IPR041588 (PFAM); G3DSA:1.10.340.70 (GENE3D)	no GO terms	no GO terms
TRUE	[INTERPRO, NO-BLAST]	CRO_T112025	---NA---	3309									no IPS match	no IPS match	no IPS match
TRUE	[INTERPRO, BLASTED, MAPPED, ANNOTATED]	CRO_T112009	ORF136 protein	2278	20	5.9629e-34	89.75	6	P:GO:0015886; P:GO:0017004; F:GO:0015232; F:GO:0020037; C:GO:0005739; C:GO:0016021	P:heme transport; P:cytochrome complex assembly; F:heme transmembrane transporter activity; F:heme binding; C:mitochondrion; C:integral component of membrane	EC:7	Translocases	no IPS match	no IPS match	no IPS match
TRUE	[INTERPRO, BLASTED, MAPPED, ANNOTATED]	CRO_T112036	RNA polymerase beta' subunit	1869	20	0	91.41	6	P:GO:0006351; F:GO:0000287; F:GO:0003677; F:GO:0003899; F:GO:0008270; C:GO:0009507	P:transcription, DNA-templated; F:magnesium ion binding; F:DNA binding; F:DNA-directed 5'-3' RNA polymerase activity; F:zinc ion binding; C:chloroplast	EC:2.7.7.6	DNA-directed RNA polymerase	no IPS match	no IPS match	no IPS match
TRUE	[INTERPRO, BLASTED, MAPPED, ANNOTATED]	CRO_T112034	ATPase subunit 4	335	20	2.42684e-56	96.39	3	P:GO:0015986; F:GO:0015078; C:GO:0000276	P:ATP synthesis coupled proton transport; F:proton transmembrane transporter activity; C:mitochondrial proton-transporting ATP synthase complex, coupling factor F(o)	EC:7	Translocases	IPR008688 (PFAM); PTHR37774:SF4 (PANTHER); IPR044988 (PANTHER)	P:GO:0015986; F:GO:0015078; C:GO:0000276	P:ATP synthesis coupled proton transport; F:proton transmembrane transporter activity; C:mitochondrial proton-transporting ATP synthase complex, coupling factor F(o)
TRUE	[INTERPRO, BLASTED, MAPPED, ANNOTATED]	CRO_T112032	NADH-ubiquinone oxidoreductase chain 6	2408	20	6.70322e-73	58.55	1	C:GO:0110165	C:cellular anatomical entity			no IPS match	no IPS match	no IPS match
TRUE	[INTERPRO, BLASTED, MAPPED]	CRO_T112039	putative RNA-dependent RNA polymerase, mitoviral	797	20	3.14478e-74	59.98	3	P:GO:0001172; F:GO:0003968; C:GO:0005739	P:transcription, RNA-templated; F:RNA-directed 5'-3' RNA polymerase activity; C:mitochondrion			no IPS match	no IPS match	no IPS match
TRUE	[INTERPRO, BLASTED, MAPPED, ANNOTATED]	CRO_T112028	Retrovirus-related Pol polyprotein from transposon TNT 1-94	2171	20	3.55945e-82	83.41	9	P:GO:0006278; P:GO:0006508; P:GO:0015074; P:GO:0090305; F:GO:0003676; F:GO:0003964; F:GO:0004190; F:GO:0004519; F:GO:0008270	P:RNA-dependent DNA biosynthetic process; P:proteolysis; P:DNA integration; P:nucleic acid phosphodiester bond hydrolysis; F:nucleic acid binding; F:RNA-directed DNA polymerase activity; F:aspartic-type endopeptidase activity; F:endonuclease activity; F:zinc ion binding	EC:3.4.23; EC:3.1; EC:2.7.7.49	Acting on peptide bonds (peptidases); Acting on ester bonds; RNA-directed DNA polymerase	no IPS match	no IPS match	no IPS match
TRUE	[INTERPRO, BLASTED, MAPPED]	CRO_T112029	Reverse transcriptase domain	9130	20	9.69776e-26	69.26	3	P:GO:0090502; F:GO:0003676; F:GO:0004523	P:RNA phosphodiester bond hydrolysis, endonucleolytic; F:nucleic acid binding; F:RNA-DNA hybrid ribonuclease activity			no IPS match	no IPS match	no IPS match
TRUE	[INTERPRO, BLASTED, MAPPED, ANNOTATED]	CRO_T112037	RNA polymerase beta'' subunit	398	20	2.02368e-66	88.29	5	P:GO:0006351; F:GO:0003677; F:GO:0003899; F:GO:0008270; C:GO:0009507	P:transcription, DNA-templated; F:DNA binding; F:DNA-directed 5'-3' RNA polymerase activity; F:zinc ion binding; C:chloroplast	EC:2.7.7.6	DNA-directed RNA polymerase	IPR007081 (PFAM); G3DSA:6.10.250.2940 (GENE3D); PTHR19376:SF47 (PANTHER); PTHR19376 (PANTHER); SSF64484 (SUPERFAMILY)	P:GO:0006351; F:GO:0003677; F:GO:0003899	P:transcription, DNA-templated; F:DNA binding; F:DNA-directed 5'-3' RNA polymerase activity
TRUE	[INTERPRO, BLASTED, MAPPED, ANNOTATED]	CRO_T112027	NADH dehydrogenase subunit 4	1496	20	2.90014e-82	82.9	9	P:GO:0015990; P:GO:0042773; F:GO:0008137; F:GO:0048039; C:GO:0009507; C:GO:0009579; C:GO:0016021; C:GO:0031966; C:GO:0070469	P:electron transport coupled proton transport; P:ATP synthesis coupled electron transport; F:NADH dehydrogenase (ubiquinone) activity; F:ubiquinone binding; C:chloroplast; C:thylakoid; C:integral component of membrane; C:mitochondrial membrane; C:respirasome	EC:7.1.1.2; EC:1.6.5.11; EC:1.6.5.2	NADH:ubiquinone reductase (H(+)-translocating); NADH dehydrogenase (quinone); NAD(P)H dehydrogenase (quinone)	IPR001750 (PFAM); IPR003918 (PANTHER); PTHR43507:SF13 (PANTHER)	P:GO:0042773; F:GO:0008137	P:ATP synthesis coupled electron transport; F:NADH dehydrogenase (ubiquinone) activity
TRUE	[INTERPRO, BLASTED, MAPPED, ANNOTATED]	CRO_T112031	hypothetical protein Salmi_Mp103	1767	1	2.3695e-07	79.17	2	C:GO:0005739; C:GO:0016021	C:mitochondrion; C:integral component of membrane			no IPS match	no IPS match	no IPS match
TRUE	[INTERPRO, BLASTED, MAPPED, ANNOTATED]	CRO_T112033	Putative mitochondrial protein	2603	20	1.16125e-45	69.45	2	C:GO:0005739; C:GO:0016020	C:mitochondrion; C:membrane			no IPS match	no IPS match	no IPS match
TRUE	[INTERPRO, BLASTED, MAPPED, ANNOTATED]	CRO_T112041	ATPase subunit 4	873	20	2.50556e-94	93.87	4	P:GO:0015986; F:GO:0015078; C:GO:0000276; C:GO:0016021	P:ATP synthesis coupled proton transport; F:proton transmembrane transporter activity; C:mitochondrial proton-transporting ATP synthase complex, coupling factor F(o); C:integral component of membrane	EC:7	Translocases	IPR008688 (PFAM); PTHR37774:SF4 (PANTHER); IPR044988 (PANTHER)	P:GO:0015986; F:GO:0015078; C:GO:0000276	P:ATP synthesis coupled proton transport; F:proton transmembrane transporter activity; C:mitochondrial proton-transporting ATP synthase complex, coupling factor F(o)
TRUE	[INTERPRO, BLASTED, MAPPED, ANNOTATED]	CRO_T112045	ATPase subunit 4	4101	20	3.326e-93	89.45	4	P:GO:0015986; F:GO:0015078; C:GO:0000276; C:GO:0016021	P:ATP synthesis coupled proton transport; F:proton transmembrane transporter activity; C:mitochondrial proton-transporting ATP synthase complex, coupling factor F(o); C:integral component of membrane	EC:7	Translocases	no IPS match	no IPS match	no IPS match
TRUE	[INTERPRO, BLASTED, MAPPED, ANNOTATED]	CRO_T112043	RNA polymerase beta' subunit	1539	20	0	92.69	6	P:GO:0006351; F:GO:0000287; F:GO:0003677; F:GO:0003899; F:GO:0008270; C:GO:0009507	P:transcription, DNA-templated; F:magnesium ion binding; F:DNA binding; F:DNA-directed 5'-3' RNA polymerase activity; F:zinc ion binding; C:chloroplast	EC:2.7.7.6	DNA-directed RNA polymerase	IPR006592 (SMART); IPR042102 (G3DSA:1.10.274.GENE3D); IPR000722 (PFAM); G3DSA:1.10.40.90 (GENE3D); G3DSA:2.40.40.20 (GENE3D); PTHR19376 (PANTHER); PTHR19376:SF54 (PANTHER); SSF64484 (SUPERFAMILY)	P:GO:0006351; F:GO:0003677; F:GO:0003899	P:transcription, DNA-templated; F:DNA binding; F:DNA-directed 5'-3' RNA polymerase activity
TRUE	[INTERPRO, BLASTED, MAPPED, ANNOTATED]	CRO_T112048	NADH-ubiquinone oxidoreductase chain 6	997	20	1.27959e-63	66.93	1	C:GO:0110165	C:cellular anatomical entity			no IPS match	no IPS match	no IPS match
TRUE	[INTERPRO, BLASTED, MAPPED, ANNOTATED]	CRO_T112044	RNA polymerase beta' subunit	864	20	8.52871e-59	70.43	3	F:GO:0016779; F:GO:0046872; C:GO:0009536	F:nucleotidyltransferase activity; F:metal ion binding; C:plastid	EC:2.7.7	Transferring phosphorus-containing groups	no IPS match	no IPS match	no IPS match
TRUE	[INTERPRO, NO-BLAST]	CRO_T112052	---NA---	900									no IPS match	no IPS match	no IPS match
TRUE	[INTERPRO, NO-BLAST]	CRO_T112053	---NA---	1240									no IPS match	no IPS match	no IPS match
TRUE	[INTERPRO, BLASTED, MAPPED, ANNOTATED]	CRO_T112059	NADH-ubiquinone oxidoreductase chain 1	325	20	1.03396e-45	87.11	3	C:GO:0005739; C:GO:0005886; C:GO:0016021	C:mitochondrion; C:plasma membrane; C:integral component of membrane			no IPS match	no IPS match	no IPS match
TRUE	[INTERPRO, NO-BLAST]	CRO_T112056	---NA---	4935									no IPS match	no IPS match	no IPS match
TRUE	[INTERPRO, BLASTED, MAPPED, ANNOTATED]	CRO_T112060	succinate dehydrogenase subunit 3	3043	20	4.28091e-62	83.59	4	P:GO:0006121; F:GO:0016627; C:GO:0005749; C:GO:0016021	P:mitochondrial electron transport, succinate to ubiquinone; F:oxidoreductase activity, acting on the CH-CH group of donors; C:mitochondrial respiratory chain complex II, succinate dehydrogenase complex (ubiquinone); C:integral component of membrane	EC:1.3	Acting on the CH-CH group of donors	IPR000701 (PFAM); IPR034804 (G3DSA:1.20.1300.GENE3D); PTHR10978 (PANTHER); PTHR10978:SF5 (PANTHER); IPR034804 (SUPERFAMILY)	F:GO:0016627; C:GO:0016020	F:oxidoreductase activity, acting on the CH-CH group of donors; C:membrane
TRUE	[INTERPRO, BLASTED, MAPPED, ANNOTATED]	CRO_T112055	ribosomal protein subunit S4	1357	20	7.50296e-23	91.53	3	F:GO:0003723; C:GO:0005739; C:GO:0005840	F:RNA binding; C:mitochondrion; C:ribosome			mobidb-lite (MOBIDB_LITE)	no GO terms	no GO terms
TRUE	[INTERPRO, BLASTED, MAPPED, ANNOTATED]	CRO_T112058	maturase R	687	20	2.73167e-40	90.12	2	C:GO:0005739; C:GO:0009507	C:mitochondrion; C:chloroplast			PTHR33642 (PANTHER); PTHR33642:SF6 (PANTHER); PTHR33642:SF6 (PANTHER); PTHR33642 (PANTHER)	no GO terms	no GO terms
TRUE	[INTERPRO, NO-BLAST]	CRO_T112064	---NA---	1892									mobidb-lite (MOBIDB_LITE); mobidb-lite (MOBIDB_LITE)	no GO terms	no GO terms
TRUE	[INTERPRO, BLASTED]	CRO_T112054	hypothetical protein KY284_018384	3277	6	2.43592e-08	89.19						no IPS match	no IPS match	no IPS match
TRUE	[INTERPRO, BLASTED, MAPPED, ANNOTATED]	CRO_T112057	hypothetical protein Salmi_Mp103	2685	1	3.82042e-07	77.55	1	C:GO:0016020	C:membrane			mobidb-lite (MOBIDB_LITE); mobidb-lite (MOBIDB_LITE); mobidb-lite (MOBIDB_LITE)	no GO terms	no GO terms
TRUE	[INTERPRO, BLASTED, MAPPED, ANNOTATED]	CRO_T112068	DNA polymerase-like	4977	20	0	81.23	8	P:GO:0006260; P:GO:0006351; P:GO:0071897; F:GO:0000166; F:GO:0003677; F:GO:0003887; F:GO:0003899; C:GO:0005739	P:DNA replication; P:transcription, DNA-templated; P:DNA biosynthetic process; F:nucleotide binding; F:DNA binding; F:DNA-directed DNA polymerase activity; F:DNA-directed 5'-3' RNA polymerase activity; C:mitochondrion	EC:2.7.7.7; EC:2.7.7.6	DNA-directed DNA polymerase; DNA-directed RNA polymerase	mobidb-lite (MOBIDB_LITE); PTHR14689 (PANTHER); PTHR14689:SF2 (PANTHER)	no GO terms	no GO terms
TRUE	[INTERPRO, BLASTED, MAPPED, ANNOTATED]	CRO_T112070	NADH dehydrogenase subunit 4	6021	20	4.95011e-109	81.51	11	P:GO:0015990; P:GO:0042773; F:GO:0003676; F:GO:0008137; F:GO:0008270; F:GO:0048039; C:GO:0009507; C:GO:0009579; C:GO:0016021; C:GO:0031966; C:GO:0070469	P:electron transport coupled proton transport; P:ATP synthesis coupled electron transport; F:nucleic acid binding; F:NADH dehydrogenase (ubiquinone) activity; F:zinc ion binding; F:ubiquinone binding; C:chloroplast; C:thylakoid; C:integral component of membrane; C:mitochondrial membrane; C:respirasome	EC:7.1.1.2; EC:1.6.5.11; EC:1.6.5.2	NADH:ubiquinone reductase (H(+)-translocating); NADH dehydrogenase (quinone); NAD(P)H dehydrogenase (quinone)	IPR001878 (PFAM); mobidb-lite (MOBIDB_LITE); mobidb-lite (MOBIDB_LITE); IPR001878 (PROSITE_PROFILES); IPR036875 (SUPERFAMILY)	F:GO:0003676; F:GO:0008270	F:nucleic acid binding; F:zinc ion binding
TRUE	[INTERPRO, BLASTED, MAPPED, ANNOTATED]	CRO_T112069	DNA polymerase-like	3175	20	0	81.23	8	P:GO:0006260; P:GO:0006351; P:GO:0071897; F:GO:0000166; F:GO:0003677; F:GO:0003887; F:GO:0003899; C:GO:0005739	P:DNA replication; P:transcription, DNA-templated; P:DNA biosynthetic process; F:nucleotide binding; F:DNA binding; F:DNA-directed DNA polymerase activity; F:DNA-directed 5'-3' RNA polymerase activity; C:mitochondrion	EC:2.7.7.7; EC:2.7.7.6	DNA-directed DNA polymerase; DNA-directed RNA polymerase	no IPS match	no IPS match	no IPS match
TRUE	[INTERPRO, NO-BLAST]	CRO_T112067	---NA---	1516									no IPS match	no IPS match	no IPS match
TRUE	[INTERPRO, BLASTED, MAPPED, ANNOTATED]	CRO_T112066	NADH dehydrogenase subunit 2	4370	20	6.86124e-83	84.82	5	F:GO:0016491; C:GO:0005743; C:GO:0009507; C:GO:0009579; C:GO:0016021	F:oxidoreductase activity; C:mitochondrial inner membrane; C:chloroplast; C:thylakoid; C:integral component of membrane	EC:1	Oxidoreductases	no IPS match	no IPS match	no IPS match
TRUE	[INTERPRO, BLASTED, MAPPED, ANNOTATED]	CRO_T112071	NADH dehydrogenase subunit 4	848	20	1.3531e-88	88.64	9	P:GO:0015990; P:GO:0042773; F:GO:0008137; F:GO:0048039; C:GO:0009507; C:GO:0009579; C:GO:0016021; C:GO:0031966; C:GO:0070469	P:electron transport coupled proton transport; P:ATP synthesis coupled electron transport; F:NADH dehydrogenase (ubiquinone) activity; F:ubiquinone binding; C:chloroplast; C:thylakoid; C:integral component of membrane; C:mitochondrial membrane; C:respirasome	EC:7.1.1.2; EC:1.6.5.11; EC:1.6.5.2	NADH:ubiquinone reductase (H(+)-translocating); NADH dehydrogenase (quinone); NAD(P)H dehydrogenase (quinone)	IPR003918 (PRINTS); IPR001750 (PFAM); IPR003918 (PANTHER); PTHR43507:SF13 (PANTHER)	P:GO:0042773; F:GO:0008137	P:ATP synthesis coupled electron transport; F:NADH dehydrogenase (ubiquinone) activity
TRUE	[INTERPRO, BLASTED, MAPPED, ANNOTATED]	CRO_T112076	putative pentatricopeptide repeat-containing protein-like	337	20	2.02774e-33	80.22	2	C:GO:0005739; C:GO:0016020	C:mitochondrion; C:membrane			no IPS match	no IPS match	no IPS match
TRUE	[INTERPRO, NO-BLAST]	CRO_T112075	---NA---	1641									no IPS match	no IPS match	no IPS match
TRUE	[INTERPRO, BLASTED, MAPPED, ANNOTATED]	CRO_T112086	NADH-plastoquinone oxidoreductase subunit 2	491	20	2.17582e-109	94.53	6	P:GO:0019684; P:GO:0042773; F:GO:0008137; F:GO:0048038; C:GO:0009535; C:GO:0016021	P:photosynthesis, light reaction; P:ATP synthesis coupled electron transport; F:NADH dehydrogenase (ubiquinone) activity; F:quinone binding; C:chloroplast thylakoid membrane; C:integral component of membrane	EC:7.1.1.2; EC:1.6.5.11; EC:1.6.5.2	NADH:ubiquinone reductase (H(+)-translocating); NADH dehydrogenase (quinone); NAD(P)H dehydrogenase (quinone)	no IPS match	no IPS match	no IPS match
TRUE	[INTERPRO, BLASTED, MAPPED, ANNOTATED]	CRO_T112079	cytochrome c oxidase subunit 2	428	20	7.32876e-79	83.9	7	P:GO:0022900; P:GO:1902600; F:GO:0004129; F:GO:0005507; C:GO:0005743; C:GO:0016021; C:GO:0070469	P:electron transport chain; P:proton transmembrane transport; F:cytochrome-c oxidase activity; F:copper ion binding; C:mitochondrial inner membrane; C:integral component of membrane; C:respirasome	EC:1.9; EC:7.1.1.9	Acting on a heme group of donors; Cytochrome-c oxidase	PR01166 (PRINTS); IPR008972 (G3DSA:2.60.40.GENE3D); IPR002429 (PFAM); PTHR22888 (PANTHER); IPR002429 (PROSITE_PROFILES); IPR034210 (CDD); IPR008972 (SUPERFAMILY)	F:GO:0004129; F:GO:0005507; C:GO:0016020	F:cytochrome-c oxidase activity; F:copper ion binding; C:membrane
TRUE	[INTERPRO, BLASTED, MAPPED, ANNOTATED]	CRO_T112090	cytochrome b6	437	20	7.51775e-71	87.45	6	P:GO:0015979; P:GO:0022904; F:GO:0045158; F:GO:0046872; C:GO:0009535; C:GO:0016021	P:photosynthesis; P:respiratory electron transport chain; F:electron transporter, transferring electrons within cytochrome b6/f complex of photosystem II activity; F:metal ion binding; C:chloroplast thylakoid membrane; C:integral component of membrane	EC:1	Oxidoreductases	IPR027387 (G3DSA:1.20.810.GENE3D); IPR005797 (PFAM); PTHR19271 (PANTHER); IPR023530 (PTHR19271:PANTHER); IPR005797 (PROSITE_PROFILES); IPR005797 (CDD); IPR016174 (SUPERFAMILY)	P:GO:0022904; F:GO:0009055; F:GO:0016491; C:GO:0016020	P:respiratory electron transport chain; F:electron transfer activity; F:oxidoreductase activity; C:membrane
TRUE	[INTERPRO, BLASTED, MAPPED, ANNOTATED]	CRO_T112084	NADH-ubiquinone oxidoreductase chain 2	3309	20	1.06454e-123	72.58	2	C:GO:0005739; C:GO:0016021	C:mitochondrion; C:integral component of membrane			IPR001750 (PFAM); PTHR22773:SF41 (PANTHER); PTHR22773 (PANTHER)	no GO terms	no GO terms
TRUE	[INTERPRO, BLASTED, MAPPED, ANNOTATED]	CRO_T112091	NdhB	1060	20	4.09195e-122	96.4	3	C:GO:0009507; C:GO:0009579; C:GO:0016021	C:chloroplast; C:thylakoid; C:integral component of membrane			no IPS match	no IPS match	no IPS match
TRUE	[INTERPRO, BLASTED, MAPPED, ANNOTATED]	CRO_T112085	ribosomal protein S7	432	20	1.13244e-57	88.6	5	P:GO:0006412; F:GO:0003735; F:GO:0019843; C:GO:0009507; C:GO:0015935	P:translation; F:structural constituent of ribosome; F:rRNA binding; C:chloroplast; C:small ribosomal subunit			no IPS match	no IPS match	no IPS match
TRUE	[INTERPRO, BLASTED, MAPPED, ANNOTATED]	CRO_T112083	NADH-ubiquinone oxidoreductase chain 2 isoform X2	1968	20	9.85436e-47	83.76	7	P:GO:0042773; F:GO:0008137; C:GO:0005743; C:GO:0009507; C:GO:0009579; C:GO:0016021; C:GO:0070469	P:ATP synthesis coupled electron transport; F:NADH dehydrogenase (ubiquinone) activity; C:mitochondrial inner membrane; C:chloroplast; C:thylakoid; C:integral component of membrane; C:respirasome	EC:7.1.1.2; EC:1.6.5.11; EC:1.6.5.2	NADH:ubiquinone reductase (H(+)-translocating); NADH dehydrogenase (quinone); NAD(P)H dehydrogenase (quinone)	no IPS match	no IPS match	no IPS match
TRUE	[INTERPRO, BLASTED, MAPPED, ANNOTATED]	CRO_T112095	mannosyl phosphorylinositol ceramide synthaseCSH1	3257	3	3.35542e-16	87.58	1	C:GO:0016021	C:integral component of membrane			no IPS match	no IPS match	no IPS match
TRUE	[INTERPRO, BLASTED]	CRO_T112078	hypothetical protein H5410_045668	4671	3	2.34859e-16	89.5						no IPS match	no IPS match	no IPS match
TRUE	[INTERPRO, BLASTED, MAPPED, ANNOTATED]	CRO_T112098	NADH dehydrogenase subunit 5	2121	20	3.02591e-84	94.25	4	P:GO:0042773; F:GO:0008137; C:GO:0005743; C:GO:0016021	P:ATP synthesis coupled electron transport; F:NADH dehydrogenase (ubiquinone) activity; C:mitochondrial inner membrane; C:integral component of membrane	EC:7.1.1.2; EC:1.6.5.11; EC:1.6.5.2	NADH:ubiquinone reductase (H(+)-translocating); NADH dehydrogenase (quinone); NAD(P)H dehydrogenase (quinone)	no IPS match	no IPS match	no IPS match
TRUE	[INTERPRO, BLASTED, MAPPED, ANNOTATED]	CRO_T112103	cytochrome c oxidase subunit 2	455	20	7.31789e-93	91.74	7	P:GO:0022900; P:GO:1902600; F:GO:0004129; F:GO:0005507; C:GO:0005743; C:GO:0016021; C:GO:0070469	P:electron transport chain; P:proton transmembrane transport; F:cytochrome-c oxidase activity; F:copper ion binding; C:mitochondrial inner membrane; C:integral component of membrane; C:respirasome	EC:1.9; EC:7.1.1.9	Acting on a heme group of donors; Cytochrome-c oxidase	no IPS match	no IPS match	no IPS match
TRUE	[INTERPRO, BLASTED, MAPPED, ANNOTATED]	CRO_T112105	NADH dehydrogenase subunit 7	2707	20	8.13898e-160	94.65	4	F:GO:0016651; F:GO:0048038; F:GO:0051287; C:GO:0005739	F:oxidoreductase activity, acting on NAD(P)H; F:quinone binding; F:NAD binding; C:mitochondrion	EC:1.6	Acting on NADH or NADPH	IPR001135 (PFAM); IPR029014 (G3DSA:1.10.645.GENE3D); IPR022885 (PANTHER); PTHR11993:SF10 (PANTHER); IPR029014 (SUPERFAMILY)	F:GO:0016651; F:GO:0048038; F:GO:0051287	F:oxidoreductase activity, acting on NAD(P)H; F:quinone binding; F:NAD binding
TRUE	[INTERPRO, BLASTED, MAPPED, ANNOTATED]	CRO_T112097	NADH dehydrogenase subunit 7	1901	20	1.18603e-168	92.44	4	F:GO:0016651; F:GO:0048038; F:GO:0051287; C:GO:0005739	F:oxidoreductase activity, acting on NAD(P)H; F:quinone binding; F:NAD binding; C:mitochondrion	EC:1.6	Acting on NADH or NADPH	IPR001135 (PFAM); IPR029014 (G3DSA:1.10.645.GENE3D); PTHR11993:SF41 (PANTHER); IPR022885 (PANTHER); IPR029014 (SUPERFAMILY)	F:GO:0016651; F:GO:0048038; F:GO:0051287	F:oxidoreductase activity, acting on NAD(P)H; F:quinone binding; F:NAD binding
TRUE	[INTERPRO, BLASTED, MAPPED, ANNOTATED]	CRO_T112109	cytochrome c biogenesis CcmF C-terminal-like mitochondrial protein	1960	20	1.35967e-144	83.73	3	P:GO:0017004; C:GO:0005739; C:GO:0016021	P:cytochrome complex assembly; C:mitochondrion; C:integral component of membrane			mobidb-lite (MOBIDB_LITE); IPR044955 (PANTHER)	P:GO:0017004	P:cytochrome complex assembly
TRUE	[INTERPRO, BLASTED, MAPPED, ANNOTATED]	CRO_T112102	ribosomal protein S7	1276	20	2.40446e-40	92.29	4	P:GO:0006412; F:GO:0003735; F:GO:0019843; C:GO:0005763	P:translation; F:structural constituent of ribosome; F:rRNA binding; C:mitochondrial small ribosomal subunit			no IPS match	no IPS match	no IPS match
TRUE	[INTERPRO, BLASTED, MAPPED, ANNOTATED]	CRO_T112108	cytochrome c biogenesis FC	492	20	9.35503e-58	90.5	3	P:GO:0017004; C:GO:0005739; C:GO:0016021	P:cytochrome complex assembly; C:mitochondrion; C:integral component of membrane			IPR032523 (PFAM); IPR044955 (PANTHER); PTHR36010:SF1 (PANTHER)	P:GO:0017004	P:cytochrome complex assembly
TRUE	[INTERPRO, NO-BLAST]	CRO_T112099	---NA---	1174									no IPS match	no IPS match	no IPS match
TRUE	[INTERPRO, BLASTED, MAPPED, ANNOTATED]	CRO_T112104	ribosomal protein L23	6507	20	2.55533e-27	96.01	5	P:GO:0006412; F:GO:0003735; F:GO:0019843; C:GO:0005840; C:GO:0009507	P:translation; F:structural constituent of ribosome; F:rRNA binding; C:ribosome; C:chloroplast			no IPS match	no IPS match	no IPS match
TRUE	[INTERPRO, BLASTED, MAPPED, ANNOTATED]	CRO_T112111	Transposon Tf2-2 polyprotein	2839	20	9.8383e-27	74.98	3	P:GO:0006259; F:GO:0004518; F:GO:0016779	P:DNA metabolic process; F:nuclease activity; F:nucleotidyltransferase activity	EC:3.1; EC:2.7.7	Acting on ester bonds; Transferring phosphorus-containing groups	IPR041588 (PFAM); G3DSA:1.10.340.70 (GENE3D)	no GO terms	no GO terms
TRUE	[INTERPRO, BLASTED, MAPPED, ANNOTATED]	CRO_T112125	(R)-mandelonitrile lyase-like	646	20	1.00901e-75	85.91	6	F:GO:0003723; F:GO:0016614; F:GO:0046593; F:GO:0050660; C:GO:0005739; C:GO:0016021	F:RNA binding; F:oxidoreductase activity, acting on CH-OH group of donors; F:mandelonitrile lyase activity; F:flavin adenine dinucleotide binding; C:mitochondrion; C:integral component of membrane	EC:1.1; EC:4.1.2.10	Acting on the CH-OH group of donors; (R)-mandelonitrile lyase	IPR007867 (PFAM); G3DSA:3.30.410.40 (GENE3D); PTHR45968 (PANTHER); PTHR45968:SF2 (PANTHER); SSF54373 (SUPERFAMILY)	F:GO:0016614	F:oxidoreductase activity, acting on CH-OH group of donors
TRUE	[INTERPRO, BLASTED, MAPPED, ANNOTATED]	CRO_T112120	ATPase subunit 4	2509	20	2.26317e-94	91.56	3	P:GO:0015986; F:GO:0015078; C:GO:0000276	P:ATP synthesis coupled proton transport; F:proton transmembrane transporter activity; C:mitochondrial proton-transporting ATP synthase complex, coupling factor F(o)	EC:7	Translocases	no IPS match	no IPS match	no IPS match
TRUE	[INTERPRO, BLASTED, MAPPED, ANNOTATED]	CRO_T112122	60s ribosomal protein l2, mitochondrial	431	20	7.06042e-42	79.76	4	P:GO:0006412; F:GO:0003735; C:GO:0005739; C:GO:0005840	P:translation; F:structural constituent of ribosome; C:mitochondrion; C:ribosome			no IPS match	no IPS match	no IPS match
TRUE	[INTERPRO, BLASTED, MAPPED, ANNOTATED]	CRO_T112123	ribosomal protein L2	643	20	2.36536e-78	82.09	4	P:GO:0032543; F:GO:0003729; F:GO:0003735; C:GO:0005762	P:mitochondrial translation; F:mRNA binding; F:structural constituent of ribosome; C:mitochondrial large ribosomal subunit			mobidb-lite (MOBIDB_LITE); PTHR13691:SF44 (PANTHER); IPR002171 (PANTHER)	P:GO:0006412; F:GO:0003735; C:GO:0005840	P:translation; F:structural constituent of ribosome; C:ribosome
TRUE	[INTERPRO, NO-BLAST]	CRO_T112119	---NA---	3895									no IPS match	no IPS match	no IPS match
TRUE	[INTERPRO, BLASTED, MAPPED, ANNOTATED]	CRO_T112121	hypothetical protein KY289_037653	697	20	1.03942e-34	83.68	1	C:GO:0005739	C:mitochondrion			no IPS match	no IPS match	no IPS match
TRUE	[INTERPRO, BLASTED, MAPPED, ANNOTATED]	CRO_T112126	orf110b gene product	908	5	8.64239e-16	83.35	1	C:GO:0005739	C:mitochondrion			mobidb-lite (MOBIDB_LITE); mobidb-lite (MOBIDB_LITE)	no GO terms	no GO terms
TRUE	[INTERPRO, NO-BLAST]	CRO_T112116	---NA---	1038									no IPS match	no IPS match	no IPS match
TRUE	[INTERPRO, NO-BLAST]	CRO_T112124	---NA---	852									no IPS match	no IPS match	no IPS match
TRUE	[INTERPRO, BLASTED, MAPPED]	CRO_T112128	putative RNA-dependent RNA polymerase, mitoviral	1417	20	2.51547e-68	60.6	3	P:GO:0001172; F:GO:0003968; C:GO:0005739	P:transcription, RNA-templated; F:RNA-directed 5'-3' RNA polymerase activity; C:mitochondrion			no IPS match	no IPS match	no IPS match
TRUE	[INTERPRO, BLASTED, MAPPED]	CRO_T112142	Uncharacterized protein TCM_016763	6077	20	1.65344e-102	59.95	3	P:GO:0090502; F:GO:0003676; F:GO:0004523	P:RNA phosphodiester bond hydrolysis, endonucleolytic; F:nucleic acid binding; F:RNA-DNA hybrid ribonuclease activity			no IPS match	no IPS match	no IPS match
TRUE	[INTERPRO, BLASTED, MAPPED]	CRO_T112133	hypothetical protein CKAN_02431400	1159	20	2.42257e-41	72.87	1	C:GO:0005739	C:mitochondrion			no IPS match	no IPS match	no IPS match
TRUE	[INTERPRO, BLASTED, MAPPED, ANNOTATED]	CRO_T112143	RNA polymerase beta' subunit	737	20	2.96584e-128	95.09	6	P:GO:0006351; F:GO:0000287; F:GO:0003677; F:GO:0003899; F:GO:0008270; C:GO:0009507	P:transcription, DNA-templated; F:magnesium ion binding; F:DNA binding; F:DNA-directed 5'-3' RNA polymerase activity; F:zinc ion binding; C:chloroplast	EC:2.7.7.6	DNA-directed RNA polymerase	no IPS match	no IPS match	no IPS match
TRUE	[INTERPRO, BLASTED, MAPPED, ANNOTATED]	CRO_T112141	cytochrome c maturase subunit B	631	20	5.39383e-74	93.92	5	P:GO:0015886; P:GO:0017004; F:GO:0015232; C:GO:0005739; C:GO:0016021	P:heme transport; P:cytochrome complex assembly; F:heme transmembrane transporter activity; C:mitochondrion; C:integral component of membrane	EC:7	Translocases	PTHR30070:SF2 (PANTHER); IPR003544 (PANTHER)	P:GO:0015886; P:GO:0017004; F:GO:0015232; C:GO:0016020	P:heme transport; P:cytochrome complex assembly; F:heme transmembrane transporter activity; C:membrane
TRUE	[INTERPRO, BLASTED, MAPPED, ANNOTATED]	CRO_T112139	RNA-dependent RNA polymerase mitoviral	659	20	4.06252e-40	72.52	5	P:GO:0044237; F:GO:0003824; C:GO:0005737; C:GO:0016020; C:GO:0043231	P:cellular metabolic process; F:catalytic activity; C:cytoplasm; C:membrane; C:intracellular membrane-bounded organelle			IPR008686 (PFAM); PTHR34456:SF10 (PANTHER); IPR008686 (PANTHER)	no GO terms	no GO terms
TRUE	[INTERPRO, BLASTED, MAPPED, ANNOTATED]	CRO_T112136	Sucrose synthase	844	20	5.4914e-41	74.52	2	P:GO:0005985; F:GO:0016157	P:sucrose metabolic process; F:sucrose synthase activity	EC:2.4.1.13	Sucrose synthase	no IPS match	no IPS match	no IPS match
TRUE	[INTERPRO, BLASTED, MAPPED, ANNOTATED]	CRO_T112127	succinate dehydrogenase subunit 4	4970	20	3.51179e-31	93.53	4	P:GO:0006099; P:GO:0006121; C:GO:0005749; C:GO:0016021	P:tricarboxylic acid cycle; P:mitochondrial electron transport, succinate to ubiquinone; C:mitochondrial respiratory chain complex II, succinate dehydrogenase complex (ubiquinone); C:integral component of membrane			no IPS match	no IPS match	no IPS match
TRUE	[INTERPRO, BLASTED, MAPPED, ANNOTATED]	CRO_T112134	ribosomal protein L2, chloroplastic	8335	20	1.02999e-35	75.29	1	C:GO:0005739	C:mitochondrion			no IPS match	no IPS match	no IPS match
TRUE	[INTERPRO, NO-BLAST]	CRO_T112135	---NA---	794									mobidb-lite (MOBIDB_LITE)	no GO terms	no GO terms
TRUE	[INTERPRO, BLASTED, MAPPED, ANNOTATED]	CRO_T112131	NADH-ubiquinone oxidoreductase chain	5002	20	2.14202e-48	83.02	4	P:GO:0042773; F:GO:0008137; C:GO:0005743; C:GO:0016021	P:ATP synthesis coupled electron transport; F:NADH dehydrogenase (ubiquinone) activity; C:mitochondrial inner membrane; C:integral component of membrane	EC:7.1.1.2; EC:1.6.5.11; EC:1.6.5.2	NADH:ubiquinone reductase (H(+)-translocating); NADH dehydrogenase (quinone); NAD(P)H dehydrogenase (quinone)	no IPS match	no IPS match	no IPS match
TRUE	[INTERPRO, BLASTED, MAPPED, ANNOTATED]	CRO_T112129	NADH dehydrogenase subunit 5	1676	20	1.85435e-35	94.55	4	P:GO:0042773; F:GO:0008137; C:GO:0005743; C:GO:0016021	P:ATP synthesis coupled electron transport; F:NADH dehydrogenase (ubiquinone) activity; C:mitochondrial inner membrane; C:integral component of membrane	EC:7.1.1.2; EC:1.6.5.11; EC:1.6.5.2	NADH:ubiquinone reductase (H(+)-translocating); NADH dehydrogenase (quinone); NAD(P)H dehydrogenase (quinone)	no IPS match	no IPS match	no IPS match
TRUE	[INTERPRO, BLASTED, MAPPED, ANNOTATED]	CRO_T112140	photosystem II CP43 reaction center protein-like	886	20	3.01175e-97	72.26	5	P:GO:0009772; F:GO:0016168; F:GO:0045156; F:GO:0046872; C:GO:0009521	P:photosynthetic electron transport in photosystem II; F:chlorophyll binding; F:electron transporter, transferring electrons within the cyclic electron transport pathway of photosynthesis activity; F:metal ion binding; C:photosystem	EC:1	Oxidoreductases	IPR000932 (PFAM); IPR000484 (PANTHER); PTHR33149:SF34 (PANTHER); IPR036001 (SUPERFAMILY); IPR036854 (SUPERFAMILY)	P:GO:0009767; P:GO:0009772; P:GO:0019684; F:GO:0016168; F:GO:0045156; C:GO:0009521; C:GO:0016020	P:photosynthetic electron transport chain; P:photosynthetic electron transport in photosystem II; P:photosynthesis, light reaction; F:chlorophyll binding; F:electron transporter, transferring electrons within the cyclic electron transport pathway of photosynthesis activity; C:photosystem; C:membrane
TRUE	[INTERPRO, BLASTED, MAPPED, ANNOTATED]	CRO_T112144	ATPase subunit 4	801	20	5.99176e-65	91.85	3	P:GO:0015986; F:GO:0015078; C:GO:0000276	P:ATP synthesis coupled proton transport; F:proton transmembrane transporter activity; C:mitochondrial proton-transporting ATP synthase complex, coupling factor F(o)	EC:7	Translocases	no IPS match	no IPS match	no IPS match
TRUE	[INTERPRO, BLASTED, MAPPED, ANNOTATED]	CRO_T112160	cytochrome c oxidase subunit 2	455	20	2.90151e-86	89.84	7	P:GO:0022900; P:GO:1902600; F:GO:0004129; F:GO:0005507; C:GO:0005743; C:GO:0016021; C:GO:0070469	P:electron transport chain; P:proton transmembrane transport; F:cytochrome-c oxidase activity; F:copper ion binding; C:mitochondrial inner membrane; C:integral component of membrane; C:respirasome	EC:1.9; EC:7.1.1.9	Acting on a heme group of donors; Cytochrome-c oxidase	PR01166 (PRINTS); IPR002429 (PFAM); IPR008972 (G3DSA:2.60.40.GENE3D); PTHR22888 (PANTHER); IPR002429 (PROSITE_PROFILES); IPR008972 (SUPERFAMILY)	F:GO:0004129; F:GO:0005507; C:GO:0016020	F:cytochrome-c oxidase activity; F:copper ion binding; C:membrane
TRUE	[INTERPRO, BLASTED, MAPPED, ANNOTATED]	CRO_T112163	hypothetical protein NitaMp102	1123	20	1.47924e-51	77.1	1	C:GO:0005739	C:mitochondrion			no IPS match	no IPS match	no IPS match
TRUE	[INTERPRO, BLASTED, MAPPED, ANNOTATED]	CRO_T112151	cytochrome c oxidase subunit 1	603	20	1.36362e-78	74.96	9	P:GO:0006119; P:GO:0022900; P:GO:1902600; F:GO:0004129; F:GO:0020037; F:GO:0046872; C:GO:0005743; C:GO:0016021; C:GO:0070469	P:oxidative phosphorylation; P:electron transport chain; P:proton transmembrane transport; F:cytochrome-c oxidase activity; F:heme binding; F:metal ion binding; C:mitochondrial inner membrane; C:integral component of membrane; C:respirasome	EC:1.9; EC:7.1.1.9	Acting on a heme group of donors; Cytochrome-c oxidase	IPR036927 (G3DSA:1.20.210.GENE3D); IPR000883 (PANTHER); PTHR10422:SF18 (PANTHER); IPR023616 (PROSITE_PROFILES); IPR036927 (SUPERFAMILY)	P:GO:0009060; F:GO:0004129; F:GO:0020037; C:GO:0016021	P:aerobic respiration; F:cytochrome-c oxidase activity; F:heme binding; C:integral component of membrane
TRUE	[INTERPRO, NO-BLAST]	CRO_T112156	---NA---	1608									no IPS match	no IPS match	no IPS match
TRUE	[INTERPRO, BLASTED, MAPPED, ANNOTATED]	CRO_T112167	Protein Ycf2	518	20	4.31489e-107	92.79	4	F:GO:0005524; C:GO:0005739; C:GO:0009507; C:GO:0016021	F:ATP binding; C:mitochondrion; C:chloroplast; C:integral component of membrane			PTHR33078:SF55 (PANTHER); PTHR33078 (PANTHER)	no GO terms	no GO terms
TRUE	[INTERPRO, BLASTED, MAPPED, ANNOTATED]	CRO_T112158	NADH dehydrogenase subunit 2	2749	20	8.02762e-104	81.86	6	P:GO:0042773; F:GO:0008137; C:GO:0005739; C:GO:0009507; C:GO:0009579; C:GO:0016021	P:ATP synthesis coupled electron transport; F:NADH dehydrogenase (ubiquinone) activity; C:mitochondrion; C:chloroplast; C:thylakoid; C:integral component of membrane	EC:7.1.1.2; EC:1.6.5.11; EC:1.6.5.2	NADH:ubiquinone reductase (H(+)-translocating); NADH dehydrogenase (quinone); NAD(P)H dehydrogenase (quinone)	no IPS match	no IPS match	no IPS match
TRUE	[INTERPRO, BLASTED, MAPPED, ANNOTATED]	CRO_T112168	Ycf2	1850	20	0	95.54	3	F:GO:0005524; C:GO:0009570; C:GO:0016021	F:ATP binding; C:chloroplast stroma; C:integral component of membrane			no IPS match	no IPS match	no IPS match
TRUE	[INTERPRO, BLASTED, MAPPED, ANNOTATED]	CRO_T112165	NADH-plastoquinone oxidoreductase subunit 2	1958	20	0	93.77	6	P:GO:0019684; P:GO:0042773; F:GO:0008137; F:GO:0048038; C:GO:0009535; C:GO:0016021	P:photosynthesis, light reaction; P:ATP synthesis coupled electron transport; F:NADH dehydrogenase (ubiquinone) activity; F:quinone binding; C:chloroplast thylakoid membrane; C:integral component of membrane	EC:7.1.1.2; EC:1.6.5.11; EC:1.6.5.2	NADH:ubiquinone reductase (H(+)-translocating); NADH dehydrogenase (quinone); NAD(P)H dehydrogenase (quinone)	no IPS match	no IPS match	no IPS match
TRUE	[INTERPRO, BLASTED, MAPPED, ANNOTATED]	CRO_T112152	endonuclease	1394	20	4.74141e-176	94.77	10	P:GO:0006314; P:GO:0009060; P:GO:0022900; P:GO:0090305; P:GO:1902600; F:GO:0004129; F:GO:0004519; F:GO:0020037; C:GO:0005739; C:GO:0016021	P:intron homing; P:aerobic respiration; P:electron transport chain; P:nucleic acid phosphodiester bond hydrolysis; P:proton transmembrane transport; F:cytochrome-c oxidase activity; F:endonuclease activity; F:heme binding; C:mitochondrion; C:integral component of membrane	EC:3.1; EC:1.9; EC:7.1.1.9	Acting on ester bonds; Acting on a heme group of donors; Cytochrome-c oxidase	IPR000883 (PRINTS); IPR004860 (PFAM); IPR000883 (PFAM); IPR036927 (G3DSA:1.20.210.GENE3D); IPR027434 (G3DSA:3.10.28.GENE3D); IPR000883 (PANTHER); IPR023616 (PROSITE_PROFILES); IPR036927 (SUPERFAMILY); IPR027434 (SUPERFAMILY)	P:GO:0009060; F:GO:0004129; F:GO:0004519; F:GO:0020037; C:GO:0016021	P:aerobic respiration; F:cytochrome-c oxidase activity; F:endonuclease activity; F:heme binding; C:integral component of membrane
TRUE	[INTERPRO, BLASTED, MAPPED, ANNOTATED]	CRO_T112166	hypothetical chloroplast RF2	478	20	1.95911e-71	91.65	4	F:GO:0005524; C:GO:0005739; C:GO:0009570; C:GO:0016021	F:ATP binding; C:mitochondrion; C:chloroplast stroma; C:integral component of membrane			no IPS match	no IPS match	no IPS match
TRUE	[INTERPRO, NO-BLAST]	CRO_T112161	---NA---	424									no IPS match	no IPS match	no IPS match
TRUE	[INTERPRO, BLASTED, MAPPED, ANNOTATED]	CRO_T112146	putative ribosomal protein L16	2329	20	0	76.58	4	P:GO:0044237; F:GO:0005488; C:GO:0016020; C:GO:0043229	P:cellular metabolic process; F:binding; C:membrane; C:intracellular organelle			no IPS match	no IPS match	no IPS match
TRUE	[INTERPRO, BLASTED, MAPPED]	CRO_T112149	reverse transcriptase	2828	20	1.07816e-50	65.8	5	P:GO:0006278; P:GO:0015074; F:GO:0003676; F:GO:0003964; F:GO:0008270	P:RNA-dependent DNA biosynthetic process; P:DNA integration; F:nucleic acid binding; F:RNA-directed DNA polymerase activity; F:zinc ion binding			IPR025558 (PFAM); PTHR31286:SF49 (PANTHER); IPR040256 (PANTHER)	no GO terms	no GO terms
TRUE	[INTERPRO, BLASTED, MAPPED, ANNOTATED]	CRO_T112157	NADH dehydrogenase subunit 2	7260	20	2.37225e-103	81.86	6	P:GO:0042773; F:GO:0008137; C:GO:0005739; C:GO:0009507; C:GO:0009579; C:GO:0016021	P:ATP synthesis coupled electron transport; F:NADH dehydrogenase (ubiquinone) activity; C:mitochondrion; C:chloroplast; C:thylakoid; C:integral component of membrane	EC:7.1.1.2; EC:1.6.5.11; EC:1.6.5.2	NADH:ubiquinone reductase (H(+)-translocating); NADH dehydrogenase (quinone); NAD(P)H dehydrogenase (quinone)	no IPS match	no IPS match	no IPS match
TRUE	[INTERPRO, NO-BLAST]	CRO_T112162	---NA---	1980									no IPS match	no IPS match	no IPS match
[truncated: 22,368 more rows]

## Sheet: kegg
Seq	Pathway	Pathway ID	#Enzs in Pathway	Enzyme
[truncated: 961 more rows]
