# Supplementary material for: Comprehensive transcriptomic meta-analysis unveils new responsive genes to methyl jasmonate and ethylene in Catharanthusroseus
Source: Heliyon. 2024 Feb 26;10(5):e27132. doi: 10.1016/j.heliyon.2024.e27132 (PMC10915408; doi:10.1016/j.heliyon.2024.e27132)
Supplement: Multimedia component 5 [file mmc5.xlsx]

## Sheet: Sheet1
Table S2. CRO-genes of TIAs pathways
Indole alkaloid biosynthesis				Monoterpenoid biosynthesis				Terpenoid backbone biosynthesis				Phenylalanine, tyrosine and tryptophan biosynthesis						total
CRO_T125328				CRO_T111723				CRO_T132986				CRO_T107879						CRO_T125328
CRO_T117124				CRO_T131511				CRO_T107494				CRO_T137296						CRO_T117124
CRO_T103018				CRO_T131521				CRO_T133857				CRO_T118847						CRO_T103018
CRO_T140893				CRO_T112618				CRO_T132992				CRO_T107631						CRO_T140893
CRO_T118184				CRO_T112619				CRO_T108158				CRO_T112337						CRO_T118184
CRO_T125329				CRO_T112615				CRO_T132987				CRO_T131765						CRO_T125329
CRO_T118182				CRO_T140100				CRO_T121391				CRO_T113572						CRO_T118182
CRO_T113480				CRO_T140110				CRO_T121386				CRO_T131396						CRO_T113480
CRO_T103017				CRO_T123072				CRO_T117671				CRO_T120474						CRO_T103017
CRO_T128638				CRO_T119458				CRO_T113180				CRO_T131457						CRO_T128638
CRO_T127167				CRO_T140107				CRO_T122538				CRO_T131456						CRO_T127167
CRO_T109860				CRO_T113162				CRO_T121387				CRO_T113021						CRO_T109860
CRO_T102208				CRO_T138994				CRO_T113620				CRO_T130468						CRO_T102208
CRO_T113153				CRO_T130026				CRO_T121388				CRO_T108592						CRO_T113153
CRO_T140761				CRO_T117489				CRO_T127946				CRO_T116729						CRO_T140761
CRO_T111268				CRO_T130593				CRO_T128133				CRO_T106941						CRO_T111268
CRO_T110595				CRO_T113655				CRO_T106489				CRO_T111287						CRO_T110595
CRO_T138183				CRO_T110081				CRO_T118750				CRO_T111395						CRO_T138183
CRO_T139614				CRO_T103723				CRO_T110667				CRO_T113679						CRO_T139614
CRO_T120021				CRO_T107879				CRO_T110793				CRO_T137757						CRO_T120021
CRO_T111319				CRO_T133061				CRO_T134888				CRO_T137940						CRO_T111319
CRO_T120028				CRO_T109472				CRO_T108760				CRO_T102142						CRO_T120028
CRO_T137612				CRO_T113168				CRO_T121109				CRO_T105704						CRO_T137612
CRO_T103890				CRO_T131714				CRO_T108761				CRO_T121135						CRO_T103890
CRO_T104105								CRO_T117843				CRO_T126467						CRO_T104105
CRO_T104109								CRO_T108412				CRO_T103937						CRO_T104109
CRO_T115362								CRO_T123921				CRO_T116999						CRO_T115362
CRO_T110599								CRO_T131248				CRO_T120927						CRO_T110599
								CRO_T118619				CRO_T129023						CRO_T111723
								CRO_T118620				CRO_T100025						CRO_T131511
								CRO_T111693				CRO_T124897						CRO_T131521
								CRO_T132039				CRO_T122587						CRO_T112618
								CRO_T121392				CRO_T105874						CRO_T112619
								CRO_T113449				CRO_T110037						CRO_T112615
								CRO_T138554				CRO_T131794						CRO_T140100
								CRO_T124796				CRO_T127328						CRO_T140110
								CRO_T123720				CRO_T138746						CRO_T123072
								CRO_T108492				CRO_T119067						CRO_T119458
								CRO_T135503				CRO_T133234						CRO_T140107
								CRO_T104401				CRO_T118846						CRO_T113162
								CRO_T137663				CRO_T116118						CRO_T138994
								CRO_T128763				CRO_T136450						CRO_T130026
								CRO_T134887				CRO_T107877						CRO_T117489
								CRO_T107706				CRO_T132014						CRO_T130593
								CRO_T107712				CRO_T137919						CRO_T113655
								CRO_T124062										CRO_T110081
								CRO_T139090										CRO_T103723
								CRO_T136385										CRO_T107879
								CRO_T113912										CRO_T133061
								CRO_T102183										CRO_T109472
								CRO_T130236										CRO_T113168
								CRO_T140380										CRO_T131714
								CRO_T140639										CRO_T132986
								CRO_T105009										CRO_T107494
								CRO_T130745										CRO_T133857
								CRO_T127753										CRO_T132992
								CRO_T135862										CRO_T108158
								CRO_T137916										CRO_T132987
								CRO_T130252										CRO_T121391
								CRO_T118238										CRO_T121386
								CRO_T140100										CRO_T117671
								CRO_T127536										CRO_T113180
								CRO_T140781										CRO_T122538
								CRO_T131286										CRO_T121387
																		CRO_T113620
																		CRO_T121388
																		CRO_T127946
																		CRO_T128133
																		CRO_T106489
																		CRO_T118750
																		CRO_T110667
																		CRO_T110793
																		CRO_T134888
																		CRO_T108760
																		CRO_T121109
																		CRO_T108761
																		CRO_T117843
																		CRO_T108412
																		CRO_T123921
																		CRO_T131248
																		CRO_T118619
																		CRO_T118620
																		CRO_T111693
																		CRO_T132039
																		CRO_T121392
																		CRO_T113449
																		CRO_T138554
																		CRO_T124796
																		CRO_T123720
																		CRO_T108492
																		CRO_T135503
																		CRO_T104401
																		CRO_T137663
																		CRO_T128763
																		CRO_T134887
																		CRO_T107706
																		CRO_T107712
																		CRO_T124062
																		CRO_T139090
																		CRO_T136385
																		CRO_T113912
																		CRO_T102183
																		CRO_T130236
																		CRO_T140380
																		CRO_T140639
																		CRO_T105009
																		CRO_T130745
																		CRO_T127753
																		CRO_T135862
																		CRO_T137916
																		CRO_T130252
																		CRO_T118238
																		CRO_T127536
																		CRO_T140781
																		CRO_T131286
																		CRO_T137296
																		CRO_T118847
																		CRO_T107631
																		CRO_T112337
																		CRO_T131765
																		CRO_T113572
																		CRO_T131396
																		CRO_T120474
																		CRO_T131457
																		CRO_T131456
																		CRO_T113021
																		CRO_T130468
																		CRO_T108592
																		CRO_T116729
																		CRO_T106941
																		CRO_T111287
																		CRO_T111395
																		CRO_T113679
																		CRO_T137757
																		CRO_T137940
																		CRO_T102142
																		CRO_T105704
																		CRO_T121135
																		CRO_T126467
																		CRO_T103937
																		CRO_T116999
																		CRO_T120927
																		CRO_T129023
																		CRO_T100025
																		CRO_T124897
																		CRO_T122587
																		CRO_T105874
																		CRO_T110037
																		CRO_T131794
																		CRO_T127328
																		CRO_T138746
																		CRO_T119067
																		CRO_T133234
																		CRO_T118846
																		CRO_T116118
																		CRO_T136450
																		CRO_T107877
																		CRO_T132014
																		CRO_T137919
