# Supplementary material for: Comprehensive transcriptomic meta-analysis unveils new responsive genes to methyl jasmonate and ethylene in Catharanthusroseus
Source: Heliyon. 2024 Feb 26;10(5):e27132. doi: 10.1016/j.heliyon.2024.e27132 (PMC10915408; doi:10.1016/j.heliyon.2024.e27132)
Supplement: Multimedia component 6 [file mmc6.xlsx]

## Sheet: Sheet1
Table S3. Characteristics of data sets selected for meta-analysis
Dataset	Samples		Treatment	Platform	Species
	Stress	Control
C- PRJNA185483	3	1	MeJA- Methyl jasmonate treatment	Illumina HiSeq 2000	Catharanthus roseus
E- PRJNA358259	4	3	MeJA- Methyl jasmonate treatment	Illumina HiSeq 2000	Catharanthus roseus
F- PRJNA358259	3	3	ET- Ethylene treatment	Illumina HiSeq 2000	Catharanthus roseus
