# Supplementary material for: Comprehensive transcriptomic meta-analysis unveils new responsive genes to methyl jasmonate and ethylene in Catharanthusroseus
Source: Heliyon. 2024 Feb 26;10(5):e27132. doi: 10.1016/j.heliyon.2024.e27132 (PMC10915408; doi:10.1016/j.heliyon.2024.e27132)
Supplement: Multimedia component 7 [file mmc7.xlsx]

## Sheet: Sheet1
Table S4. List of identified DEGs by meta-analysis and their corresponding unigine, uniprot and TAIR IDs.
CRO-Gene	avr-FC	fisher_adjpval	blastN_tair_Accession..E.value.	swissprot_mydl_Accession..E.value.	tairprotein_Accession..E.value.	tlastx_tair_Accession..E.value.	cog_Description
CRO_T119433	0.889071	0.000122468	AT5G22580.1	Q9FK81	AT5G22580.1	AT5G22580.1	---NA---
CRO_T114775	-1.16019	3.52e-06	AT3G22320.1	O81098	AT3G22320.1	AT3G22320.1	---NA---
CRO_T122503	0.754322	0.0338114	AT4G09146.1	A0A1D6F9Y9	AT2G45550.1	AT5G37381.1	APR75541_1cytochrome P450
CRO_T121679	-2.01156	1.98e-11	AT3G13450.1	Q9LDY2	AT3G13450.1	AT1G55510.1	WP_013345865_12-oxoisovalerate dehydrogenase subunit beta
CRO_T121680	-1.31124	3.45e-06	AT1G55510.1	Q9LDY2	AT3G13450.1	AT3G13450.1	WP_053103403_1alpha-ketoacid dehydrogenase subunit beta
CRO_T121699	0.861332	0.0165592	AT5G67100.1	O48653	AT5G67100.1	AT5G67100.1	---NA---
CRO_T121691	0.846718	0.0237848	AT5G67030.2	P93236	AT5G67030.2	AT5G67030.2	WP_011553431_1FAD-dependent oxidoreductase
CRO_T123297	1.59149	5.58e-06	not available	Q0ZPV7	AT5G62180.1	AT5G62180.1	WP_003877835_1alpha/beta hydrolase
CRO_T118340	-0.994095	1.09e-07	AT2G01950.1	Q9ZPS9	AT2G01950.1	AT2G01950.1	WP_014021274_1RHS repeat-associated core domain-containing protein
CRO_T105170	0.766757	0.0394438	AT1G35515.1	Q8H1E6	AT1G35510.1	AT1G35510.1	---NA---
CRO_T124557	-0.857288	0.00794269	AT5G16340.1	Q9FFE6	AT5G16370.1	AT5G16370.1	WP_011046428_1acyl-CoA synthetase
CRO_T109612	0.568022	0.0497087	AT3G44200.1	Q9LT35	AT3G20860.1	AT3G20860.1	---NA---
CRO_T132922	1.11782	7.78e-06	AT3G02210.1	Q94KT8	AT5G60920.1	AT3G02210.1	---NA---
CRO_T132926	-1.36781	0.00560266	AT3G30180.1	Q69F95	AT5G38970.3	AT5G38970.3	WP_096721584_1cytochrome P450
CRO_T132927	1.99201	2.15e-05	AT3G08900.1	Q8H8T0	AT3G02230.1	AT3G02230.1	---NA---
CRO_T132995	-0.693037	7.98e-06	AT1G16470.2	Q8L4A7	AT1G16470.2	AT1G16470.2	---NA---
CRO_T133009	1.08658	0.0440842	AT3G50770.1	Q8L3R2	AT3G50770.1	AT3G50770.1	---NA---
CRO_T133010	1.15315	0.000826799	AT2G23770.1	O64825	AT2G23770.1	AT2G23770.1	WP_015046410_1serine/threonine protein kinase
CRO_T133063	1.86529	0.0269984	AT3G21270.1	Q84TE9	AT5G60200.1	AT5G60200.1	---NA---
CRO_T133085	-1.29966	0.000171161	AT1G49580.1	Q9SCS2	AT3G50530.2	AT3G50530.2	WP_015404907_1PEGA domain-containing protein
CRO_T133103	-1.15709	0.00199615	not available	Q9FKB5	AT5G48820.1	AT1G49620.1	---NA---
CRO_T133116	-1.29134	2.36e-06	AT1G55360.1	not available	AT1G55360.1	AT1G55360.1	---NA---
CRO_T133114	-1.28388	0.000418126	AT1G56690.1	Q9FXB9	AT1G56690.1	AT1G56690.1	---NA---
CRO_T133131	-0.752379	0.0244799	AT2G29260.1	Q9ZW12	AT2G29260.1	AT2G29260.1	AEI50935_1Tropinone reductase I
CRO_T133146	-1.44921	0.00244312	AT3G10760.1	Q9SNB4	AT3G46640.2	AT3G46640.1	---NA---
CRO_T133177	0.89542	0.0110163	AT2G28940.2	Q9SF86	AT2G28940.1	AT2G28940.2	WP_053230947_1serine/threonine-protein kinase PknK
CRO_T125743	-0.757115	0.0137311	AT3G62810.1	C4Y4R9	AT3G62810.1	AT3G62810.1	---NA---
CRO_T125832	3.34117	0.00271177	AT5G66430.1	A4ZDG8	AT5G04380.1	AT1G19640.1	NP_924885_1cyclopropane-fatty-acyl-phospholipid synthase
CRO_T125876	-0.881992	0.00160902	AT5G17520.1	Q9LF50	AT5G17520.1	AT5G17520.1	---NA---
CRO_T125877	-1.52275	1.08e-05	AT1G31830.2	Q9C6S5	AT1G31830.2	AT1G31830.2	WP_081539286_1APC family permease
CRO_T118978	-0.729446	0.0157589	AT3G63150.1	Q5E9M9	AT5G27540.2	AT5G27540.2	---NA---
CRO_T118988	-1.10512	0.00142046	AT5G19160.1	Q5BPJ0	AT5G19160.1	AT3G06080.2	---NA---
CRO_T119019	-0.885696	0.012931	AT4G02930.1	Q0BUQ2	AT4G02930.1	AT4G02930.1	WP_066966372_1MULTISPECIES: elongation factor Tu
CRO_T119066	4.98936	0	AT4G03140.1	Q94KL7	AT4G03140.1	AT4G03140.1	WP_014099046_13-oxoacyl-ACP reductase
CRO_T119071	-0.664806	0.0283449	not available	not available	not available	not available	---NA---
CRO_T119080	1.53994	4.02e-05	AT2G47890.1	O82256	AT2G47890.2	AT2G47890.2	---NA---
CRO_T119105	1.21705	0.00732545	AT2G47750.1	O82243	AT2G47750.1	AT2G47750.1	---NA---
CRO_T119125	1.41455	0.0165921	AT3G62700.1	Q7DM58	AT2G47800.1	AT3G62700.1	WP_011164981_1multidrug ABC transporter ATP-binding protein
CRO_T119130	0.859511	0.00175662	AT4G02440.1	Q8LEA8	AT4G02440.1	AT4G02440.1	---NA---
CRO_T119174	3.71055	0	not available	not available	not available	not available	---NA---
CRO_T119254	2.25327	1.06e-06	not available	not available	not available	not available	---NA---
CRO_T119295	1.89807	0	AT4G37470.1	Q10QA5	AT3G24420.1	AT3G24420.1	WP_066791114_1alpha/beta hydrolase
CRO_T119334	0.958822	0.0403049	AT2G26730.1	O48788	AT2G26730.1	AT2G26730.1	WP_014021274_1RHS repeat-associated core domain-containing protein
CRO_T120599	-0.836179	0.00108609	AT1G06050.1	Q8VZF6	AT1G06050.1	AT1G06050.1	---NA---
CRO_T125659	1.55977	2e-07	AT4G10030.1	not available	AT4G10030.1	AT4G10030.1	---NA---
CRO_T125661	1.10904	0.0360425	not available	not available	AT4G32480.1	AT4G32480.1	---NA---
CRO_T115991	3.09404	0.0172525	AT5G20480.1	C0LGP4	AT3G47570.1	AT3G47110.1	WP_014021274_1RHS repeat-associated core domain-containing protein
CRO_T122542	-1.66828	0.0133649	not available	not available	not available	not available	---NA---
CRO_T106047	2.30541	0.0185854	AT1G17147.1	Q8VYI5	AT1G78410.1	AT1G78410.1	---NA---
CRO_T106062	3.03839	0.0237381	AT1G78380.1	P46417	AT1G78340.1	AT1G78380.1	WP_085757500_1glutathione S-transferase family protein
CRO_T106083	1.72918	0.000515894	AT1G17200.2	A7QBZ2	AT1G17200.2	AT1G17200.1	---NA---
CRO_T106104	1.0121	0.00305861	AT4G12640.1	Q9FF99	AT4G12640.1	AT4G12640.1	---NA---
CRO_T125291	-1.35615	0.0149629	AT1G28110.2	Q8VY01	AT2G33530.1	AT1G28110.2	---NA---
CRO_T119485	-1.51296	0.000583804	AT2G28100.1	Q8GW72	AT2G28100.1	AT2G28100.1	WP_068547061_1hypothetical protein
CRO_T119483	-0.857694	0.00163525	AT3G55830.1	Q9LY62	AT3G55830.1	AT3G55830.1	---NA---
CRO_T119491	2.09785	4.42e-07	AT5G51720.1	Q9FLI7	AT5G51720.1	AT5G51720.1	---NA---
CRO_T119515	-1.4222	0.00040442	AT5G51550.1	Q9FHM9	AT5G51550.1	AT5G51550.1	---NA---
CRO_T119517	4.14983	1.33e-10	AT4G25290.1	not available	AT4G25290.1	AT4G25290.1	WP_015177980_1alpha/beta hydrolase fold protein
CRO_T124577	3.83122	2.25e-10	not available	not available	AT2G30230.1	not available	---NA---
CRO_T110359	2.54021	0.0224247	AT2G44840.1	Q8L9K1	AT2G44840.1	AT2G44840.1	---NA---
CRO_T110353	-0.831933	0.00458722	AT2G44850.2	not available	AT2G44850.2	AT2G44850.2	---NA---
CRO_T110408	-0.596595	0.0212926	AT4G17080.1	Q5PPV3	AT4G17080.1	AT4G17080.1	WP_083991420_1hypothetical protein
CRO_T110451	2.7498	2.25e-08	AT4G21680.1	Q9LQL2	AT1G32450.1	AT1G32450.1	WP_015935197_1MFS transporter
CRO_T102792	4.34532	0	AT1G37130.1	P08509	AT1G77760.1	AT1G77760.1	WP_013112173_1sulfite oxidase
CRO_T102842	0.793323	0.000208243	AT1G02500.2	Q96551	AT4G01850.2	AT4G01850.2	WP_106790552_1methionine adenosyltransferase
CRO_T122564	2.35969	7.51e-10	AT1G75800.1	A0A1P8B554	AT1G20030.1	AT1G75800.1	---NA---
CRO_T122569	-1.0284	1.38e-05	AT4G34870.1	Q39613	AT2G16600.1	AT4G34870.1	WP_014393514_1peptidylprolyl isomerase
CRO_T120278	2.7556	2.24e-05	not available	not available	not available	not available	---NA---
CRO_T120350	0.9599	0.0143834	AT5G09800.1	Q9LXE3	AT5G09800.1	AT5G64660.1	---NA---
CRO_T140924	1.05983	0.0338911	AT1G66950.1	Q2PCF1	AT2G36380.1	AT1G66950.1	WP_079557900_1ABC transporter
CRO_T140968	3.16178	0.035095	AT2G27690.1	Q9ZUX1	AT2G27690.1	AT2G27690.1	WP_010896756_1cytochrome P450
CRO_T107885	0.652081	0.0282378	AT5G21222.1	Q8GZ63	AT5G25630.2	AT5G21222.1	---NA---
CRO_T107903	-0.789483	0.0301235	AT2G44020.1	Q9ZT96	AT2G44020.1	AT2G44020.1	---NA---
CRO_T107919	1.13527	0.0428878	AT2G29420.1	Q9FQA3	AT2G29420.1	AT2G29420.1	AFY93260_1glutathione S-transferase
CRO_T114306	-1.00452	0.00159847	AT1G29830.3	not available	AT1G29820.2	AT1G29820.2	---NA---
CRO_T122999	-0.863858	0.0029355	AT1G24240.1	P82413	AT1G24240.1	AT5G11750.1	---NA---
CRO_T119974	-1.02685	0.000206968	AT5G63100.1	not available	AT5G63100.1	AT5G63100.1	WP_129889123_1spermine synthase
CRO_T134994	-0.965798	0.00126584	AT3G49080.1	Q8L6Z4	AT3G49080.1	AT3G49080.1	WP_011385915_130S ribosomal protein S9
CRO_T135088	1.5882	4.01e-06	not available	not available	not available	not available	---NA---
CRO_T135169	-1.25019	3.49e-08	not available	Q9SKU6	AT2G20710.1	AT2G20710.1	---NA---
CRO_T135256	0.732669	0.00937363	AT2G20680.1	Q7Y223	AT2G20680.1	AT2G20680.1	---NA---
CRO_T127763	1.75091	0.0186647	AT1G30280.1	Q9C9Q4	AT1G75100.1	AT1G75100.1	---NA---
CRO_T127822	0.945016	0.000515463	AT1G22100.1	Q93YN9	AT5G42810.1	AT5G42810.1	---NA---
CRO_T127843	-0.967172	0.00598801	AT1G06060.1	Q851Q6	AT1G06060.1	AT1G06060.1	WP_013778582_1GTPase ObgE
CRO_T127834	0.706196	0.029144	AT1G19710.1	Q96512	AT1G44970.1	AT5G57960.1	WP_013560101_1GTPase HflX
CRO_T127836	1.859	1.92e-08	AT1G75410.2	Q1PFD1	AT1G75430.1	AT1G75410.2	---NA---
CRO_T127849	-1.5592	1.91e-07	AT4G16190.1	Q10716	AT2G21430.1	AT4G16190.1	---NA---
CRO_T127845	-0.713122	0.0119824	AT2G27190.1	Q9SE00	AT4G36350.1	AT2G27190.1	WP_110173361_1metallophosphoesterase
CRO_T127877	-1.20973	3.6e-07	AT5G39590.1	not available	AT5G39590.1	AT5G39590.1	---NA---
CRO_T127906	0.64857	0.0491881	AT1G80260.1	D0EL35	AT4G09680.2	AT1G80260.1	---NA---
CRO_T127959	1.63276	5.2e-05	AT1G47480.1	Q9SX78	AT1G47480.1	AT1G47480.1	WP_008526680_1alpha/beta hydrolase
CRO_T127961	1.58512	0.0252818	AT2G26560.1	O48723	AT2G26560.1	AT2G26560.1	---NA---
CRO_T127971	-0.785632	0.000884519	AT1G45688.1	not available	AT1G45688.2	AT1G45688.2	---NA---
CRO_T127979	-0.995439	9.2e-06	AT1G64640.1	Q9SK27	AT1G64640.1	AT1G64640.1	---NA---
CRO_T127984	1.44767	0.00252681	AT4G24110.1	not available	AT4G24110.1	AT4G24110.1	---NA---
CRO_T127995	-3.14098	0	AT1G26960.1	P46897	AT2G46680.1	AT2G46680.2	---NA---
CRO_T127992	1.56618	2.34e-05	AT1G64660.1	Q9SGU9	AT1G64660.1	AT1G64660.1	WP_079241003_1aminotransferase class V-fold PLP-dependent enzyme
CRO_T127999	1.32647	0.0035073	AT3G61897.1	not available	not available	not available	---NA---
CRO_T128031	-0.800854	0.000431154	AT3G58810.2	Q9LXS1	AT3G58810.2	AT2G46800.1	WP_011230903_1MULTISPECIES: cation transporter
CRO_T128034	-1.01699	0.0099037	AT1G61570.1	Q9XGY5	AT1G61570.1	AT1G61570.1	---NA---
CRO_T128046	1.51927	0.00160782	not available	Q9LI65	AT3G30340.1	AT4G01440.1	---NA---
CRO_T128093	-2.05521	1.28e-05	AT2G13620.1	Q9SIT5	AT2G13620.1	AT2G13620.1	WP_095982761_1cation/H(+) antiporter
CRO_T128124	3.85963	0	AT5G39390.1	C0LGT6	AT5G20480.1	AT5G20480.1	WP_014021274_1RHS repeat-associated core domain-containing protein
CRO_T128126	3.60624	2.89e-09	AT3G47110.1	C0LGP4	AT3G47570.1	AT3G47110.1	WP_014021274_1RHS repeat-associated core domain-containing protein
CRO_T128127	3.51553	4.35e-08	not available	C0LGT6	AT5G20480.1	AT3G47570.1	WP_014021274_1RHS repeat-associated core domain-containing protein
CRO_T128130	-0.930543	0.00272215	AT2G39990.1	O04202	AT2G39990.1	AT2G39990.1	---NA---
CRO_T113543	2.50677	0.00380823	not available	Q6JN46	AT2G34930.1	AT2G34930.1	WP_014021274_1RHS repeat-associated core domain-containing protein
CRO_T113550	1.34566	0.0396817	not available	Q6JN46	AT2G34930.1	AT2G34930.1	WP_014021274_1RHS repeat-associated core domain-containing protein
CRO_T113570	-0.668705	0.0210511	AT2G29700.1	Q9ST43	AT2G29700.1	AT2G29700.1	---NA---
CRO_T113588	1.40483	1.95e-07	AT5G58870.1	Q6H6R9	AT5G58870.1	AT3G47060.1	WP_062250410_1MULTISPECIES: ATP-dependent zinc metalloprotease FtsH
CRO_T113591	3.96852	0.0118438	AT1G07340.1	Q9SBA7	AT5G26250.1	AT5G26250.1	NP_391464_2putative carbohydrate/proton transporter
CRO_T113597	2.04882	1.02e-06	AT5G01180.1	Q9LFB8	AT5G01180.1	AT5G01180.1	NP_870446_1oligopeptide transporter, kidney isoform
CRO_T113605	-2.61064	0	AT3G46970.1	P32811	AT3G46970.1	AT3G46970.1	WP_088722861_1MULTISPECIES: glycogen/starch/alpha-glucan phosphorylase
CRO_T113607	-0.831846	0.00152201	AT4G15080.1	Q8L5Y5	AT4G15080.1	AT4G15080.1	---NA---
CRO_T131431	1.2307	9.66e-09	AT4G04770.1	Q9ZS97	AT4G04770.1	AT4G04770.1	WP_015190665_1Fe-S cluster assembly protein SufB
CRO_T131433	1.53569	1.17e-09	not available	O49710	AT4G21870.1	AT4G21870.1	WP_015363845_1Hsp20/alpha crystallin family protein
CRO_T131457	4.59852	0	AT5G28237.1	not available	not available	not available	---NA---
CRO_T131473	-0.711316	0.0145748	AT5G54760.3	O48650	AT1G54290.1	AT5G54760.2	---NA---
CRO_T131506	1.61008	8.26e-11	AT4G21310.1	not available	AT4G21310.1	AT4G21310.1	---NA---
CRO_T131509	6.5416	0	ATCG00280.1	B9RXW0	AT4G16730.1	AT3G32043.1	---NA---
CRO_T131530	1.40917	4.42e-05	AT1G61660.4	Q9M0X8	AT4G05170.1	AT1G61660.4	---NA---
CRO_T131526	-1.68077	1.73e-11	AT1G11440.1	not available	AT1G11440.1	AT1G11440.1	---NA---
CRO_T111728	1.56712	0.0118601	AT3G02840.1	Q5PNY6	AT5G37490.1	AT5G37490.1	WP_012472573_1hypothetical protein
CRO_T111761	0.906721	0.0313049	AT1G67000.1	Q9XID3	AT1G34300.1	AT1G34300.1	WP_013248564_1serine/threonine protein kinase
CRO_T125347	-1.17649	1.99e-05	AT3G20240.1	Q9LJX5	AT3G20240.1	AT3G20240.1	---NA---
CRO_T113021	-0.857628	0.00179551	AT4G31990.4	P46248	AT4G31990.2	AT4G31990.4	WP_089085303_1aspartate/tyrosine/aromatic aminotransferase
CRO_T113081	2.79476	0.000480034	AT2G19800.1	Q8L799	AT1G14520.2	AT1G14520.2	---NA---
CRO_T113097	-1.09005	0.00595648	AT2G25940.1	P49043	AT4G32940.1	AT4G32940.1	---NA---
CRO_T137703	-0.856859	0.0324282	AT4G38670.3	Q9FSG7	AT4G38670.3	AT4G38670.2	---NA---
CRO_T128151	-1.0805	0.0165921	AT5G46700.1	Q9FIQ5	AT5G46700.1	AT5G46700.1	---NA---
CRO_T109048	-1.49966	9.91e-07	AT3G16800.3	Q8GY60	AT4G03415.2	AT5G27930.1	---NA---
CRO_T109072	2.34323	0	AT3G16720.1	Q8L9T5	AT3G16720.1	AT3G16720.1	---NA---
CRO_T109089	2.0455	1.71e-06	AT5G49100.1	not available	AT5G49100.1	AT5G49100.1	---NA---
CRO_T109091	0.802321	0.00394319	AT1G04170.1	C9WPN6	AT1G04170.1	AT1G04170.1	WP_095041863_1selenocysteine-specific translation elongation factor
CRO_T109138	0.848214	0.00492253	AT4G02510.1	O81283	AT4G02510.1	AT4G02510.1	---NA---
CRO_T104432	3.754	0.00547082	not available	not available	not available	not available	---NA---
CRO_T104478	-0.779349	0.00566761	AT3G23490.1	B7FKW7	AT3G23490.1	AT3G23490.1	---NA---
CRO_T104521	1.3425	0.0144145	AT3G23410.1	B5WWZ8	AT3G23410.1	AT4G28570.1	WP_013285320_1FAD-binding protein
CRO_T133720	-1.69842	0.00010654	AT1G09240.1	Q9XGI7	AT1G09240.1	AT1G09240.1	---NA---
CRO_T133727	-1.49589	6.87e-07	AT5G26860.1	P93655	AT5G26860.1	AT5G26860.1	WP_041419481_1endopeptidase La
CRO_T133744	-1.03259	0.0399278	AT1G09190.1	O80488	AT1G09190.1	AT1G09190.1	---NA---
CRO_T111100	1.01858	0.00500446	AT5G11720.1	O04931	AT5G11720.1	AT5G11720.1	WP_015923626_1DUF4968 domain-containing protein
CRO_T106487	-1.76764	5.39e-09	AT1G53520.1	Q9C8L2	AT1G53520.1	AT1G53520.1	---NA---
CRO_T106536	1.43783	0.000129051	AT1G17120.1	Q9SHH0	AT1G17120.1	AT1G17120.1	WP_014015590_1amino acid permease
CRO_T109178	-1.37764	1.52e-05	AT4G32290.1	Q65XS5	AT4G32290.1	AT4G32290.1	---NA---
CRO_T122214	-0.759361	0.0112468	AT3G04680.2	Q9SR06	AT3G04680.2	AT3G04680.2	WP_103286380_1hypothetical protein
CRO_T122227	2.25433	0.00692888	not available	not available	not available	not available	---NA---
CRO_T122286	-0.657921	0.0156592	AT1G60690.1	Q7XT99	AT1G60730.1	AT1G60710.1	WP_093943552_1aldo/keto reductase
CRO_T122287	1.78236	3.81e-11	not available	not available	AT5G21940.1	AT3G43850.1	---NA---
CRO_T122288	3.28382	0.0105055	AT3G43860.1	Q8VYG3	AT3G43860.1	AT3G43860.1	WP_015048271_1PKD domain-containing protein
CRO_T122298	1.16552	0.000329954	AT2G26280.1	O64843	AT5G25500.1	AT2G26280.1	---NA---
CRO_T122309	2.75768	0.0061953	not available	not available	AT2G18660.1	AT2G18660.1	---NA---
CRO_T122409	1.06286	0.000762445	AT1G74040.1	O04973	AT1G74040.1	AT1G18500.1	WP_013558760_12-isopropylmalate synthase
CRO_T118722	-1.14552	0.00663104	AT1G77120.1	Q2R8Z5	AT1G77120.1	AT1G77120.1	WP_109993160_1S-(hydroxymethyl)glutathione dehydrogenase/class III alcohol dehydrogenase
CRO_T118728	-0.808337	0.00859318	AT5G37020.2	Q9ZTX8	AT1G30330.1	AT5G37020.2	---NA---
CRO_T128819	-3.16276	3.39e-14	AT3G15730.1	P86387	AT3G15730.1	AT1G52570.1	WP_012238185_1phospholipase D
CRO_T139732	1.2309	0.00395518	AT1G77380.1	Q39134	AT1G77380.1	AT1G44100.1	---NA---
CRO_T116671	-1.31514	0.00696906	AT2G32270.1	O81123	AT3G12750.1	AT1G05300.2	---NA---
CRO_T118786	-1.25974	0.00184181	AT1G15740.1	not available	AT1G15740.1	AT1G15740.1	---NA---
CRO_T141081	1.20892	0.00882053	AT1G71710.2	Q8H0Z6	AT1G71710.1	AT1G71710.1	---NA---
CRO_T114863	-1.73145	6.14e-09	AT1G15080.1	Q9XI60	AT1G15080.1	AT1G15080.1	---NA---
CRO_T108578	2.34001	0.00181456	not available	Q6L438	AT3G46730.1	AT3G46730.1	---NA---
CRO_T108583	-3.57771	0.000130104	not available	Q67ZF6	AT1G14730.1	AT1G14730.1	---NA---
CRO_T108593	0.793574	0.0422782	not available	Q9ZT92	AT1G14710.2	AT1G14710.2	---NA---
CRO_T124618	1.97891	4.1e-06	AT1G53920.1	Q9SYF5	AT1G53990.1	AT1G53940.1	AFZ27108_1PEP-CTERM putative exosortase interaction domain-containing protein
CRO_T107230	0.728481	0.0400069	AT1G26580.1	Q9LDD4	AT1G13880.1	AT1G26580.1	---NA---
CRO_T107248	0.961006	0.00555514	not available	not available	AT5G61280.1	AT5G61280.1	---NA---
CRO_T107250	1.17721	0.0241642	AT5G61260.1	not available	AT5G39380.1	AT5G39380.1	---NA---
CRO_T114088	0.495158	0.0254912	AT3G21430.2	Q6A332	AT3G21430.2	AT3G21430.2	---NA---
CRO_T114113	-0.915188	0.00781832	AT1G60710.1	Q9ZT94	AT1G60750.1	AT4G11375.1	WP_042221287_1aldo/keto reductase
CRO_T110525	3.62025	0.0024079	AT1G22640.1	P81393	AT4G38620.1	AT4G38620.1	---NA---
CRO_T110530	4.23784	0.00393167	AT4G01680.3	Q9LTV4	AT3G12820.1	AT1G79180.1	---NA---
CRO_T110536	-3.394	0	AT4G28100.1	Q9SUC9	AT4G28100.1	AT4G28100.1	---NA---
CRO_T110607	3.03615	0.0255967	not available	Q8LD98	AT1G54540.1	AT1G54540.1	---NA---
CRO_T110610	2.05612	2.09e-07	AT2G20880.1	Q9SKT1	AT2G20880.1	AT2G20880.1	---NA---
CRO_T110615	-0.804319	0.0293604	AT2G20770.1	Q8VZQ6	AT2G20770.1	AT2G20770.1	---NA---
CRO_T110664	2.21612	2.5e-06	AT1G76520.2	Q9C9K5	AT1G76520.2	AT1G20925.1	---NA---
CRO_T110652	2.08279	1.34e-08	AT1G76600.1	not available	AT1G76600.1	AT1G76600.1	---NA---
CRO_T110668	-0.694967	0.0351719	AT2G33590.1	Q9S9N9	AT2G33590.1	AT2G33590.1	WP_012505269_1aldehyde reductase
CRO_T110695	1.06907	0.0243662	AT2G37830.1	not available	not available	not available	---NA---
CRO_T110721	1.32938	0.040336	not available	not available	AT1G76240.1	AT1G76240.1	---NA---
CRO_T110729	-2.24252	0	AT4G39210.1	Q00081	AT4G39210.1	AT4G39210.1	WP_015176220_1glucose-1-phosphate adenylyltransferase
CRO_T110733	0.874906	0.00241022	AT4G25730.1	Q5BH88	AT4G25730.1	AT4G25730.1	WP_012966206_1methyltransferase domain-containing protein
CRO_T110742	3.4792	0.00452809	not available	P0A573	AT2G18360.1	AT2G18360.1	WP_081433630_1alpha/beta hydrolase
CRO_T110753	-0.616559	0.0321184	AT4G39280.2	Q9T034	AT4G39280.1	AT4G39280.2	WP_050049152_1phenylalanine--tRNA ligase subunit alpha
CRO_T110779	1.34257	0.0104303	AT3G18830.1	Q8VZ80	AT3G18830.1	AT3G18830.1	WP_012945178_1sugar porter family MFS transporter
CRO_T110781	-0.920029	0.0154691	AT3G18840.2	Q9LHN5	AT3G18840.2	AT3G18840.2	---NA---
CRO_T110793	1.19193	0.0014068	AT4G34350.1	Q94B35	AT4G34350.1	AT4G34350.1	WP_041462512_14-hydroxy-3-methylbut-2-enyl diphosphate reductase
CRO_T110798	1.98772	0.00310384	AT2G16060.1	P23244	AT2G16060.1	AT2G16060.1	---NA---
CRO_T110826	-3.02667	0	AT2G15890.2	Q9XIM0	AT2G15890.1	AT2G15890.2	---NA---
CRO_T110846	-1.44362	0.000988467	not available	not available	AT2G26520.1	AT2G26520.1	---NA---
CRO_T110883	2.19569	4.95e-14	AT2G15620.1	P38500	AT2G15620.1	AT2G15620.1	WP_015157292_1ferredoxin--nitrite reductase
CRO_T110885	-1.52482	0.000742907	not available	not available	not available	not available	---NA---
CRO_T110898	1.35978	0.00115267	AT3G19380.1	Q9FXA4	AT1G49780.1	AT3G19380.1	WP_012472991_1hypothetical protein
CRO_T110906	1.11275	0.00130188	not available	Q93ZR6	AT3G49200.1	AT3G49210.1	---NA---
CRO_T110959	-1.15527	0.00374405	AT2G15000.5	not available	AT2G15000.5	AT4G34265.2	---NA---
CRO_T111005	0.816851	0.0385434	not available	not available	AT3G19615.1	not available	---NA---
CRO_T111007	0.600393	0.0158766	AT1G49980.1	not available	AT3G19650.1	AT1G49980.1	---NA---
CRO_T125956	-1.45182	4.93e-06	not available	not available	not available	not available	---NA---
CRO_T138045	-0.731479	0.00832986	AT5G45030.2	B4XT64	AT2G35155.1	AT2G35155.1	---NA---
CRO_T138106	-1.33849	3.38e-05	AT5G18820.1	Q56XV8	AT5G18820.1	AT5G18820.1	WP_009458011_1MULTISPECIES: chaperonin GroEL
CRO_T123676	1.35566	0.000341713	AT1G05675.1	W8JMV4	AT1G05680.1	AT2G43840.2	WP_000024486_1MULTISPECIES: glycosyl transferase
CRO_T121657	-1.06215	0.00587386	not available	not available	not available	not available	---NA---
CRO_T106664	2.08944	6.17e-05	AT5G48100.1	Q84J37	AT5G48100.1	AT5G48100.1	---NA---
CRO_T106670	-1.82356	2.5e-11	AT4G33680.1	Q10MQ2	AT4G23160.1	AT2G23330.1	WP_059061258_1LL-diaminopimelate aminotransferase
CRO_T106669	3.21764	8.43e-09	AT5G48100.1	Q84J37	AT5G48100.1	AT5G48100.1	---NA---
CRO_T106700	0.817541	0.00645325	AT4G08690.1	Q55CU8	AT1G22180.3	AT4G08690.2	---NA---
CRO_T106807	-1.30448	5.36e-07	AT4G18520.1	Q0WNP3	AT4G18520.1	AT4G18520.1	WP_020446388_1class I SAM-dependent methyltransferase
CRO_T106854	1.59424	0.000735116	AT1G35830.1	not available	AT1G35830.1	AT1G35830.1	---NA---
CRO_T106860	-1.15026	0.000453168	AT5G65020.2	P93157	AT1G35720.1	AT1G35720.1	---NA---
CRO_T106914	0.752186	0.00381254	AT1G22310.2	Q9LME6	AT1G22310.2	AT1G22310.1	---NA---
CRO_T106930	2.78169	0.00163304	AT1G22370.2	F8WLS6	AT1G22380.1	AT1G22380.1	WP_066594857_1glycosyltransferase
CRO_T106947	1.71746	1.06e-07	AT5G16050.1	P93343	AT1G35160.1	AT1G78300.1	---NA---
CRO_T106963	-1.22006	0.00016743	AT4G09020.1	Q9M0S5	AT4G09020.1	AT4G09020.1	WP_066209917_1glycogen debranching enzyme GlgX
CRO_T106984	1.58378	1.34e-08	AT5G65380.1	Q9FKQ1	AT5G65380.1	AT5G65380.1	---NA---
CRO_T111344	0.864144	0.00161122	AT3G48430.1	Q9STM3	AT3G48430.1	AT3G48430.1	---NA---
CRO_T123376	-0.92335	0.0221917	AT4G16630.1	Q9ZRZ8	AT4G16630.1	AT4G16630.1	---NA---
CRO_T123379	0.838684	0.00168585	AT1G75820.1	Q9SYQ8	AT1G75820.1	AT1G75820.1	WP_014021274_1RHS repeat-associated core domain-containing protein
CRO_T123383	0.680405	0.0346558	not available	not available	AT1G20100.1	AT1G20100.2	---NA---
CRO_T132176	1.43196	0.000381503	not available	not available	AT3G03280.1	AT3G03280.1	---NA---
CRO_T132188	-1.26967	0.00408338	AT5G52450.1	Q9C9U1	AT1G73700.1	AT5G52450.1	---NA---
CRO_T132233	1.55903	3e-05	not available	P0C7Q9	AT1G22960.1	AT1G22960.1	WP_106891457_1hypothetical protein
CRO_T124935	3.99852	0	AT1G32440.1	Q40546	AT5G52920.1	AT1G32440.1	WP_014261921_1pyruvate kinase
CRO_T130344	2.6566	2.62e-08	AT1G68390.1	Q65XS5	AT1G68390.1	AT1G68390.1	---NA---
CRO_T130403	1.86035	1.87e-05	AT1G68440.1	not available	AT1G25400.2	AT1G68440.1	---NA---
CRO_T113426	-1.79602	3.65e-11	AT1G26190.1	Q9C664	AT1G26190.1	AT1G73980.1	---NA---
CRO_T113442	-1.62445	0.00041246	AT3G25590.1	not available	AT3G25590.1	AT3G25590.1	---NA---
CRO_T109447	1.76931	0.000375629	not available	not available	not available	not available	---NA---
CRO_T109485	-1.16566	5.14e-05	AT1G01480.2	Q7XA39	AT3G14470.1	AT3G14460.1	WP_012407958_1GTP-binding protein
CRO_T109594	-0.739724	0.0197617	AT1G53680.1	Q9CA57	AT1G74590.1	AT1G74590.1	WP_085757500_1glutathione S-transferase family protein
CRO_T140705	0.736792	0.0186254	AT5G58960.3	F4KGE8	AT5G58960.3	AT5G58960.3	---NA---
CRO_T140782	0.61002	0.0101493	AT2G42500.2	Q06009	AT3G58500.1	AT3G58500.1	---NA---
CRO_T140848	-0.649332	0.0373735	AT1G50480.1	Q9SPK5	AT1G50480.1	AT1G50480.1	WP_014433696_1formate--tetrahydrofolate ligase
CRO_T140859	0.89923	0.000421176	AT5G19900.1	not available	AT5G19900.1	AT5G19900.1	---NA---
CRO_T140872	-1.41988	0.00069126	AT2G05990.2	Q9SLA8	AT2G05990.2	AT2G05990.1	WP_013181731_1enoyl-[acyl-carrier-protein] reductase
CRO_T140871	2.3914	0.0328666	AT4G21680.1	Q8GXN2	AT4G21680.1	AT1G32450.1	WP_015935196_1MFS transporter
CRO_T140881	1.26435	8.85e-05	AT4G37370.1	W8JMU7	AT1G66540.2	AT5G10600.1	WP_081789616_1cytochrome P450
CRO_T140890	1.23802	0.00995371	not available	Q39202	AT5G60900.1	AT5G60900.1	---NA---
CRO_T130920	-0.87515	0.012438	AT3G02540.3	Q84L31	AT3G02540.1	AT3G02540.3	---NA---
CRO_T130969	1.03867	0.0427875	not available	Q84MB3	AT1G06620.1	AT1G06650.1	---NA---
CRO_T131039	1.91169	0.00745116	AT3G08680.2	Q9M8T0	AT3G02880.1	AT1G48480.1	WP_014021274_1RHS repeat-associated core domain-containing protein
CRO_T121740	-0.890523	0.00561056	AT1G60710.1	Q3L181	AT1G60710.1	AT1G60750.1	WP_054540500_1aldo/keto reductase
CRO_T121803	-1.0604	0.000628799	AT5G28840.2	A2Z7B3	AT5G28840.2	AT5G28840.2	WP_015284465_1nucleoside-diphosphate sugar epimerase
CRO_T121899	-0.835863	0.0110947	AT2G01860.1	Q5XET4	AT2G01860.1	AT2G01860.1	---NA---
CRO_T122161	1.01452	0.013804	AT3G15990.1	Q9SXS2	AT1G23090.1	AT1G23090.1	WP_014773962_1solute carrier 26 family protein
CRO_T139265	-1.91428	2.43e-11	AT5G11880.1	Q949X7	AT3G14390.1	AT3G14390.1	WP_015256952_1diaminopimelate decarboxylase
CRO_T101100	1.11118	0.00931607	AT2G27420.1	Q9SUT0	AT4G11310.1	AT5G45890.1	WP_084559887_1DUF2341 domain-containing protein
CRO_T101300	-1.04463	1.69e-05	AT5G54130.4	O81916	AT1G02270.1	AT5G54130.4	---NA---
CRO_T101317	1.84426	1.01e-07	AT5G24530.1	Q9FLV0	AT5G24530.1	AT5G24530.1	---NA---
CRO_T101323	-1.09931	0.00721408	AT5G24490.1	P19954	AT5G24490.1	AT5G24490.1	WP_015188252_1ribosomal subunit interface protein
CRO_T101342	1.36014	0.00537149	AT3G60164.1	Q94HW2	AT4G23160.1	AT3G60164.1	---NA---
CRO_T101502	-0.784644	0.01202	AT4G27900.2	not available	AT5G53420.3	AT5G53420.1	---NA---
CRO_T101503	-0.942816	0.00408338	not available	not available	not available	not available	---NA---
CRO_T101506	-2.17403	3.57e-13	AT5G53450.2	Q9LV04	AT5G53450.1	AT5G53450.1	---NA---
CRO_T101516	1.04374	0.00278007	AT1G70250.1	P93604	AT5G38280.1	AT5G39020.1	WP_015248886_1serine/threonine protein kinase
CRO_T101515	1.63371	1.48e-09	AT1G70250.1	P93604	AT1G66920.2	AT1G66920.2	WP_013780617_1serine/threonine protein kinase
CRO_T101550	1.50821	0.000355915	AT5G24120.1	Q9ZNX9	AT5G24120.1	AT5G24120.1	WP_013278120_1DNA-directed RNA polymerase sigma-70 factor
CRO_T101551	1.63103	0.000850624	not available	not available	not available	not available	---NA---
CRO_T101548	-1.29904	0.00225195	AT2G35030.1	Q9SIT7	AT2G13600.1	AT4G13650.1	---NA---
CRO_T101610	-0.571937	0.0154035	AT1G64142.1	Q9SZ67	AT1G64140.1	AT1G64142.1	---NA---
CRO_T101659	0.809244	0.0385434	AT4G11260.1	Q4R1I9	AT3G16520.2	AT4G11260.1	APR82782_1Glycosyltransferase
CRO_T101662	1.08952	0.00669968	AT5G52830.1	Q9FLX8	AT5G52830.1	AT5G52830.1	---NA---
CRO_T101684	-1.89015	0.000373579	AT2G07480.1	not available	not available	AT2G07480.1	---NA---
CRO_T101691	1.79436	0.000147845	AT5G52640.1	P51819	AT5G52640.1	AT5G52640.1	WP_095976786_1molecular chaperone HtpG
CRO_T101709	-0.943957	0.0225845	not available	not available	not available	not available	---NA---
CRO_T123777	0.98014	0.00310249	AT5G60580.4	Q9S752	AT3G09770.2	AT3G53410.1	---NA---
CRO_T118687	-1.51401	2.94e-05	AT4G15770.1	A4QND5	AT4G15770.1	AT4G15770.1	---NA---
CRO_T118698	1.46089	1.32e-05	AT5G19890.1	A7QEU4	AT4G33420.1	AT3G03670.1	---NA---
CRO_T111385	3.92093	0	AT2G36895.2	not available	AT2G36895.1	AT2G36895.1	---NA---
CRO_T111384	-1.10432	7.02e-06	AT2G36910.1	Q9ZR72	AT2G36910.1	AT2G36910.1	WP_014393888_1ABC transporter permease
CRO_T133374	0.783666	0.0235523	AT3G14870.3	F4KGE8	AT1G53380.3	AT3G14870.2	---NA---
CRO_T133392	0.97604	7.72e-05	AT3G14920.1	P81898	AT3G14920.1	AT3G14920.1	---NA---
CRO_T133412	2.3916	2.88e-06	AT1G78860.1	Q9ZVA2	AT1G78830.1	AT1G78830.1	---NA---
CRO_T133451	-1.09907	0.00482472	AT3G15000.1	Q9LKA5	AT3G15000.1	AT3G15000.1	---NA---
CRO_T133453	1.11324	7.07e-08	AT3G15010.2	Q9LKA4	AT3G15010.2	AT3G15010.1	AKM83493_1RNA-binding protein
CRO_T134739	0.781603	0.00730093	AT4G27300.1	O81832	AT4G27290.1	AT4G21380.1	WP_011287359_1serine/threonine protein kinase
CRO_T106416	3.05396	0.00369225	AT2G19060.1	O64470	AT2G19070.1	AT2G19070.1	---NA---
CRO_T106419	2.87779	0.0307877	AT5G38260.1	P93604	AT5G38280.1	AT5G38280.1	WP_076343824_1serine/threonine protein kinase
CRO_T108361	2.4129	8.63e-11	AT2G22500.1	Q9SJY5	AT2G22500.1	AT2G22500.1	---NA---
CRO_T108406	2.55877	6.62e-09	AT2G22590.1	Q940V3	AT2G22590.1	AT2G22590.1	---NA---
CRO_T108431	-0.83709	0.00586323	AT1G60960.1	O04089	AT1G10970.1	AT1G10970.1	WP_077402749_1ZIP family metal transporter
CRO_T108449	1.22062	8.37e-10	AT4G02670.1	Q9SCQ6	AT3G50700.1	AT3G50700.1	---NA---
CRO_T107123	3.03169	0.033351	AT1G19210.1	Q84QC2	AT1G19210.1	AT1G19210.1	---NA---
CRO_T140058	-1.1384	0.000376752	AT1G11910.1	O65390	AT1G11910.1	AT1G11910.1	---NA---
CRO_T140072	2.13011	4.95e-14	AT1G09530.2	Q0JNI9	AT1G09530.2	AT1G09530.2	---NA---
CRO_T140070	3.21397	0.0136915	not available	not available	not available	not available	---NA---
CRO_T140100	5.75094	0	not available	Q6PWU2	AT3G25820.2	AT3G25830.1	---NA---
CRO_T127020	0.975141	0.0171942	AT4G37470.1	Q10J20	AT4G37470.1	AT4G37470.1	WP_066791114_1alpha/beta hydrolase
CRO_T121711	1.03828	0.000350248	AT1G24460.2	not available	AT1G24460.2	AT1G24460.2	---NA---
CRO_T117772	0.805591	0.0290501	AT2G35940.3	Q9SJ56	AT2G35940.3	AT2G35940.2	---NA---
CRO_T117775	1.92778	0.000277312	AT3G52450.1	Q9SVC6	AT3G52450.1	AT3G52450.1	WP_012472989_1hypothetical protein
CRO_T117795	-0.888149	0.0395885	AT4G28360.1	not available	AT4G28360.1	AT4G28360.1	---NA---
CRO_T123417	0.682699	0.0375918	AT3G14090.1	Q8VY27	AT1G72470.1	AT3G14090.1	---NA---
CRO_T108048	1.75723	1.72e-05	not available	Q5NUF4	AT3G48700.1	AT3G48690.1	WP_044619718_1alpha/beta hydrolase
CRO_T108158	2.01007	0	AT3G02780.1	O48964	AT3G02780.1	AT5G16440.1	---NA---
CRO_T108201	-0.817651	0.0191881	AT3G03770.2	Q8LFN2	AT3G03770.2	AT3G03770.2	WP_014021274_1RHS repeat-associated core domain-containing protein
CRO_T108340	1.17823	0.00539057	AT5G26250.1	Q9SFG0	AT3G05960.1	AT5G26250.1	NP_391464_2putative carbohydrate/proton transporter
CRO_T108693	-1.52588	3.6e-07	AT1G09300.2	F4HZG9	AT1G09300.1	AT1G09300.1	WP_012485976_1Xaa-Pro aminopeptidase
CRO_T108695	-1.48417	2.4e-07	AT4G02370.1	not available	AT1G56580.1	AT1G09310.1	---NA---
CRO_T108698	-0.564605	0.00684324	AT1G09320.1	Q500V5	AT1G09320.1	AT1G09320.1	---NA---
CRO_T108701	-1.07541	0.0185675	AT1G56570.1	Q9FXA9	AT1G56570.1	AT1G56570.1	---NA---
CRO_T137772	-0.745029	0.0189127	AT5G15340.1	Q9LXE8	AT5G15340.1	AT5G15340.1	---NA---
CRO_T137787	2.34713	4.1e-06	AT5G39670.1	Q93Z27	AT5G39670.1	AT5G39670.1	---NA---
CRO_T137784	0.660401	0.0181282	AT5G15270.1	P58223	AT5G15270.1	AT5G15270.1	---NA---
CRO_T137796	1.52241	4.9e-07	AT1G74650.1	P81392	AT3G47600.1	AT3G47600.1	---NA---
CRO_T137803	-1.92965	4.3e-13	AT3G55160.1	A8C754	AT3G55160.1	AT3G55160.1	---NA---
CRO_T137816	3.23508	0.00278007	AT3G47800.1	Q9GKX6	AT3G47800.1	AT3G47800.1	ADB38989_1Aldose 1-epimerase
CRO_T137833	1.93464	7.77e-07	AT2G02720.1	P15722	AT5G15110.1	AT5G15110.1	---NA---
CRO_T137867	2.26455	5.24e-06	AT3G28340.1	Q9LHD2	AT3G28340.1	AT3G28340.1	---NA---
CRO_T137873	-0.874108	0.0375918	AT3G01360.1	Q9LFR1	AT5G14940.1	AT5G14940.1	WP_050434743_1MFS transporter
CRO_T137875	-0.897854	0.00704044	AT3G01370.1	Q8L7C2	AT3G01370.1	AT3G01370.1	---NA---
CRO_T137868	1.86055	5.46e-07	AT5G14970.1	not available	AT5G14970.1	AT5G14970.1	---NA---
CRO_T137885	-0.846636	0.00999188	AT1G24090.1	not available	AT5G51080.3	AT3G01410.2	BAJ50707_1ribonuclease HI
CRO_T137886	-0.750824	0.00492253	AT3G28180.1	Q9LJP4	AT3G28180.1	AT3G28180.1	WP_013764163_1glucomannan 4-beta-mannosyltransferase
CRO_T137889	3.56483	0	AT3G01420.1	Q9SGH6	AT3G01420.1	AT3G01420.1	WP_080042119_1peroxidase
CRO_T137926	-0.70833	0.0363102	AT5G14710.1	not available	AT5G14710.1	AT5G14710.1	---NA---
CRO_T137951	-0.771524	0.0221715	AT4G32450.1	Q9SUU7	AT4G32450.1	AT2G25580.1	---NA---
CRO_T137979	-1.83576	3.83e-12	AT3G13690.1	Q9C660	AT3G13690.1	AT3G13690.1	WP_013805916_1serine/threonine-protein kinase PknK
CRO_T137994	0.655162	0.0241089	AT5G45160.1	P93042	AT3G13870.2	AT1G72960.1	---NA---
CRO_T137998	-1.97468	9.21e-05	AT3G13860.1	Q93ZM7	AT3G13860.1	AT3G13860.1	YP_425678_1molecular chperone GroEL
CRO_T133901	-0.826755	0.000536967	not available	Q9FX77	AT1G16640.1	AT4G31640.1	---NA---
CRO_T115899	1.67472	1.27e-06	AT5G04500.1	Q84WB7	AT5G04500.1	AT5G04500.1	WP_052285890_1hypothetical protein
CRO_T115905	-1.20505	4.06e-05	AT3G52180.2	Q8GYE0	AT3G52190.1	AT3G52180.2	---NA---
CRO_T115909	-1.33789	0.00112261	AT3G52170.2	not available	AT3G52170.2	AT3G52170.1	---NA---
CRO_T131094	1.01456	0.000880213	AT1G18900.3	Q9SSF9	AT1G74750.1	AT1G18900.3	---NA---
CRO_T131212	3.43255	6.79e-06	AT5G28145.1	Q94HW2	AT4G23160.1	AT2G23330.1	---NA---
CRO_T131258	1.2679	1.85e-06	AT1G18750.1	Q7X9I0	AT3G29010.1	AT3G29010.1	WP_059062015_1lipoate--protein ligase family protein
CRO_T131272	-0.692695	0.00348269	AT1G18700.4	not available	AT1G18700.1	AT1G18700.3	---NA---
CRO_T131267	0.881257	0.0497164	AT5G61440.1	Q9XFI1	AT5G61440.1	AT5G61440.1	---NA---
CRO_T133510	0.696845	0.0313246	AT5G08650.1	B9GHA6	AT5G08650.1	AT5G08650.1	WP_015134967_1elongation factor 4
CRO_T133511	0.814097	0.00982723	AT5G08650.1	A5B4D2	AT2G02520.1	AT5G08650.1	---NA---
CRO_T133532	2.7264	1.12e-11	AT1G77450.1	Q39013	AT1G01720.1	AT1G01720.1	---NA---
CRO_T133629	2.7394	0.000593648	AT2G41178.1	not available	AT3G56710.1	AT3G56710.1	---NA---
CRO_T112321	-0.836625	0.0406208	AT2G33845.1	O49453	AT1G23750.1	AT2G33845.1	---NA---
CRO_T112337	0.980869	0.0348667	AT5G53970.1	Q9FN30	AT5G53970.1	AT5G53970.1	WP_012499214_1aminotransferase class V-fold PLP-dependent enzyme
CRO_T122801	0.971251	0.00608853	AT1G76340.1	Q9S845	AT1G76340.1	AT1G76340.1	---NA---
CRO_T136127	-1.11112	8.76e-10	AT1G14790.1	Q9LQV2	AT1G14790.1	AT1G14790.1	---NA---
CRO_T136128	-0.950743	0.00717358	AT1G68040.1	B2KPR3	AT1G68040.1	AT1G15125.1	NP_924885_1cyclopropane-fatty-acyl-phospholipid synthase
CRO_T126993	0.824778	0.0305812	AT1G80350.1	Q9C969	AT1G80360.1	AT1G80350.1	WP_011007431_1AAA family ATPase
CRO_T124991	1.22772	0.011793	AT3G07040.1	Q39214	AT3G07040.1	AT3G07040.1	WP_014587612_1TIR domain-containing protein
CRO_T112764	-0.838189	0.0224634	AT1G62040.2	Q6Z1D5	AT1G62040.1	AT1G62040.1	---NA---
CRO_T112804	-1.20238	9.25e-05	not available	not available	AT2G43465.1	AT2G43465.1	---NA---
CRO_T105738	1.15145	0.00393167	AT3G05200.1	Q8RXX9	AT3G05200.1	AT3G05200.1	---NA---
CRO_T105741	-0.863794	0.00373545	AT3G05190.1	Q9ASR4	AT5G27410.1	AT5G27410.2	---NA---
CRO_T131824	0.823795	0.023188	AT5G41150.2	Q9LKI5	AT5G41150.1	AT5G41150.2	WP_086907943_1heavy metal resistance protein CzcA
CRO_T131828	-0.753326	0.00310249	AT4G17610.1	Q9SZV5	AT4G17610.1	AT4G17610.1	WP_011044653_1serine protease
CRO_T131934	1.50005	2.44e-07	AT4G17260.1	P29038	AT4G17260.1	AT4G17260.1	NP_346908_1L-lactate dehydrogenase
CRO_T131953	-0.776033	0.0209918	AT4G12432.1	Q9SUW0	AT4G22590.1	AT4G12432.1	WP_012830284_1trehalose-phosphatase
CRO_T131976	-0.923257	0.0049707	AT4G22670.1	Q93YR3	AT4G22670.1	AT4G22670.1	---NA---
CRO_T131973	-1.47307	0.000294218	AT4G12390.1	Q9SI72	AT1G62770.1	AT4G12390.1	---NA---
CRO_T132011	-0.895849	0.00607871	AT4G12000.1	not available	AT4G22850.1	AT1G12450.1	---NA---
CRO_T132007	-1.87419	3.84e-10	AT1G01950.3	Q9FZ06	AT1G12430.2	AT1G12430.2	---NA---
CRO_T132020	-1.00391	3.08e-05	AT4G11980.1	Q9SZ63	AT4G11980.1	AT4G11980.1	---NA---
CRO_T132032	1.19482	0.0326407	AT4G22920.1	Q4JFW8	AT4G22920.1	AT4G22920.1	---NA---
CRO_T132042	1.84699	6.47e-09	AT4G22990.2	Q9T050	AT4G11810.1	AT4G11810.1	---NA---
CRO_T132058	-1.47423	8.95e-11	AT1G63090.1	Q9LN77	AT1G12710.1	AT1G12710.1	---NA---
CRO_T132068	1.78199	6.49e-06	AT5G62070.1	not available	AT4G23060.1	AT4G23060.1	---NA---
CRO_T132079	2.65273	0.00286348	AT4G11650.1	P81370	AT4G11650.1	AT4G11650.1	---NA---
CRO_T132102	3.60559	0.00791053	AT1G53890.3	Q67XV7	AT1G53900.1	AT1G53870.1	---NA---
CRO_T132127	-1.98848	0.0369868	AT5G23860.2	P25862	AT5G23860.2	AT5G23860.2	---NA---
CRO_T105648	0.679378	0.0357541	AT5G59790.1	Q9FJF5	AT5G59790.1	AT5G59790.1	---NA---
CRO_T105671	1.24872	0.00294211	AT1G07710.1	Q6AWW5	AT1G07710.1	AT1G07710.1	WP_012472530_1tetratricopeptide repeat protein
CRO_T105712	1.15528	0.00766929	AT3G45640.1	Q39023	AT3G45640.1	AT3G45640.1	WP_089086381_1serine/threonine protein kinase
CRO_T113296	1.27911	0.00322221	AT1G07180.1	Q8GWA1	AT1G07180.1	AT1G07180.1	WP_102754780_1FAD-dependent oxidoreductase
CRO_T113312	0.970285	0.0100267	AT2G18750.3	Q9FKL6	AT5G57580.1	AT5G57580.1	---NA---
CRO_T113334	3.53475	0	AT1G11260.1	Q41144	AT1G11260.1	AT1G11260.1	WP_129888878_1sugar porter family MFS transporter
CRO_T113333	-1.59037	0.0116872	not available	not available	not available	AT4G15590.1	---NA---
CRO_T125379	0.880596	0.0198228	AT3G12600.2	Q9LHK1	AT3G12600.2	AT3G12600.2	---NA---
CRO_T125527	2.25577	0.00167118	AT5G60900.1	Q39202	AT5G60900.1	AT5G60900.1	WP_015044219_1MULTISPECIES: serine/threonine-protein kinase
CRO_T125530	-1.9041	0.0111167	not available	Q9T048	AT4G27190.1	AT4G27190.1	WP_091802447_1tetratricopeptide repeat protein
CRO_T121084	-1.34858	0.022472	AT2G17525.1	Q84VG6	AT2G17525.1	AT2G17525.1	---NA---
CRO_T121131	-1.35109	0.00179934	AT4G35000.1	Q42564	AT4G35000.1	AT4G35000.1	---NA---
CRO_T121218	1.32504	8.26e-06	AT2G17890.1	Q6Z2M9	AT5G66210.4	AT2G17890.1	---NA---
CRO_T121256	3.46657	6.09e-05	AT4G38960.3	C0SVM5	AT4G38960.2	AT4G38960.2	---NA---
CRO_T121302	-0.739554	0.0207918	AT3G60820.3	P42742	AT3G60820.2	AT3G60820.3	---NA---
CRO_T121324	0.904069	0.00586127	AT1G67530.2	Q9C7G1	AT1G27910.1	AT4G36550.1	WP_012472573_1hypothetical protein
CRO_T121344	0.889873	0.00567034	AT4G36648.1	not available	not available	not available	---NA---
CRO_T121345	4.24817	0.000767858	not available	not available	not available	not available	---NA---
CRO_T121366	-1.27863	0.0110643	AT5G42960.1	O49929	AT1G45170.1	AT1G45170.2	---NA---
CRO_T121374	0.890716	0.0321184	AT4G36710.1	O23210	AT4G36710.1	AT4G36710.1	---NA---
CRO_T121393	-0.782497	0.000304136	AT2G37630.1	O80931	AT2G37630.1	AT2G37630.1	---NA---
CRO_T121464	1.8304	2.93e-11	not available	not available	not available	not available	---NA---
CRO_T121475	-0.725465	0.0335881	AT3G44870.1	B2KPR3	AT5G38780.1	AT5G38096.1	NP_924885_1cyclopropane-fatty-acyl-phospholipid synthase
CRO_T121511	1.18292	1.59e-06	AT1G66400.1	Q0DJV6	AT1G18210.2	AT1G24620.1	---NA---
CRO_T121512	1.33685	9.77e-07	AT4G26850.1	Q8RWE8	AT4G26850.1	AT4G26850.1	---NA---
CRO_T120490	0.872793	0.00617093	AT2G29710.1	D3UAG2	AT1G07250.1	AT1G07240.1	WP_025359809_1hypothetical protein
CRO_T124094	-0.986975	0.0428373	AT5G13300.1	Q9LYU7	AT5G13290.2	AT5G13300.1	WP_083783730_1serine/threonine-protein kinase PknK
CRO_T124112	-1.42268	1.57e-06	AT3G02290.2	Q8LE94	AT5G15790.2	AT5G15790.2	---NA---
CRO_T136959	-0.874136	0.0126855	AT3G15200.1	Q9LIL5	AT3G15200.1	AT3G15200.1	---NA---
CRO_T136992	-1.13086	1.95e-05	AT3G15290.1	Q45223	AT3G15290.1	AT3G15290.1	WP_040129078_1MULTISPECIES: 3-hydroxybutyryl-CoA dehydrogenase
CRO_T137014	1.35777	0.00360926	AT3G15350.2	Q9FLD7	AT3G15350.2	AT4G27480.2	---NA---
CRO_T137038	-1.58656	8.09e-05	not available	not available	not available	not available	---NA---
CRO_T137189	1.79293	3.55e-08	AT5G56550.1	not available	AT5G56550.1	AT5G56550.1	---NA---
CRO_T137210	-0.807431	0.0104303	AT4G29120.1	Q9SZE1	AT4G29120.1	AT4G29120.1	WP_095416163_1NAD(P)-dependent oxidoreductase
CRO_T137282	-1.36832	1.34e-08	AT1G65980.2	Q9XEX2	AT1G65980.1	AT1G65980.2	WP_124691230_1redoxin domain-containing protein
CRO_T137365	-0.887548	0.00943242	AT5G01015.1	not available	AT5G01015.1	AT5G01015.1	---NA---
CRO_T106607	3.80863	4.94e-13	not available	O49508	AT4G18380.2	AT5G46170.1	---NA---
CRO_T124918	2.01969	6.93e-05	not available	D7U6G6	AT5G42800.1	AT2G45400.1	---NA---
CRO_T119557	-0.719218	0.0120932	AT5G60940.2	Q8L4J2	AT5G60940.1	AT5G60940.2	---NA---
CRO_T118594	1.9118	0.000122879	AT3G63445.3	Q9LY71	AT3G63440.1	AT3G63440.1	WP_015155844_1FAD-binding protein
CRO_T116538	1.02089	0.00990084	AT4G20300.2	not available	AT4G20300.1	AT4G20300.1	---NA---
CRO_T107727	-1.1018	5.32e-05	AT1G31970.1	Q6YS30	AT1G31970.1	AT1G31970.1	WP_013521457_1ATP-dependent helicase
CRO_T107781	2.59438	7.77e-13	AT2G43840.1	Q9SYK9	AT1G05680.1	AT1G05680.1	WP_009942640_1antibiotic resistance macrolide glycosyltransferase
CRO_T107795	0.614999	0.0337077	AT2G36400.1	Q6AWY4	AT4G37740.1	AT2G36400.1	---NA---
CRO_T107799	1.7693	1.57e-08	AT5G45410.3	not available	AT5G45410.3	AT5G45410.3	---NA---
CRO_T107807	1.30035	0.00057198	AT2G44260.2	not available	AT2G44260.2	AT2G44230.1	---NA---
CRO_T107835	1.89327	7.5e-09	AT3G27620.1	Q8LEE7	AT1G32350.1	AT1G32350.1	---NA---
CRO_T114527	2.49806	0.0290501	AT3G23250.2	Q9LTC4	AT3G23250.1	AT2G31180.1	---NA---
CRO_T114536	3.19337	0.0483389	AT2G31230.1	Q8LDC8	AT3G23240.1	AT3G23240.1	---NA---
CRO_T114545	1.59558	2.07e-10	AT3G04470.1	Q5F259	AT3G04470.1	AT3G04470.1	---NA---
CRO_T114546	-1.22273	1.16e-05	AT5G28910.2	not available	AT5G28910.1	AT5G28910.2	---NA---
CRO_T114601	1.21143	1.9e-12	AT2G39450.1	Q5NA18	AT2G39450.1	AT2G39450.1	WP_081489448_1cation transporter
CRO_T114616	2.75798	0.00278384	AT2G37430.1	Q9SLD4	AT2G28710.1	AT2G28710.1	---NA---
CRO_T129400	-1.09986	2.27e-06	AT1G14790.1	Q9LQV2	AT1G14790.1	AT1G14790.1	---NA---
CRO_T124675	3.33373	0.00127138	AT3G20580.1	Q9LJU0	AT3G20580.1	AT4G16120.1	---NA---
CRO_T127101	1.12248	0.0367781	AT2G30830.1	Q84MB3	AT1G06620.1	AT1G06620.1	---NA---
CRO_T127118	1.31135	2.49e-05	AT1G04330.1	Q6NN02	AT1G04330.1	AT4G14450.1	---NA---
CRO_T127178	0.765077	0.0101983	AT5G43440.2	Q9SKK4	AT2G30830.1	AT1G06620.1	---NA---
CRO_T127311	-1.01791	0.00847948	AT3G23370.2	not available	AT3G23370.2	AT3G23370.2	---NA---
CRO_T127320	-1.91456	0	AT5G53020.1	not available	AT5G53020.1	AT5G53020.1	---NA---
CRO_T119453	2.34364	3.73e-06	AT4G27280.1	Q9LSQ6	AT5G54490.1	AT5G54490.1	---NA---
CRO_T119457	-7.16285	0	AT4G03210.2	Q8LDW9	AT4G03210.2	AT4G03210.1	---NA---
CRO_T119458	1.12912	0.00133652	not available	B9RHP7	AT4G16730.1	AT1G61680.1	---NA---
CRO_T120633	-1.139	0.0128735	not available	not available	AT1G71910.1	not available	---NA---
CRO_T120653	-1.68483	6.02e-10	AT5G08500.1	Q54RJ1	AT5G08500.1	AT5G08500.1	---NA---
CRO_T120710	2.05915	3.62e-08	AT3G27110.2	not available	AT3G27110.2	AT3G27110.2	WP_011318258_1peptidase M48
CRO_T120752	1.99566	0.00350352	AT5G08720.1	not available	AT5G08720.1	AT5G08720.1	---NA---
CRO_T126751	1.57176	0.00319048	AT5G58330.1	P17606	AT5G58330.2	AT5G58330.3	WP_013182310_1malate dehydrogenase
CRO_T126789	1.25355	1.34e-05	AT3G10420.1	Q9SJM1	AT2G36840.1	AT3G10420.1	WP_012548758_1single-stranded DNA-binding protein
CRO_T126815	-0.914684	0.00254234	AT3G54860.2	Q94KJ7	AT3G54860.1	AT3G54860.2	---NA---
CRO_T126823	-0.786352	0.0065062	AT2G39130.1	F4IUW3	AT2G39130.1	AT3G54830.1	---NA---
CRO_T126864	0.678629	0.0275233	AT2G38970.1	Q9LTA6	AT2G38970.1	AT2G38970.1	WP_015193240_1VWA domain-containing protein
CRO_T126908	2.6064	0	AT2G35780.1	Q8S8K6	AT2G35770.1	AT3G07990.1	YP_096904_1serine carboxypeptidase
CRO_T126912	1.45241	0.0336997	AT2G39200.1	Q94KB7	AT1G61560.1	AT1G11310.2	---NA---
CRO_T126960	-0.920837	0.0355355	AT2G39290.1	O80952	AT2G39290.1	AT2G39290.1	---NA---
CRO_T103860	1.21155	2.18e-05	AT4G18880.1	Q94J16	AT4G18880.1	AT4G18880.1	---NA---
CRO_T103890	0.915407	0.00708169	AT1G51990.2	Q8GSN1	AT4G35160.1	AT4G35160.1	WP_014796984_1methyltransferase domain-containing protein
CRO_T103904	1.20905	4.08e-06	not available	Q9CY62	AT3G58720.2	AT3G58720.2	---NA---
CRO_T104105	1.91471	0.0227287	AT1G51990.2	B0EXJ8	AT4G35160.1	AT4G35160.1	WP_014796984_1methyltransferase domain-containing protein
CRO_T104118	-0.775277	0.00661456	AT4G28510.1	O49460	AT4G28510.1	AT4G28510.1	WP_107806152_1membrane protease subunit, stomatin/prohibitin
CRO_T104109	-0.730872	0.0101175	AT1G51990.2	Q8GSN1	AT4G35160.1	AT4G35160.1	WP_069690777_1methyltransferase domain-containing protein
CRO_T113467	1.30857	0.000110664	AT1G30330.2	Q9ZTX8	AT1G30330.2	AT1G30330.2	---NA---
CRO_T123083	-2.33213	0.000160355	AT3G12750.1	O81123	AT3G12750.1	AT1G05300.2	---NA---
CRO_T123095	-0.863206	0.0185654	AT1G30960.1	O82626	AT1G30960.1	AT1G30960.1	---NA---
CRO_T123155	1.11279	0.000231361	AT1G21710.1	Q9FNY7	AT1G21710.1	AT1G21710.1	WP_014966501_1DNA-3-methyladenine glycosylase 2 family protein
CRO_T127748	-1.25933	9.91e-06	AT1G50700.1	P49101	AT1G50700.1	AT1G50700.1	WP_052298904_1serine/threonine protein kinase
CRO_T122521	1.7065	0.000164889	AT5G42250.1	Q9FH04	AT5G42250.1	AT5G42250.1	WP_011239034_1S-(hydroxymethyl)glutathione dehydrogenase/class III alcohol dehydrogenase
CRO_T125090	-1.08331	0.00918554	AT5G06150.1	P34800	AT3G11520.1	AT5G06150.1	---NA---
CRO_T125107	-1.64038	4.39e-11	AT5G62690.1	P25862	AT5G12250.1	AT5G12250.1	---NA---
CRO_T102962	0.814052	0.02211	AT3G18490.1	Q9LS40	AT1G25510.1	AT1G25510.1	---NA---
CRO_T103005	2.17163	1.51e-08	not available	P0C8S1	AT1G53350.1	AT1G50180.1	WP_129886877_1tetratricopeptide repeat protein
CRO_T103047	-1.81009	1.44e-11	AT5G06060.1	Q9LHT0	AT5G06060.1	AT5G06060.1	WP_046312532_1tropinone reductase
CRO_T103081	1.81919	3.77e-08	AT5G17400.1	Q8LB08	AT5G17400.1	AT5G17400.1	---NA---
CRO_T114911	0.868087	0.0229687	AT3G23570.1	Q94HW2	AT3G23600.1	AT3G23600.1	---NA---
CRO_T115077	1.18119	0.0039844	AT2G36090.1	Q9XIN8	AT2G27310.1	AT2G27310.1	---NA---
CRO_T115138	-0.985149	0.0330922	AT5G22290.1	Q94F58	AT5G22290.1	AT5G22290.1	---NA---
CRO_T115168	1.83466	3.65e-07	AT5G22250.1	Q9FMS6	AT5G22250.1	AT5G22250.1	---NA---
CRO_T115183	0.607032	0.0476681	AT2G27280.1	not available	AT2G27285.1	AT2G27285.1	---NA---
CRO_T115237	-1.41263	0.0167357	AT1G05750.1	Q9MA50	AT1G05750.1	AT1G05750.1	---NA---
CRO_T115362	-1.74602	1.46e-08	AT1G08470.1	Q8VWF6	AT5G22020.1	AT5G22020.1	WP_010910381_1ABC transporter permease
CRO_T115383	-1.5017	0.0108119	not available	not available	not available	not available	---NA---
CRO_T115424	1.03641	0.00053668	AT2G27150.2	Q7G191	AT1G04580.1	AT1G04580.1	WP_014296444_1xanthine dehydrogenase
CRO_T117000	0.816433	0.041847	AT4G11690.1	Q6NQ83	AT3G22470.1	AT3G22470.1	WP_015769177_1tetratricopeptide repeat protein
CRO_T117055	-4.27094	1.25e-10	not available	Q9ZSA7	AT4G10490.1	AT4G10490.1	---NA---
CRO_T117057	1.31041	0.010626	AT3G23230.1	Q9LTC5	AT3G23230.1	AT3G23230.1	---NA---
CRO_T117131	4.05722	0	AT4G28703.1	not available	AT3G04300.1	AT4G28703.1	---NA---
CRO_T117145	-0.646387	0.0188806	AT2G20190.1	Q8RWY6	AT2G20190.1	AT2G20190.1	WP_108879708_1chaperonin GroEL
CRO_T117159	-1.13358	0.0030183	AT3G24660.1	P33543	AT3G24660.1	AT3G24660.1	WP_014021274_1RHS repeat-associated core domain-containing protein
CRO_T117163	1.99021	0	AT3G24715.1	Q05609	AT3G24715.1	AT3G24715.1	---NA---
CRO_T117175	-0.781405	0.00285815	not available	A1EC31	not available	AT4G13195.1	---NA---
CRO_T117177	-0.930463	0.0167054	AT1G50270.1	Q9SIT7	AT2G13600.1	AT3G57430.1	---NA---
CRO_T117273	-1.09966	0.00062548	AT5G48460.1	O50064	AT5G48460.1	AT5G48460.1	---NA---
CRO_T117335	0.989784	0.0447817	AT5G58270.1	Q9LVM1	AT5G58270.1	AT5G58270.1	WP_014183235_1ABC transporter ATP-binding protein
CRO_T117365	-0.792293	0.0104428	AT4G33320.1	F4KGE8	AT2G45260.1	AT2G30380.1	---NA---
CRO_T117465	-0.480956	0.0460587	AT5G06580.1	Q94AX4	AT5G06580.1	AT5G06580.1	WP_007089696_12-hydroxy-acid oxidase
CRO_T117466	2.51056	4.39e-11	AT5G06570.2	Q9FG13	AT5G06570.2	AT5G06570.1	WP_117290268_1alpha/beta hydrolase
CRO_T104902	0.740533	0.0061205	AT1G02680.1	Q6NQH4	AT1G02680.1	AT1G02680.1	---NA---
CRO_T115870	2.38362	1.19e-12	not available	not available	AT2G18690.1	AT2G18670.1	---NA---
CRO_T114438	-0.806991	0.0368501	AT4G08455.1	Q6DBN1	AT4G08455.1	AT4G08455.1	---NA---
CRO_T138424	1.17855	0.00453623	AT4G26860.2	Q3T0G5	AT4G26860.1	AT4G26860.2	WP_087487404_1YggS family pyridoxal phosphate-dependent enzyme
CRO_T138420	2.033	7.12e-05	AT4G22070.1	O80888	AT5G55090.1	AT4G26890.1	WP_009943029_1serine/threonine protein kinase
CRO_T138432	3.95548	0	AT4G26850.1	Q8RWE8	AT4G26850.1	AT4G26850.1	---NA---
CRO_T138440	-2.58203	0	AT2G05790.1	Q9FJU9	AT5G55180.2	AT5G55180.2	---NA---
CRO_T138431	0.958645	0.00488234	AT1G24350.3	not available	AT3G21610.2	AT3G21610.1	WP_013158832_1divergent PAP2 family protein
CRO_T138450	-1.28485	0.0027	AT5G55230.2	Q9FLP0	AT5G55230.2	AT5G55230.2	---NA---
CRO_T138471	0.920864	0.0172071	AT2G43120.1	Q9SEE4	AT1G50590.1	AT1G50590.1	WP_015179728_1pirin family protein
CRO_T138473	-0.789802	0.0166234	AT5G55510.1	Q94EH2	AT4G26670.1	AT4G26670.1	---NA---
CRO_T138513	0.934428	0.0449589	AT5G55830.1	Q9FHG4	AT5G55830.1	AT5G55830.1	WP_013862305_1serine/threonine protein kinase
CRO_T138660	-0.81456	0.0429615	AT1G79560.1	Q9SAJ3	AT1G79560.1	AT1G79560.1	WP_014355953_1ATP-dependent metallopeptidase FtsH/Yme1/Tma family protein
CRO_T138675	1.38447	0.000287863	AT1G79500.5	not available	AT1G16320.1	AT1G79500.5	---NA---
CRO_T138661	1.1343	0.000249126	AT3G12800.1	Q9LTV6	AT3G12800.1	AT3G12800.1	WP_095990153_1KR domain-containing protein
CRO_T125951	1.11482	0.000415716	AT5G54660.1	Q9FIT9	AT5G54660.1	AT5G54660.1	---NA---
CRO_T125943	1.05629	0.0110478	AT1G50600.1	Q69VG1	AT5G48150.2	AT1G50600.1	---NA---
CRO_T116210	-1.21184	7.41e-08	AT2G01390.1	Q9ZU29	AT2G01390.1	AT2G01390.1	---NA---
CRO_T116263	-0.881953	0.01711	AT2G41430.5	Q39096	AT2G41430.3	AT2G41430.5	---NA---
CRO_T116329	2.72349	1.71e-14	AT5G37381.1	Q9ZSK5	AT4G23160.1	AT2G23330.1	---NA---
CRO_T116384	-1.07089	0.00145107	not available	Q7XA39	AT3G14470.1	AT3G14460.1	WP_011613173_1small GTP-binding protein
CRO_T116511	2.86984	1.74e-11	AT3G21800.1	Q6VAB2	AT3G21760.1	AT3G21755.2	WP_043573057_1hypothetical protein
CRO_T111475	1.90315	0.00556309	AT3G24190.1	P10978	AT4G23160.1	AT3G24190.1	WP_015164441_1AarF/ABC1/UbiB kinase family protein
CRO_T111530	2.30449	0	AT5G19010.1	Q6L5F7	AT5G19010.1	AT5G19010.1	---NA---
CRO_T126551	2.28573	9.29e-11	AT1G30180.1	P10978	not available	AT1G57640.1	---NA---
CRO_T134046	-1.10042	1.66e-05	AT1G04430.2	Q8VZV7	AT5G14430.2	AT5G14430.2	---NA---
CRO_T134062	-0.8132	0.0460636	AT5G14500.1	Q40784	AT5G14500.1	AT5G14500.1	WP_047195690_1D-hexose-6-phosphate mutarotase [
CRO_T134108	2.59897	0.0191142	AT3G01830.2	Q8RYK0	AT5G42380.1	AT1G76650.3	---NA---
CRO_T134115	-1.1819	0.0497906	AT3G27190.1	Q9LK34	AT3G27190.1	AT3G27190.1	WP_065920865_1uracil phosphoribosyltransferase
CRO_T134107	1.04302	1.79e-05	AT3G01820.1	Q8L7W7	AT3G01820.1	AT3G01820.1	---NA---
CRO_T134134	1.10869	0.0322301	not available	not available	AT1G27290.2	AT1G27290.2	---NA---
CRO_T134157	2.10994	0.00333892	not available	Q9FY93	AT5G13180.1	AT5G13180.1	---NA---
CRO_T134163	1.17534	6.08e-05	AT3G26840.1	Q9LW26	AT3G02030.1	AT5G41120.1	---NA---
CRO_T134174	0.744527	0.000790718	AT1G12850.1	not available	AT1G12850.1	AT1G12850.1	WP_014790185_1histidine phosphatase family protein
CRO_T134190	-0.851314	0.00393167	AT1G12930.1	not available	AT1G12930.1	AT1G12930.1	---NA---
CRO_T134205	1.3056	0.00040442	not available	Q9T048	AT4G27190.1	AT4G27190.1	WP_014587612_1TIR domain-containing protein
CRO_T134247	4.04419	0.00126771	AT5G49180.1	Q43143	AT3G10710.1	AT5G27870.1	WP_015266872_1pectin methylesterase
CRO_T134250	0.783919	0.000942841	AT1G48040.1	Q3EAF9	AT3G62260.1	AT3G06440.2	WP_013182048_1protein serine/threonine phosphatase 2C family protein
CRO_T134288	2.13406	7.8e-09	AT5G49480.1	Q9FDX6	AT5G49480.1	AT5G49480.1	---NA---
CRO_T134303	1.53837	6.58e-06	AT3G17040.2	Q8RWG2	AT3G17040.1	AT3G17040.2	---NA---
CRO_T134318	0.629644	0.0253238	AT5G49430.1	Q94HW2	AT5G49430.1	AT5G49430.1	---NA---
CRO_T117890	1.58089	4.76e-10	AT1G76990.5	O49285	AT1G76990.5	AT1G76990.5	WP_013505477_1[protein-PII] uridylyltransferase
CRO_T117923	-0.942539	0.00378572	AT1G77060.1	O49290	AT1G77060.1	AT1G77060.1	AFS80135_1methylisocitrate lyase
CRO_T118010	-0.736422	0.0219866	AT2G44050.1	O80575	AT2G44050.1	AT2G44050.1	WP_013075809_16,7-dimethyl-8-ribityllumazine synthase
CRO_T118020	1.28983	1.2e-09	AT3G16060.1	B9EY52	AT3G16060.1	AT3G16060.1	---NA---
CRO_T118028	-0.666703	0.0441865	AT2G07785.1	Q9XER8	AT1G52280.1	AT1G52290.1	---NA---
CRO_T118042	-1.00016	0.0152448	AT5G19210.1	Q3E9C3	AT5G19210.1	AT5G19210.2	WP_126306874_1DEAD/DEAH box helicase
CRO_T118039	0.704219	0.0235372	AT3G06010.1	F4J9M5	AT3G06010.1	AT3G06010.1	WP_015310772_1DNA/RNA helicase, superfamily II, SNF2 family
CRO_T118048	2.16624	1.89e-05	not available	Q6NMR8	AT5G19260.1	AT5G19260.1	---NA---
CRO_T118071	-1.15115	0.0414142	AT1G03220.1	P0DO21	AT1G03220.1	AT1G03220.1	---NA---
CRO_T120962	-0.92245	0.000505749	AT5G67130.1	Q93XX5	AT5G67130.1	AT5G67130.1	---NA---
CRO_T111557	-0.979893	0.00113799	AT1G11910.1	P40782	AT1G11910.1	AT1G11910.1	---NA---
CRO_T108480	-0.942452	0.00363433	AT2G36260.1	Q8LBM4	AT2G16710.3	AT2G16710.3	WP_011385402_1MULTISPECIES: iron-sulfur cluster assembly accessory protein
CRO_T108490	-1.61733	9.17e-11	AT1G30240.2	not available	AT1G30240.1	AT1G30240.2	---NA---
CRO_T108501	-3.36524	0	not available	not available	not available	AT5G42210.1	---NA---
CRO_T108519	-0.804535	0.00355287	AT2G36360.3	Q10AZ7	AT2G36360.5	AT2G36360.2	---NA---
CRO_T108540	-0.996038	0.000988137	not available	not available	not available	AT5G01570.1	---NA---
CRO_T112567	0.871657	0.0225516	AT2G45630.2	Q9LE33	AT2G45630.2	AT1G12550.1	WP_104955621_12-hydroxyacid dehydrogenase
CRO_T112585	-1.18896	0.00306101	AT1G01920.2	not available	AT1G01920.2	AT1G01920.1	---NA---
CRO_T112575	0.824874	0.00796279	AT4G31010.1	Q8VYD9	AT4G31010.2	AT4G31010.1	---NA---
CRO_T129397	-2.13494	0.0224486	AT5G20400.1	Q94LP4	AT5G20400.1	AT1G49390.1	---NA---
CRO_T129396	-0.903017	0.00262764	AT3G18430.2	P42322	AT3G18430.2	AT3G18430.1	---NA---
CRO_T136884	4.15013	0.000239383	AT1G17930.1	F4IFD0	AT2G04865.1	AT2G04865.1	---NA---
CRO_T136917	3.13384	0	AT2G20180.3	Q10CH5	AT2G43010.1	AT3G59060.3	---NA---
CRO_T116609	-4.80913	0	AT1G26770.2	Q9C554	AT1G69530.4	AT1G26770.2	---NA---
CRO_T118238	-1.07151	6.96e-07	AT4G01330.2	Q3EDL4	AT1G01540.1	AT4G01320.1	WP_015830131_1peptidase M48
CRO_T118244	0.629307	0.0491881	AT2G46100.2	not available	AT2G46100.2	AT2G46100.2	---NA---
CRO_T107406	2.1332	0.0287731	AT4G20860.1	A6P6V9	AT4G20860.1	AT4G20820.1	WP_013229098_1FAD-linked oxidase
CRO_T107425	-0.987647	0.00040442	AT1G31070.2	Q940S3	AT1G31070.2	AT1G31070.2	---NA---
CRO_T102655	1.98577	0	AT3G11760.1	not available	AT3G11760.1	AT3G11760.1	---NA---
CRO_T116926	-1.31424	0.0299502	not available	P85524	AT1G70850.2	AT1G70840.1	---NA---
CRO_T116937	0.884382	0.0166234	AT5G17330.1	Q9ZPS4	AT2G02000.1	AT1G65960.2	WP_015280343_1glutamate decarboxylase
CRO_T116938	-1.83461	2.22e-06	AT2G37870.1	Q7EB72	AT2G37870.1	AT2G37870.1	---NA---
CRO_T116699	1.1103	0.000513794	AT2G22290.1	Q9SID8	AT2G22290.1	AT5G10260.1	---NA---
CRO_T116711	1.93833	5.15e-13	AT5G22890.1	Q943I6	AT1G34370.3	AT1G34370.3	---NA---
CRO_T124571	0.71739	0.00253235	ATCG00670.1	F4IL30	AT2G47300.3	AT2G47300.3	---NA---
CRO_T124572	1.67771	0.0490913	AT5G28680.1	Q3E8W4	AT5G28680.1	AT5G28680.1	WP_012236970_1serine/threonine protein kinase
CRO_T104316	-1.29897	0.0459875	ATCG00750.1	Q68RX4	ATCG00750.1	ATCG00750.1	BBD54565_130S ribosomal protein S11
CRO_T110206	1.33605	1.8e-05	AT1G66400.1	Q9M7R0	AT1G18210.2	AT1G18210.2	---NA---
CRO_T110204	-4.51839	3.89e-13	not available	not available	not available	not available	---NA---
CRO_T110213	0.594959	0.0145741	AT3G18035.1	Q43386	AT3G18035.1	AT1G48620.1	---NA---
CRO_T110228	-1.02626	0.00435215	not available	Q6DR24	AT3G17950.1	AT3G17950.2	---NA---
CRO_T110232	-0.751326	0.0197617	AT3G12070.2	Q9SE51	AT3G17910.1	AT5G12210.2	---NA---
CRO_T110240	-0.899206	0.0224	AT1G48480.1	Q9LP77	AT1G48480.1	AT1G48480.1	WP_014021274_1RHS repeat-associated core domain-containing protein
CRO_T110242	0.870822	0.00323021	AT5G42390.1	Q9FIH8	AT5G42390.1	AT5G42390.1	WP_006927433_1insulinase family protein
CRO_T110244	1.03693	0.00249585	AT1G10170.1	Q9SY59	AT1G10170.1	AT1G10170.1	---NA---
CRO_T110289	2.07888	1.31e-11	AT3G21240.1	O24540	AT1G51680.2	AT1G51680.3	WP_025361529_14-coumarate--CoA ligase family protein
CRO_T110282	1.55287	2.35e-07	AT5G51060.1	Q948T9	AT5G51060.1	AT5G47910.1	---NA---
CRO_T110285	0.527797	0.0394914	not available	Q67Z93	AT4G00650.1	AT4G00650.1	---NA---
CRO_T110315	3.88512	0.00177298	ATCG00100.1	Q9LV33	AT3G18080.1	AT3G18080.1	WP_118502749_1beta-glucosidase
CRO_T110326	-1.56309	0.000123384	AT1G80880.1	Q9SAH2	AT1G80880.1	AT1G80880.1	---NA---
CRO_T110325	-1.06711	0.00399919	AT1G80890.1	not available	AT1G16000.1	AT1G80890.1	---NA---
CRO_T110333	-3.04522	0.00144457	not available	not available	AT2G43630.1	AT2G43630.1	---NA---
CRO_T120929	3.49018	0	AT5G20380.1	Q3E9A0	AT5G20380.1	AT5G20380.1	WP_068545443_1MFS transporter
CRO_T120916	-1.2154	0.00122386	AT5G33280.1	P60300	AT5G33280.1	AT5G33280.1	WP_107805817_1chloride channel protein
CRO_T129431	-1.53893	7.57e-06	AT3G45310.2	Q8RWQ9	AT3G45310.2	AT3G45310.2	---NA---
CRO_T129437	-1.45861	3.15e-07	AT1G77550.1	Q3UDE2	AT1G77550.1	AT1G77550.1	---NA---
CRO_T129460	1.10188	0.00102598	AT2G06050.3	Q9FEW9	AT2G06050.3	AT2G06050.3	WP_058719903_1alkene reductase
CRO_T129486	1.96681	1.45e-09	AT3G14020.1	Q93ZH2	AT1G72830.2	AT3G14020.1	---NA---
CRO_T129509	3.21229	2.18e-12	AT5G12010.1	Q94K49	AT5G12010.1	AT5G12010.1	---NA---
CRO_T129516	3.0813	2.59e-05	AT3G48990.1	Q9SMT7	AT3G48990.1	AT3G48990.1	WP_096360040_1AMP-dependent synthetase
CRO_T129581	0.773811	0.012931	AT5G06220.2	Q9CAX1	AT3G11560.1	AT3G11560.4	---NA---
CRO_T129639	2.41796	3.39e-14	AT2G25620.1	Q69QZ0	AT2G25620.1	AT2G25620.1	WP_013182048_1protein serine/threonine phosphatase 2C family protein
CRO_T129663	0.967157	0.000161545	AT3G03780.3	Q42699	AT3G03780.3	AT5G17920.2	WP_081562835_15-methyltetrahydropteroyltriglutamate--homocysteine S-methyltransferase
CRO_T126686	1.75664	0.00253597	AT5G47430.3	B9DFV2	AT5G47430.3	AT5G47430.2	---NA---
CRO_T118883	0.875515	0.00668737	not available	Q54II8	not available	not available	---NA---
CRO_T114839	0.839166	0.00991955	AT4G16490.1	O22193	AT4G16490.1	AT4G16490.1	---NA---
CRO_T120399	1.93193	4.76e-07	AT4G27310.1	Q1G3I2	AT5G54470.1	AT5G54470.1	---NA---
CRO_T120402	-0.830713	0.0052828	AT1G79380.1	Q8RX26	AT5G63970.2	AT1G79380.1	---NA---
CRO_T124259	-1.02537	0.00837698	AT4G39470.1	Q9LS48	AT4G39470.1	AT4G39470.1	---NA---
CRO_T124327	1.10534	0.00377687	AT3G51970.1	Q9SV07	AT3G51970.1	AT3G51970.1	WP_049755585_1hypothetical protein
CRO_T124330	-1.84212	7.08e-13	AT5G55340.1	Q9SV07	AT3G51970.1	AT3G51970.1	WP_087460148_1MBOAT family protein
CRO_T124337	-1.66122	1.8e-07	not available	not available	AT1G12030.1	AT1G12030.1	---NA---
CRO_T128865	-2.02948	7.91e-05	AT2G40830.3	O22197	AT1G60360.1	AT1G60360.1	---NA---
CRO_T128901	0.954932	0.000906647	not available	not available	AT1G36990.1	AT1G36990.1	---NA---
CRO_T128908	-0.944813	8.28e-05	AT2G01080.1	not available	AT2G01080.1	AT2G01080.1	---NA---
CRO_T128913	-0.745493	0.00942493	AT4G14110.1	P43255	AT4G14110.1	AT4G14110.1	---NA---
CRO_T128975	-1.28248	0.00103352	AT5G64080.2	Q8VYI9	AT5G64080.2	AT5G64080.2	---NA---
CRO_T128993	3.1497	3.52e-12	AT5G64170.2	A8MQN2	AT5G64170.2	AT5G64170.2	---NA---
CRO_T129011	1.86212	2.33e-06	AT5G09430.1	P91143	AT5G09430.1	AT5G09430.1	WP_077297862_1alpha/beta hydrolase
CRO_T129066	-2.12132	1.38e-11	AT5G64350.1	Q8LGG0	AT5G64350.1	AT5G64350.1	---NA---
CRO_T129083	-1.02779	0.00063207	AT2G14110.1	Q8L7S0	AT1G09730.2	AT1G09730.2	---NA---
CRO_T129109	-1.0375	0.0021226	AT1G18265.1	Q9LM24	AT1G18265.1	AT1G18265.1	---NA---
CRO_T129135	-0.861095	0.0092051	AT5G64440.1	G7ISB0	AT5G64440.1	AT5G64440.1	WP_012663835_1Asp-tRNA(Asn)/Glu-tRNA(Gln) amidotransferase subunit GatA
CRO_T129143	1.09373	0.019176	AT4G04850.2	Q9M0Z3	AT4G04850.2	AT4G04850.2	---NA---
CRO_T129140	1.34303	1.21e-05	AT1G58290.1	P93111	AT1G58290.1	AT1G58290.1	WP_015171379_1glutamyl-tRNA reductase
CRO_T129165	1.30558	1.63e-05	AT1G09970.2	F4I2N7	AT1G09970.2	AT3G19700.1	WP_014021274_1RHS repeat-associated core domain-containing protein
CRO_T129166	-1.40424	3.38e-07	AT2G14260.2	P93732	AT2G14260.2	AT2G14260.2	WP_053236105_1prolyl aminopeptidase
CRO_T129175	1.31782	0.00468189	AT4G31110.1	Q9SVY5	AT3G57710.1	AT3G57710.1	WP_013736025_1serine/threonine protein kinase
CRO_T129161	-0.975528	0.0402152	AT4G33670.1	O81884	AT4G33670.1	AT4G33670.1	WP_012374245_1aldo/keto reductase
CRO_T123532	1.55631	1.49e-08	AT1G76130.1	Q8LFG1	AT1G76130.1	AT1G76130.1	WP_066216103_1T9SS C-terminal target domain-containing protein
CRO_T123581	-1.47702	3.15e-07	AT4G19990.2	Q9SWG3	AT4G15090.1	AT4G15090.1	---NA---
CRO_T123657	-1.67091	6.2e-09	AT1G21750.2	Q9XF61	AT1G77510.1	AT1G21750.2	WP_071563778_1thioredoxin TrxA
CRO_T100082	-1.63553	5.72e-13	not available	Q9FMN4	AT5G42850.2	AT5G42850.2	---NA---
CRO_T100184	-1.03015	0.00573161	AT2G37330.1	Q9ZUT3	AT2G37330.1	AT2G37330.1	WP_004242789_1MULTISPECIES: iron export ABC transporter permease subunit FetB
CRO_T100556	0.981136	0.00148428	AT5G02540.1	A0A078ISJ6	AT2G37540.1	AT5G02540.1	WP_101895981_1short-chain dehydrogenase
CRO_T100623	1.14271	0.0346558	not available	Q9LZ60	AT5G02420.1	AT2G37610.1	---NA---
CRO_T100671	1.30804	0.0499683	not available	not available	not available	not available	---NA---
CRO_T100917	2.69155	0.000344759	AT2G29490.1	P32110	AT3G09270.1	AT3G09270.1	AFY93260_1glutathione S-transferase
CRO_T100959	1.46244	0.00473416	AT3G54040.1	not available	AT3G54040.1	AT5G52390.1	---NA---
CRO_T100994	2.33108	0.00827331	AT3G56960.1	Q9M1K2	AT3G56960.1	AT2G41210.1	WP_024361899_1ATPase AAA
CRO_T101007	-0.92923	0.00180613	not available	Q9CA23	AT1G77710.1	AT1G77710.1	---NA---
CRO_T130556	-1.14719	0.000132824	AT1G64970.1	Q6ZIK0	AT1G64970.1	AT1G64970.1	WP_015136135_1methyltransferase domain-containing protein
CRO_T130633	-0.835661	0.0188341	AT5G09770.1	A0L5Z9	AT5G09770.1	AT5G64650.1	WP_046021888_150S ribosomal protein L17
CRO_T137650	0.804821	0.00436131	AT2G26640.1	O48780	AT2G26640.1	AT2G26640.1	WP_012995333_1ketoacyl-ACP synthase III
CRO_T137695	-0.840727	0.00240806	AT5G25480.1	F4JWT7	AT5G25480.1	AT5G25480.1	---NA---
CRO_T120004	1.50811	0.00708169	AT1G07160.1	Q8RX37	AT1G07160.1	AT1G07160.1	---NA---
CRO_T129382	1.48198	9.72e-08	AT5G64700.1	Q9FGG3	AT5G64700.1	AT5G64700.1	---NA---
CRO_T127697	1.55626	0.000300071	AT4G27280.1	Q9LSQ6	AT5G54490.1	AT4G27280.1	---NA---
CRO_T124130	2.91145	0.00114757	AT1G30040.2	Q9XHM5	AT1G47990.1	AT1G47990.1	---NA---
CRO_T133858	-1.56992	1.72e-06	AT5G27820.1	P52863	AT5G27820.1	AT5G27820.1	WP_014451912_150S ribosomal protein L18
CRO_T124718	-1.25411	1.01e-05	AT2G28100.1	Q8GW72	AT2G28100.1	AT2G28100.1	---NA---
CRO_T124799	-1.02694	6.47e-05	not available	not available	not available	not available	---NA---
CRO_T124808	-0.879593	0.00751258	AT2G27920.3	Q67Y83	AT2G27920.1	AT2G27920.3	---NA---
CRO_T124838	1.66057	6.51e-06	AT5G22830.1	Q9AUK4	AT5G22830.1	AT5G22830.1	---NA---
CRO_T124846	0.77152	0.0298656	AT1G08200.1	Q9SGE0	AT1G08200.1	AT1G08200.1	WP_015767734_1bifunctional UDP-4-keto-pentose/UDP-xylose synthase
CRO_T120096	-0.574484	0.0150472	AT1G67510.1	Q9ZU46	AT1G67510.1	AT1G67510.1	WP_014021274_1RHS repeat-associated core domain-containing protein
CRO_T128445	-0.756093	0.00253833	AT3G26360.1	Q8RWK8	AT3G26360.1	AT1G13030.1	---NA---
CRO_T128451	1.62736	2.43e-11	AT1G67840.1	F4HVG8	AT1G67840.1	AT1G67840.1	---NA---
CRO_T128493	1.28111	0.0182575	not available	Q9LDE3	AT1G23390.1	AT1G23390.1	---NA---
CRO_T128503	-1.21352	0.00557197	AT1G60550.1	Q8GYN9	AT1G60550.1	AT1G60550.1	WP_013131953_11,4-dihydroxy-2-naphthoyl-CoA synthase
CRO_T128517	1.91768	0.0279097	AT3G01500.3	P46513	AT1G23730.1	AT1G23730.1	WP_016209947_1carbonic anhydrase
CRO_T128547	-0.721806	0.0326407	AT1G23890.1	not available	AT1G23890.1	AT1G23890.2	WP_123041206_1copper amine oxidase
CRO_T128553	4.4865	0	AT1G60050.1	Q9ZUI8	AT1G60050.1	AT1G70260.1	---NA---
CRO_T128578	1.81772	0.0388947	AT1G10480.1	Q39264	AT1G10480.1	AT1G10480.1	---NA---
CRO_T128586	1.26489	0.000839574	AT3G57040.1	O82798	AT1G10470.1	AT1G59940.1	---NA---
CRO_T128588	-1.14403	0.000634922	AT1G24160.2	Q67Y69	AT1G24160.2	AT1G70100.2	---NA---
CRO_T128602	0.640446	0.0285117	AT1G59820.1	Q9XIE6	AT1G27180.1	AT1G27170.2	AFY95143_1leucine-rich repeat (LRR) protein
CRO_T128611	-0.878276	0.00126935	AT1G05670.2	Q0WVK7	AT1G05670.2	AT1G05670.2	---NA---
CRO_T128616	-1.94208	2.75e-05	AT1G27150.1	not available	AT1G27150.1	AT1G27150.1	---NA---
CRO_T128618	1.26862	0.00112189	AT1G27100.1	not available	AT1G59710.1	AT1G27100.1	---NA---
CRO_T128630	0.807948	0.0444283	not available	P0CJ66	AT1G27050.1	AT1G27050.1	---NA---
CRO_T128640	1.37251	1.49e-05	AT3G01280.1	P42056	AT3G01280.1	AT3G01280.1	---NA---
CRO_T128654	-1.01102	0.00512244	not available	F4HWQ8	AT1G47960.1	AT1G47960.1	---NA---
CRO_T128651	0.626932	0.0417124	AT1G14390.1	Q9M9S4	AT1G14390.1	AT1G14390.1	WP_014021274_1RHS repeat-associated core domain-containing protein
CRO_T128665	-1.21175	5.78e-06	AT1G69760.1	not available	AT1G26920.1	AT1G26920.1	---NA---
CRO_T128724	-1.8393	0.000259469	AT5G15290.1	B9I534	AT5G15290.1	AT5G15290.1	---NA---
CRO_T128744	0.966534	0.000180104	AT1G13990.3	not available	AT1G13990.1	AT1G13990.3	---NA---
CRO_T128755	-0.618482	0.0215823	AT1G26660.2	not available	AT4G20325.2	AT4G20325.1	---NA---
CRO_T128782	-1.31315	0.0011406	AT1G77170.1	Q9SIL5	AT2G20540.1	AT3G15930.1	---NA---
CRO_T134771	-0.932215	0.0359571	AT5G23400.1	Q8VZG8	AT5G23400.1	AT5G23400.1	WP_014021274_1RHS repeat-associated core domain-containing protein
CRO_T134789	0.778954	0.0184562	AT1G50920.1	Q9C6I8	AT1G50920.1	AT1G50920.1	WP_015053545_1GTP-binding protein
CRO_T134886	0.893774	0.0029355	AT3G19960.2	Q9LHE9	AT3G19960.1	AT3G19960.2	---NA---
CRO_T124206	-0.873852	0.00227553	AT2G03070.1	Q4V3C1	AT2G03070.1	AT2G03070.1	---NA---
CRO_T124209	0.818583	0.0262536	AT1G16810.2	Q9CR80	AT1G16810.2	AT1G16810.2	---NA---
CRO_T124196	2.30576	0.0444825	AT5G15050.1	Q9FLD7	AT1G71070.1	AT1G71070.1	---NA---
CRO_T123804	0.846448	0.0293328	AT5G02810.1	Q93WK5	AT5G02810.1	AT5G02810.1	---NA---
CRO_T123795	3.93385	0	AT3G09600.2	Q8RWU3	AT3G09600.1	AT3G09600.2	---NA---
CRO_T107712	-0.922173	2.55e-05	AT5G48230.1	Q8VZK9	AT1G55850.1	AT5G47720.4	WP_068205506_1acetyl-CoA C-acyltransferase
CRO_T113642	1.25496	0.000829619	AT5G64940.2	Q93Y08	AT5G64940.2	AT5G64940.2	WP_015133778_1AarF/ABC1/UbiB kinase family protein
CRO_T113644	-0.980288	0.00896742	not available	Q9FK23	AT5G64950.1	AT5G64950.1	---NA---
CRO_T113639	-0.884942	0.00141832	AT1G69820.1	Q8VYW6	AT4G39640.2	AT4G39650.1	WP_011002827_1gamma-glutamyltransferase family protein
CRO_T113645	-1.2837	0.0101485	AT3G26300.1	A0A068Q5V6	AT3G26300.1	AT3G26300.1	WP_013948142_1MULTISPECIES: cytochrome P450
CRO_T113672	-0.752352	0.037337	AT5G64860.1	Q9LV91	AT5G64860.1	AT5G64860.1	WP_062250075_1MULTISPECIES: 4-alpha-glucanotransferase
CRO_T113682	0.850075	0.0189615	AT5G64840.1	Q9LV93	AT5G64840.1	AT5G64840.1	WP_070393839_1ABC transporter ATP-binding protein
CRO_T138994	1.27304	0.00508175	AT3G26160.1	W8JIS5	AT3G52970.1	AT3G52970.1	WP_012237517_1cytochrome P450
CRO_T138999	-1.54924	0.0205457	AT3G52970.2	P37122	AT3G52970.1	AT3G52970.2	ABX06809_1cytochrome P450
CRO_T139021	-1.04441	0.0243735	AT2G36660.1	F1QB54	AT2G36660.1	AT2G36660.1	WP_012500141_1RNA-binding protein
CRO_T139066	1.82302	0.000988274	AT3G54820.1	Q9ATM6	AT2G37180.1	AT2G37180.1	WP_015809987_1aquaporin family protein
CRO_T139087	1.17053	0.000949054	AT3G48560.1	P09114	AT3G48560.1	AT3G48560.1	WP_012464701_1acetolactate synthase, large subunit, biosynthetic type
CRO_T102392	0.832497	0.000880213	AT5G44280.2	Q9FKW0	AT5G44280.1	AT5G44280.2	---NA---
CRO_T102402	1.13364	0.0176916	AT5G44210.1	Q9FE67	AT5G44210.1	AT5G44210.1	---NA---
CRO_T102462	1.29777	0.0141858	AT1G28480.1	Q9SGP6	AT1G28480.1	AT1G28480.1	---NA---
CRO_T102471	0.783599	0.00745116	AT2G33860.1	O23661	AT2G33860.1	AT2G33860.1	---NA---
CRO_T102488	5.35278	0	AT3G23220.1	O04681	AT3G23240.1	AT5G47220.1	---NA---
CRO_T102502	2.76409	1.24e-07	not available	Q9SHV1	AT2G24720.1	AT4G31710.1	---NA---
CRO_T113785	1.03483	0.0403966	AT3G03540.1	Q9SRQ7	AT3G03530.1	AT3G03530.1	---NA---
CRO_T113786	1.39092	1.04e-08	not available	Q6L3Z4	AT1G59780.1	AT1G53350.1	---NA---
CRO_T113833	-1.02632	0.00298317	not available	Q944N1	not available	AT5G17690.1	---NA---
CRO_T136330	0.976704	0.00844805	not available	Q9SHV1	AT2G24720.1	AT2G24710.1	WP_083809470_1hypothetical protein
CRO_T136392	1.16244	0.0162832	AT4G24400.2	Q94CG0	AT5G57630.1	AT5G57630.1	---NA---
CRO_T136423	0.991725	0.00316349	AT5G57580.1	Q0WVV6	AT4G25800.2	AT2G18750.3	---NA---
CRO_T120526	0.634772	0.0491881	AT1G48450.3	Q9LVJ0	AT1G48450.1	AT3G17800.2	---NA---
CRO_T127368	-0.917344	0.00374479	AT3G15730.1	P93400	AT3G15730.1	AT1G52570.1	WP_012238185_1phospholipase D
CRO_T113919	-1.05122	0.0265054	AT3G10080.1	Q9SR72	AT3G10080.1	AT3G10080.1	---NA---
CRO_T113927	1.13675	7.04e-05	not available	Q9SU30	AT4G12560.2	AT1G32420.1	---NA---
CRO_T113929	0.881449	0.0116312	AT1G67190.2	Q9ZW88	AT1G67190.2	AT1G67190.2	---NA---
CRO_T113932	2.0036	0.0197617	AT3G52740.1	Q9LXJ1	AT3G52740.1	AT3G52740.1	---NA---
CRO_T113936	0.602003	0.00336358	AT5G15770.1	Q9LFU9	AT5G15770.1	AT5G15770.1	AFS80452_1N-acetyltransferase GCN5
CRO_T103369	1.08285	0.00739759	AT4G21720.2	not available	AT4G21720.2	AT4G21720.2	---NA---
CRO_T103367	-2.66681	0	AT4G04955.1	B9FDB8	AT4G04955.1	AT4G04955.1	WP_054297393_1allantoinase AllB
CRO_T103378	-0.838318	0.00394027	AT5G01520.1	Q9M022	AT3G47160.1	AT3G47160.2	---NA---
CRO_T103418	0.823235	0.0368163	AT1G61100.2	O80386	AT4G27430.2	AT4G27430.1	---NA---
CRO_T118304	-1.29454	6.32e-05	AT4G20020.2	O49429	AT4G20020.2	AT4G20020.1	---NA---
CRO_T123695	0.755293	0.00561056	AT5G52060.1	Q0WUQ1	AT5G52060.1	AT5G52060.1	---NA---
CRO_T125650	3.86996	0.00083932	not available	F4JRC5	AT4G37290.1	not available	---NA---
CRO_T125572	0.867776	2.78e-05	AT1G33290.2	P30986	AT4G20860.1	AT1G33290.2	WP_010871610_1MULTISPECIES: AAA family ATPase
CRO_T121624	3.51454	5.8e-06	not available	P42849	AT5G20230.1	AT5G20230.1	---NA---
CRO_T112384	-2.56763	0.0181804	not available	Q6AUK6	AT5G07900.1	AT5G07900.1	---NA---
CRO_T112398	-0.905361	0.0139292	AT5G18590.2	not available	AT5G18590.2	AT5G18590.2	---NA---
CRO_T102066	2.59722	0.000121795	AT5G14040.1	Q9FMU6	AT5G14040.1	AT5G14040.1	---NA---
CRO_T102104	-0.859841	0.0382388	AT5G50810.1	Q9XGY4	AT5G50810.1	AT5G50810.1	---NA---
CRO_T102120	0.964094	0.0130471	AT5G20140.2	not available	AT5G20140.2	AT5G20140.2	---NA---
CRO_T102247	-0.994418	0.000292923	AT1G24450.1	Q9FYL8	AT1G24450.1	AT1G24450.1	WP_013522265_1ribonuclease III
CRO_T102275	-1.15229	5.85e-07	AT5G62890.3	Q27GI3	AT5G62890.3	AT5G62890.3	WP_007141102_1MULTISPECIES: xanthine permease
CRO_T102293	-0.713582	0.00321011	AT3G47833.1	Q9C5E8	AT3G47833.1	AT5G62575.1	---NA---
CRO_T102311	1.23998	0.000574661	AT5G62570.2	C0SVV6	AT5G62570.1	AT5G62570.2	---NA---
CRO_T102332	-0.703622	0.0342895	AT5G49970.1	Q9LTX3	AT5G49970.1	AT5G49970.2	WP_066962178_1MULTISPECIES: pyridoxamine 5'-phosphate oxidase
CRO_T102364	6.69769	1.56e-07	not available	P92995	AT1G18970.1	AT1G18980.1	---NA---
CRO_T119386	-1.01238	0.000689976	AT5G47020.1	not available	AT5G47020.1	AT5G47020.1	---NA---
CRO_T119395	1.75348	0.0265104	not available	Q850K7	AT4G17030.1	AT4G17030.1	---NA---
CRO_T134428	1.25377	9.65e-05	AT5G47240.1	Q94B74	AT5G47650.1	AT5G47240.1	---NA---
CRO_T134435	1.10386	0.00497316	AT2G19800.1	Q8L799	AT1G14520.1	AT2G19800.1	---NA---
CRO_T134473	1.26949	0.00134854	AT4G26220.1	Q9C9W3	AT1G67980.2	AT1G67980.2	---NA---
CRO_T134537	0.8285	0.0191893	AT5G56890.1	Q8RWW0	AT5G56890.1	AT5G56890.1	WP_013328767_1serine/threonine protein kinase
CRO_T105891	2.74551	8.96e-05	not available	Q9FMY4	AT5G23160.1	AT5G23160.1	---NA---
CRO_T105905	1.4647	0.0285218	AT4G37850.1	Q1PF16	AT2G22760.1	AT2G22760.1	---NA---
CRO_T116060	0.691614	0.00457441	AT1G54510.3	Q2QMH1	AT3G63290.1	AT3G63280.2	---NA---
CRO_T116071	-0.796817	0.0265054	AT5G19840.2	not available	AT5G19840.1	AT5G19840.2	---NA---
CRO_T122949	2.54904	4.3e-13	AT1G80840.1	Q9C5T4	AT4G31800.1	AT1G80840.1	---NA---
CRO_T120604	1.39912	8.31e-08	AT2G32240.1	not available	AT2G32240.1	AT2G32240.1	---NA---
CRO_T136688	2.89831	2.66e-07	AT2G26800.2	O81027	AT2G26800.1	AT2G26800.1	WP_062479272_1hydroxymethylglutaryl-CoA lyase
CRO_T136696	-1.56592	8e-06	AT1G08500.1	not available	AT1G08500.1	AT1G08500.1	---NA---
CRO_T136719	-0.82386	0.0112825	AT3G48610.1	O81020	AT2G26870.1	AT1G07230.1	---NA---
CRO_T140199	-1.53333	0.00135026	AT1G36880.1	Q9SZL8	AT4G38180.1	AT4G08596.1	---NA---
CRO_T116009	1.25682	0.000221901	AT4G39330.2	A0A1B1FHP3	AT4G37990.1	AT4G37990.1	WP_013668002_1NAD(P)-dependent alcohol dehydrogenase
CRO_T116017	-1.11711	0.000379045	not available	not available	not available	not available	---NA---
CRO_T103465	1.3089	3.19e-07	AT4G33440.1	A7PZL3	AT4G33440.1	AT4G33440.1	WP_041537530_1glycoside hydrolase
CRO_T110012	0.656597	0.0449858	AT3G60850.1	not available	AT3G60850.1	AT3G60850.1	---NA---
CRO_T110029	-1.26193	0.000107357	not available	not available	not available	AT4G22740.1	---NA---
CRO_T110074	2.03028	0.00167558	AT1G02070.1	not available	AT1G02070.1	AT1G02070.1	---NA---
CRO_T110083	1.61444	1.14e-08	AT5G12890.1	Q9LXV0	AT5G12890.1	AT5G12890.1	---NA---
CRO_T110098	1.98531	0	AT4G00150.1	O81316	AT4G00150.1	AT4G00150.1	---NA---
CRO_T105280	0.79869	0.00536346	AT1G34320.1	Q9XID5	AT1G34320.1	AT1G34320.1	---NA---
CRO_T105401	-0.807682	0.00154197	AT1G71900.1	Q94AH3	AT1G71900.1	AT1G34470.1	---NA---
CRO_T105477	0.909296	0.0196348	not available	not available	not available	not available	---NA---
CRO_T135998	1.34903	0.00171281	not available	A0A161CAI1	AT4G37990.1	AT4G37990.1	WP_014396288_1NAD(P)-dependent alcohol dehydrogenase
CRO_T128197	2.3447	0	AT3G54500.4	F4JCX9	AT3G54500.4	AT3G54500.4	---NA---
CRO_T128381	-0.66941	0.0321874	AT3G54470.1	Q42586	AT3G54470.1	AT3G54470.1	WP_013181439_1orotate phosphoribosyltransferase
CRO_T129782	-0.784574	0.00538984	AT2G33740.2	Q109R6	AT2G33740.1	AT2G33740.1	---NA---
CRO_T129792	1.29397	0.0109959	AT4G24570.1	Q9SJY5	AT2G22500.1	AT2G22500.1	---NA---
CRO_T129810	0.943553	0.00205177	AT4G24540.1	O82794	AT4G24540.1	AT4G24540.1	---NA---
CRO_T129805	-1.1367	2.43e-06	not available	not available	not available	not available	---NA---
CRO_T129828	-1.37272	3.12e-08	AT4G24510.1	Q39048	AT4G24510.1	AT4G24510.1	---NA---
CRO_T129862	0.91292	0.0325872	AT3G57230.2	A2RVQ5	AT3G57230.1	AT3G57230.2	---NA---
CRO_T129863	1.15142	0.00183725	not available	not available	not available	not available	---NA---
CRO_T129879	1.90407	1.13e-09	AT2G17280.2	F4IBB2	AT1G58280.2	AT5G64460.4	---NA---
CRO_T129888	1.04858	0.0309403	not available	not available	not available	not available	---NA---
CRO_T129922	0.85013	0.00844282	AT4G08170.3	Q75GI4	AT4G08170.2	AT4G08170.2	---NA---
CRO_T129938	-1.46576	9.96e-06	AT1G10070.3	K7QHS5	AT5G65780.1	AT1G10070.3	EHR77322_1branched-chain amino acid aminotransferase
CRO_T129976	-1.30751	4.8e-05	AT1G58450.1	Q43207	AT5G48570.1	AT5G48570.1	WP_012050223_1MULTISPECIES: FKBP-type peptidyl-prolyl cis-trans isomerase
CRO_T129978	-1.01012	0.000188756	AT5G09640.1	Q8S8P0	AT2G22960.1	AT1G73310.1	---NA---
CRO_T130001	0.575283	0.0170919	AT3G01400.1	O22193	AT3G01400.1	AT3G01400.1	---NA---
CRO_T129999	0.835672	0.0108018	AT5G67500.2	Q9FJX3	AT5G67500.1	AT5G67500.2	---NA---
CRO_T130011	3.04219	5.3e-13	AT1G27730.1	Q96289	AT1G27730.1	AT5G04340.1	---NA---
CRO_T130033	1.28456	0.00016909	AT1G47240.1	Q9C6B2	AT1G47240.1	AT1G47240.1	WP_066402713_1iron/manganese transporter
CRO_T130069	-1.62023	0.000887845	AT4G34160.1	P42753	AT4G34160.1	AT4G34160.1	---NA---
CRO_T130076	1.18342	5.86e-05	AT4G24240.1	Q9STX0	AT4G24240.1	AT4G24240.1	---NA---
CRO_T130092	-0.71146	0.0241447	AT2G20060.1	B6IRQ7	AT2G20060.1	AT2G20060.1	WP_088871758_150S ribosomal protein L4
CRO_T130095	-2.07088	2.73e-11	AT4G34500.1	Q6NKZ9	AT4G01330.2	AT4G02630.1	YP_003154850_1serine/threonine protein kinase
CRO_T130107	1.72043	1.82e-11	AT5G42010.1	O60136	AT1G64610.2	AT5G24320.1	WP_013334896_1WD40 repeat domain-containing protein
CRO_T130174	1.20965	0.00312749	AT4G11070.2	Q8H0Y8	AT4G11070.1	AT4G11070.2	---NA---
CRO_T130168	2.51983	0.0105173	not available	not available	not available	not available	---NA---
CRO_T130183	1.94246	0	AT4G01090.1	Q9FHK4	AT3G61670.1	AT3G61670.1	---NA---
CRO_T130205	-1.19214	2.93e-11	not available	not available	not available	not available	---NA---
CRO_T130208	1.17357	0.0222586	AT4G23700.1	Q9FFR9	AT5G41610.1	AT5G41610.1	WP_013374518_1potassium transporter
CRO_T130211	1.48675	0.000401064	AT4G23690.1	Q1ZZU9	AT4G23690.1	AT4G23690.1	---NA---
CRO_T130244	2.22525	0.000169638	AT4G11280.1	P31531	AT3G61510.1	AT3G61510.1	WP_114984347_1aminotransferase class I/II-fold pyridoxal phosphate-dependent enzyme
CRO_T130247	1.79392	5.24e-06	AT1G63930.1	Q9CAK4	AT1G63930.1	AT1G63930.1	---NA---
CRO_T130250	-1.10418	0.0141348	AT3G16610.1	Q9SIT7	AT2G13600.1	AT2G13600.1	---NA---
CRO_T130267	3.9428	6.07e-10	AT5G41410.1	Q9SW80	AT4G36870.2	AT5G41410.1	---NA---
CRO_T130284	-1.33029	1.15e-05	AT1G63770.5	Q8H0S9	AT1G63770.4	AT1G63770.5	WP_053552165_1aminopeptidase N
CRO_T131559	0.840338	5.32e-06	AT1G72050.1	Q84MZ4	AT1G72050.1	AT1G72050.2	---NA---
CRO_T131624	-0.740846	0.00744018	AT3G12380.2	Q940Z2	AT3G12380.2	AT3G12380.2	---NA---
CRO_T131635	-0.978617	1.6e-05	AT1G44180.1	Q6PTT0	AT1G44820.1	AT1G44820.1	WP_015949170_1peptidase M20
CRO_T131667	-1.05976	0.00165532	AT3G11410.1	Q9LNW3	AT1G07430.1	AT1G07430.1	---NA---
CRO_T131706	-1.07316	0.00932287	not available	not available	not available	not available	---NA---
CRO_T131714	3.2977	0	AT5G38010.1	U3U992	AT1G22400.1	AT1G22380.1	WP_129885227_1glycosyl transferase
CRO_T131737	-0.86254	0.00039714	not available	O04195	AT2G39920.2	AT2G39920.3	---NA---
CRO_T131750	1.44846	0.000497099	AT2G39980.1	Q9SND9	AT2G39980.1	AT2G39980.1	---NA---
CRO_T131758	1.24924	0.00243525	AT2G40000.1	O04203	AT2G40000.1	AT2G40000.1	---NA---
CRO_T131793	1.43929	6.48e-05	AT5G58620.1	Q9LUZ4	AT5G58620.1	AT2G40140.2	---NA---
CRO_T131786	0.893579	0.0041231	AT3G55950.1	Q9LY50	AT3G55950.1	AT3G55950.1	WP_015046410_1serine/threonine protein kinase
CRO_T124539	3.96337	0	AT5G46800.1	Q93XM7	AT5G46800.1	AT5G46800.1	---NA---
CRO_T117691	1.57027	0.0256963	not available	not available	AT1G16630.1	AT1G16630.1	---NA---
CRO_T117703	1.07059	0.00069126	AT1G15210.1	Q9XIE2	AT1G59870.1	AT1G15210.1	WP_066208602_1ABC transporter
CRO_T117733	-1.43302	0	AT3G16170.1	Q8H151	AT3G16170.1	AT3G16170.1	WP_012410913_1long-chain-fatty-acid--CoA ligase
CRO_T116865	1.68044	0.00413693	not available	Q8L8Z8	AT5G18600.1	AT5G18600.1	WP_055036125_1glutaredoxin 3
CRO_T116873	1.03113	0.00751258	AT5G02500.2	P09189	AT3G12580.1	AT3G12580.1	YP_002249549_1chaperone protein DnaK
CRO_T116885	2.0026	1.51e-08	AT2G39570.1	O80644	AT2G39570.1	AT2G39570.1	---NA---
CRO_T120028	3.63932	0.00330896	not available	Q8GZU0	AT4G15390.1	AT3G26040.1	---NA---
CRO_T135752	-0.707624	0.0012084	AT1G65590.1	Q8L7S6	AT1G65590.1	AT1G65590.1	---NA---
CRO_T135771	-1.42043	2.03e-08	AT5G16290.2	Q9FFF4	AT5G16290.2	AT2G31810.3	WP_003878744_1MULTISPECIES: acetolactate synthase small subunit
CRO_T130642	-0.956584	0.00049684	AT3G20390.1	Q94JQ4	AT3G20390.1	AT3G20390.1	WP_015949377_1RidA family protein
CRO_T132386	-1.02497	0.00318081	AT3G20870.1	Q940Q3	AT3G20870.1	AT3G20870.1	---NA---
CRO_T115465	1.00996	0.006674	AT3G12110.1	P93371	AT3G12110.1	AT3G12110.1	---NA---
CRO_T115466	-1.53218	4.55e-07	AT5G06750.3	Q7XUC5	AT5G06750.2	AT5G06750.1	---NA---
CRO_T115483	1.19012	0.000897414	AT2G42040.1	not available	AT1G21280.1	AT1G52210.1	---NA---
CRO_T115540	-1.04867	4.24e-06	AT3G58040.1	Q9M2P4	AT3G58040.1	AT3G58040.1	---NA---
CRO_T115616	4.29649	0.00831047	not available	Q05967	AT3G07820.1	AT3G07820.1	WP_109324092_1GDSL family lipase
CRO_T115634	1.05552	0.000139546	AT3G03910.1	Q9LEC8	AT5G18170.1	AT5G07440.3	WP_011555824_1MULTISPECIES: glutamate dehydrogenase
CRO_T115645	1.88848	8.61e-15	AT3G13460.4	Q9LJE5	AT3G13460.1	AT3G13460.1	---NA---
CRO_T115667	-1.00557	0.00942724	AT3G10740.1	Q9SG80	AT3G10740.1	AT3G10740.1	---NA---
CRO_T115701	1.44743	2.59e-07	AT1G16720.1	Q8W4D6	AT1G16720.1	AT1G16720.1	---NA---
CRO_T115731	1.18092	1.88e-05	not available	P11369	AT5G23520.1	AT1G58020.1	---NA---
CRO_T115783	2.16428	4.41e-11	AT2G38470.1	Q8S8P5	AT2G38470.1	AT2G38470.1	---NA---
CRO_T125901	1.64308	0.00208317	AT3G21690.1	Q9LVD9	AT3G21690.1	AT3G21690.1	---NA---
CRO_T140550	2.61562	1.73e-08	AT3G63520.1	Q8LP17	AT3G63520.1	AT3G63520.1	---NA---
CRO_T140297	0.777809	0.00622463	not available	not available	not available	not available	---NA---
CRO_T140351	-0.635511	0.0295711	not available	Q9FVX2	AT1G77360.1	AT1G77360.1	---NA---
CRO_T127701	0.962687	0.00453668	AT5G06710.2	Q6YPD0	AT4G37790.1	AT5G06710.2	---NA---
CRO_T123894	-0.860262	0.00299051	AT2G32810.2	Q9SCV3	AT2G32810.2	AT2G32810.2	---NA---
CRO_T107516	1.09884	0.000381129	AT3G16640.1	Q5J907	AT3G05540.1	AT3G16640.1	---NA---
CRO_T107520	0.626222	0.0317567	AT5G27720.1	Q43582	AT5G27720.1	AT5G27720.1	---NA---
CRO_T126741	4.33968	8.56e-11	AT5G05282.1	P0C035	AT1G53820.1	AT1G49220.1	---NA---
CRO_T126742	2.0648	0.000294766	AT1G53820.1	P0C035	AT1G53820.1	AT1G72310.1	---NA---
CRO_T138314	1.59106	0.000701449	AT5G44690.1	not available	AT4G20160.1	AT1G30860.1	---NA---
CRO_T138325	-1.27762	0.0189967	AT4G20140.1	C0LGQ5	AT4G20140.1	AT4G20140.1	WP_014021274_1RHS repeat-associated core domain-containing protein
CRO_T118929	-0.846483	0.00539898	AT5G53090.1	F4JJR8	AT4G27760.1	AT4G27760.1	---NA---
CRO_T103186	-1.40296	1.91e-05	AT2G18910.1	not available	AT2G18910.1	AT2G18910.1	---NA---
CRO_T114624	2.15056	0.000413181	AT2G29710.1	Q2V6K0	AT3G21750.1	AT3G21750.1	WP_043573057_1hypothetical protein
CRO_T124986	1.87727	1.31e-08	AT4G25960.1	Q9SGY1	AT1G10680.1	AT4G25960.1	WP_014393888_1ABC transporter permease
CRO_T124984	1.82079	0.00490395	AT2G23910.1	Q0JKZ0	AT2G23910.1	AT2G23910.1	---NA---
CRO_T124989	0.920427	0.00844805	AT3G21350.2	F4IXJ7	AT3G21350.1	AT3G21350.2	---NA---
CRO_T122642	2.09694	0.00826402	AT2G36380.1	Q8LQX2	AT2G36380.1	AT1G66950.1	WP_062247920_1maltooligosyl trehalose synthase
CRO_T122644	-0.822815	0.00103372	AT1G80310.1	Q0WP36	AT1G80310.1	AT1G80310.1	WP_013566543_1sulfate transporter
CRO_T127452	1.02564	0.00361387	AT5G20480.1	C0LGP4	AT3G47570.1	AT3G47110.1	WP_014021274_1RHS repeat-associated core domain-containing protein
CRO_T127490	-1.67301	9.87e-09	AT1G45130.1	Q9MAJ7	AT1G45130.1	AT1G45130.1	WP_014219462_1glycoside hydrolase family protein
CRO_T127536	0.828942	0.0240087	AT4G34640.1	D2K762	AT4G34640.1	AT4G34640.1	WP_013687962_1squalene synthase
CRO_T127548	0.742366	0.00420546	AT2G16460.1	not available	AT3G51090.1	AT2G16460.2	---NA---
CRO_T127578	1.03049	0.040336	AT4G34710.2	Q43075	AT4G34710.2	AT4G34710.2	WP_015219594_1biosynthetic arginine decarboxylase
CRO_T127684	3.81783	9.67e-06	AT5G25320.1	F4JWR0	AT5G25320.1	AT5G25320.1	WP_007088540_1[protein-PII] uridylyltransferase
CRO_T140578	-1.07721	4.68e-05	AT3G55940.1	Q8GV43	AT2G40116.1	AT3G08510.3	---NA---
CRO_T140618	-2.13239	9.09e-11	AT5G01470.3	not available	AT5G01470.1	AT5G01470.2	---NA---
CRO_T122617	1.67934	0.00616821	AT1G52240.1	Q1KS66	AT5G19560.1	AT1G79860.1	---NA---
CRO_T122623	4.61556	0	AT1G30520.1	not available	not available	AT1G30520.1	---NA---
CRO_T124067	2.33042	2.08e-06	AT5G35970.1	P38935	AT5G35970.1	AT5G35970.1	WP_076382226_1DUF2075 domain-containing protein
CRO_T103601	1.13899	0.00261574	AT1G77590.1	Q9CAP8	AT1G77590.1	AT1G77590.1	WP_053550845_1long-chain fatty acid--CoA ligase
CRO_T103622	-1.07375	0.000969217	AT2G30410.2	O04350	AT2G30410.2	AT2G30410.1	---NA---
CRO_T103671	0.958643	0.00185926	AT5G27280.1	not available	AT5G27280.1	AT5G27280.1	---NA---
CRO_T112287	4.33216	1.1e-08	AT5G54160.1	Q43047	AT5G54160.1	AT5G54160.1	WP_086933343_1methyltransferase domain-containing protein
CRO_T139346	1.13719	0.003703	AT3G23160.1	Q9XID5	AT3G23160.1	AT3G23160.1	---NA---
CRO_T139350	1.65649	0.000942841	AT4G14465.1	Q8GWQ2	AT4G14465.1	AT4G14465.1	---NA---
CRO_T139383	2.76494	0.0192165	not available	P19873	AT2G38870.1	AT2G38870.1	---NA---
CRO_T139422	-0.915563	0.0386504	AT1G04280.1	Q94HW2	AT4G23160.1	AT2G14220.1	---NA---
CRO_T139427	2.57092	0.00583817	not available	Q9FIX5	AT5G43650.1	AT5G43650.1	---NA---
CRO_T139461	-0.657508	0.000634922	AT4G14570.1	Q0IXP9	AT4G14570.1	AT4G14570.1	---NA---
CRO_T139615	-0.783641	0.0112215	AT2G43400.1	O22854	AT2G43400.1	AT2G43400.1	WP_013900796_1electron transfer flavoprotein-ubiquinone oxidoreductase
CRO_T139623	1.0726	0.0216609	AT3G22600.1	Q9LJ86	AT3G22600.1	AT3G22600.1	---NA---
CRO_T139626	1.77107	7.88e-05	AT2G32020.1	P05332	AT2G32030.1	AT2G32030.1	WP_112180464_1GNAT family N-acetyltransferase
CRO_T139628	1.7689	0.0153018	AT2G32020.1	P05332	AT2G32030.1	AT2G32030.1	WP_112180464_1GNAT family N-acetyltransferase
CRO_T139652	-1.0787	0.0103039	not available	not available	not available	AT1G05430.1	---NA---
CRO_T139706	2.31375	1.21e-10	AT2G32150.1	not available	AT2G32150.1	AT2G32150.1	---NA---
CRO_T104942	-3.86762	1.39e-06	not available	not available	AT2G44380.1	AT2G44370.1	---NA---
CRO_T104998	1.25635	0.000144587	AT1G41830.1	Q9SU40	AT1G76160.1	AT4G38420.1	---NA---
CRO_T105051	-0.657333	0.0317555	AT2G20930.1	not available	AT2G20930.1	AT2G20930.1	---NA---
CRO_T105073	-1.92184	2e-09	AT4G38580.1	Q9SZN7	AT4G38580.1	AT4G38580.1	---NA---
CRO_T105089	-0.90736	0.00978813	AT3G48770.1	F4JTS8	AT3G48770.1	AT3G48770.1	AFZ28350_1hypothetical protein Cylst_6577 (plasmid)
CRO_T138705	1.73634	9.9e-08	AT1G07160.1	Q9XEE8	AT2G40180.1	AT2G40180.1	WP_013182048_1protein serine/threonine phosphatase 2C family protein
CRO_T138713	1.57072	7.83e-05	AT2G40230.1	P0DO25	AT2G40230.1	AT2G40230.1	---NA---
CRO_T138720	1.03542	0.0427875	AT2G38300.1	Q700D9	AT2G40260.1	AT2G40260.1	---NA---
CRO_T138737	2.3859	0	AT2G38310.1	O80920	AT2G38310.1	AT2G38310.1	---NA---
CRO_T138784	-1.43011	3.82e-06	AT3G56310.1	Q8VXZ7	AT3G56310.1	AT3G56310.2	WP_030111677_1alpha-galactosidase
CRO_T138782	-0.996426	0.00283268	AT2G40540.2	O22881	AT2G40540.2	AT2G40540.2	ABX07635_1K potassium transporter (plasmid)
CRO_T138790	-0.641673	0.0354593	AT2G40600.1	Q8P5Z8	AT2G40600.1	AT2G40600.1	WP_015905936_1O-acetyl-ADP-ribose deacetylase
CRO_T138796	2.26715	2.06e-05	AT5G05250.1	not available	AT5G05250.1	AT5G05250.1	---NA---
CRO_T138872	0.995577	0.00593447	AT4G17530.1	P28188	AT1G02130.1	AT1G02130.1	---NA---
CRO_T138885	1.19714	0.00112189	AT5G47230.1	Q9LW48	AT5G51190.1	AT5G61600.1	---NA---
CRO_T138884	1.31661	6.44e-07	AT4G17500.1	Q9LW50	AT4G17500.1	AT4G17500.1	---NA---
CRO_T138922	-1.33896	8.36e-10	AT4G25270.1	Q9SB36	AT4G25270.1	AT4G25270.1	---NA---
CRO_T120435	1.14617	6.2e-06	AT2G19460.1	not available	AT5G11970.1	AT5G11970.1	---NA---
CRO_T106281	-0.929548	0.0105156	AT1G57870.3	Q39019	AT1G09840.6	AT1G09840.6	---NA---
CRO_T106309	-0.856031	0.0215686	AT5G49960.1	Q4VY51	AT5G49960.1	AT5G49960.1	WP_087862738_1potassium transporter TrkA
CRO_T106316	0.767242	8.07e-05	AT1G15380.2	not available	AT1G80160.2	AT1G80160.2	---NA---
CRO_T126665	4.40994	6.42e-06	AT5G13150.1	Q9FGH9	AT5G13150.1	AT5G13150.1	---NA---
CRO_T109920	3.69313	0.00846293	AT4G21750.2	Q94C37	AT1G05230.4	AT4G21750.1	---NA---
CRO_T109953	-0.823236	0.00959501	AT1G25510.1	Q9LS40	AT1G25510.1	AT1G25510.1	---NA---
CRO_T109954	0.923971	0.00756373	AT1G68650.1	B9G125	AT1G25520.1	AT1G68650.1	---NA---
CRO_T109963	0.95032	0.000430485	AT1G13260.1	Q9ZWM9	AT1G13260.1	AT1G13260.1	---NA---
CRO_T135591	1.85102	0.0184462	AT3G21550.1	Q9LVF1	AT3G21550.1	AT3G21520.1	---NA---
CRO_T135610	1.85578	0.00124757	AT4G15530.6	P22221	AT4G15530.4	AT4G15530.6	WP_013361980_1pyruvate, phosphate dikinase [
CRO_T116121	1.25421	0.0106537	AT4G39830.1	P24792	AT4G39830.1	AT4G39830.1	YP_003615356_1copper resistant protein PcoA
CRO_T116130	-0.957768	0.000532113	AT5G10080.1	Q9LX20	AT5G10080.1	AT5G10080.1	---NA---
CRO_T130674	3.97838	0.0127112	AT2G28210.1	Q8L817	AT1G08080.1	AT1G08080.1	---NA---
CRO_T130732	2.6276	0.000256211	AT5G60660.1	P43287	AT2G37170.1	AT2G37170.1	WP_096724142_1MIP family channel protein
CRO_T130753	2.25515	3.77e-13	AT5G60540.1	Q8LAD0	AT5G60540.1	AT5G60540.1	WP_014808082_1pyridoxal 5'-phosphate synthase glutaminase subunit PdxT
CRO_T103249	-0.771671	0.0372547	AT5G57815.1	Q945L0	AT5G57815.1	AT5G57815.1	---NA---
CRO_T135867	0.700177	0.0265758	AT3G12480.1	not available	AT3G12480.1	AT3G12480.1	---NA---
CRO_T135952	1.85741	0.0358323	AT1G51340.1	Q9SYD6	AT1G51340.1	AT1G51340.1	---NA---
CRO_T132631	0.800119	0.0456776	AT3G04820.1	not available	AT3G04820.1	AT3G04820.1	---NA---
CRO_T132705	-1.60678	7.54e-08	AT1G22990.1	Q9LF57	AT5G17450.2	AT5G17450.2	---NA---
CRO_T132860	-0.992453	0.00496054	not available	Q9M667	AT3G46530.1	AT3G46530.1	---NA---
CRO_T136180	-0.899066	0.00586127	AT2G15080.2	Q9C637	AT1G45616.1	AT4G13900.1	WP_014021274_1RHS repeat-associated core domain-containing protein
CRO_T136247	1.24318	0.000159019	AT2G40300.1	P19976	AT2G40300.1	AT5G01600.1	---NA---
CRO_T136257	4.36176	0	AT2G38310.1	O80920	AT2G38310.1	AT2G38310.1	---NA---
CRO_T136296	-0.997532	0.00579881	AT5G01650.2	P81529	AT5G01650.1	AT5G01650.2	WP_119632241_1hypothetical protein
CRO_T139839	2.75409	0.0135016	ATCG01000.1	A0A393	ATCG01000.1	ATCG01130.1	---NA---
