# Supplementary material for: Comprehensive transcriptomic meta-analysis unveils new responsive genes to methyl jasmonate and ethylene in Catharanthusroseus
Source: Heliyon. 2024 Feb 26;10(5):e27132. doi: 10.1016/j.heliyon.2024.e27132 (PMC10915408; doi:10.1016/j.heliyon.2024.e27132)
Supplement: Multimedia component 8 [file mmc8.xlsx]

## Sheet: Sheet1
Table S5. List of transcription factor genes enriched in the DEGs.
CRO-Gene	TF
CRO_T101662	WRKY
CRO_T102402	AP2/ERF-ERF
CRO_T102488	AP2/ERF-ERF
CRO_T103860	HSF
CRO_T105170	MYB-related
CRO_T106914	C2H2
CRO_T107123	AP2/ERF-ERF
CRO_T107230	MYB-related
CRO_T108449	C2H2
CRO_T109920	HB-HD-ZIP
CRO_T109963	AP2/ERF-RAV
CRO_T110098	GRAS
CRO_T110244	NF-X1
CRO_T110359	AP2/ERF-ERF
CRO_T110525	MYB-related
CRO_T110530	MYB-related
CRO_T110610	AP2/ERF-ERF
CRO_T111344	C2H2
CRO_T114527	MYB-related
CRO_T114527	MYB-related
CRO_T114536	AP2/ERF-ERF
CRO_T114616	C2H2
CRO_T115138	NAC
CRO_T115783	WRKY
CRO_T115783	WRKY
CRO_T115783	WRKY
CRO_T116711	C2H2
CRO_T117057	AP2/ERF-ERF
CRO_T121374	GRAS
CRO_T121393	MYB
CRO_T122949	WRKY
CRO_T122949	WRKY
CRO_T123581	FAR1
CRO_T125943	GRAS
CRO_T127701	HB-other
CRO_T127995	HB-HD-ZIP
CRO_T128578	C2H2
CRO_T129486	NF-YA
CRO_T129486	NF-YA
CRO_T129810	MADS-MIKC
CRO_T130011	C2H2
CRO_T130076	WRKY
CRO_T130076	WRKY
CRO_T130174	WRKY
CRO_T131258	MADS-M-type
CRO_T131559	C2H2
CRO_T131559	C2H2
CRO_T131793	C3H
CRO_T133063	C2C2-Dof
CRO_T133146	GARP-G2-like
CRO_T133532	NAC
CRO_T133532	NAC
CRO_T133901	B3
CRO_T134157	NAC
CRO_T134157	NAC
CRO_T137796	MYB
CRO_T138420	WRKY
CRO_T138884	AP2/ERF-ERF
CRO_T138885	AP2/ERF-ERF
