# Supplementary material for: Comprehensive transcriptomic meta-analysis unveils new responsive genes to methyl jasmonate and ethylene in Catharanthusroseus
Source: Heliyon. 2024 Feb 26;10(5):e27132. doi: 10.1016/j.heliyon.2024.e27132 (PMC10915408; doi:10.1016/j.heliyon.2024.e27132)
Supplement: Multimedia component 9 [file mmc9.xlsx]

## Sheet: Sheet1
Table S6. List of protein kinase genes enriched in the DEGs
CRO-Gene	PK
CRO_T101515	RLK-Pelle_LRK10L-2
CRO_T101516	RLK-Pelle_LRK10L-2
CRO_T105712	CMGC_MAPK
CRO_T106281	CMGC_GSK
CRO_T106281	CMGC_GSK
CRO_T106281	CMGC_GSK
CRO_T106419	RLK-Pelle_LRK10L-2
CRO_T108201	RLK-Pelle_LRR-VI-1
CRO_T110240	RLK-Pelle_LRR-III
CRO_T110240	RLK-Pelle_LRR-III
CRO_T111530	CMGC_MAPK
CRO_T111761	RLK-Pelle_SD-2b
CRO_T115991	RLK-Pelle_LRR-XII-1
CRO_T116060	NEK
CRO_T117159	RLK-Pelle_LRR-III
CRO_T117163	TKL-Pl-6
CRO_T117163	TKL-Pl-6
CRO_T118028	RLK-Pelle_RLCK-VI
CRO_T118028	RLK-Pelle_PERK-1
CRO_T118238	RLK-Pelle_RLCK-VI
CRO_T118340	RLK-Pelle_LRR-Xb-1
CRO_T119334	RLK-Pelle_LRR-III
CRO_T119334	RLK-Pelle_LRR-III
CRO_T120096	RLK-Pelle_LRR-III
CRO_T120096	RLK-Pelle_LRR-III
CRO_T121218	CAMK_CDPK
CRO_T123379	RLK-Pelle_LRR-XI-1
CRO_T123379	RLK-Pelle_LRR-XI-1
CRO_T124094	RLK-Pelle_LRR-XI-2
CRO_T124572	RLK-Pelle_CrRLK1L-1
CRO_T125527	RLK-Pelle_SD-2b
CRO_T127452	RLK-Pelle_LRR-XII-1
CRO_T127748	CAMK_CDPK
CRO_T127906	STE_STE11
CRO_T128124	RLK-Pelle_LRR-XII-1
CRO_T128126	RLK-Pelle_LRR-XII-1
CRO_T128651	RLK-Pelle_LRR-VI-1
CRO_T129165	RLK-Pelle_LRR-XI-1
CRO_T129175	RLK-Pelle_RLCK-XII-2
CRO_T130095	RLK-Pelle_RLCK-V
CRO_T130095	RLK-Pelle_RLCK-V
CRO_T131039	RLK-Pelle_LRR-III
CRO_T131786	RLK-Pelle_CR4L
CRO_T133010	RLK-Pelle_LysM
CRO_T133085	CAMK_CDPK
CRO_T133177	RLK-Pelle_RLCK-VIIa-2
CRO_T134537	RLK-Pelle_Extensin
CRO_T134739	RLK-Pelle_DLSV
CRO_T134739	RLK-Pelle_DLSV
CRO_T136392	CAMK_OST1L
CRO_T137979	RLK-Pelle_PERK-2
CRO_T138325	RLK-Pelle_LRR-XI-1
CRO_T138420	STE_STE11
CRO_T138513	RLK-Pelle_L-LEC
