# Supplementary material for: Comprehensive transcriptomic meta-analysis unveils new responsive genes to methyl jasmonate and ethylene in Catharanthusroseus
Source: Heliyon. 2024 Feb 26;10(5):e27132. doi: 10.1016/j.heliyon.2024.e27132 (PMC10915408; doi:10.1016/j.heliyon.2024.e27132)
Supplement: Multimedia component 10 [file mmc10.xlsx]

## Sheet: Sheet1
Table S7. List of highest scoring miRNAs associated withdifferentially expressed genes (DEGs) that were identified through psRNA target server and and mepmirdb.
miRNA_Acc.	Target_Acc.	Expectation	UPE$	miRNA_start	miRNA_end	Target_start	Target_end	miRNA_aligned_fragment	alignment	Target_aligned_fragment	Inhibition	Target_Desc.	Multiplicity
ath-miR5658	CRO_T131530	0	-1	1	21	806	826	AUGAUGAUGAUGAUGAUGAAA	::::::::::::::::::::	AUUCAUCAUCAUCAUCAUCAU	Cleavage		2
ath-miR5658	CRO_T110204	0	-1	1	21	841	861	AUGAUGAUGAUGAUGAUGAAA	::::::::::::::::::::	CUUCAUCAUCAUCAUCAUCAU	Cleavage		2
ath-miR5658	CRO_T132011	0	-1	1	21	88	108	AUGAUGAUGAUGAUGAUGAAA	: :::::::::::::::::::	UAUCAUCAUCAUCAUCAUCAU	Cleavage		1
ath-miR5658	CRO_T111385	0	-1	1	21	208	228	AUGAUGAUGAUGAUGAUGAAA	:::::::::::::::::::	CCUCAUCAUCAUCAUCAUCAU	Cleavage		1
ath-miR5658	CRO_T136884	0	-1	1	21	961	981	AUGAUGAUGAUGAUGAUGAAA	: :::::::::::::::::::	UAUCAUCAUCAUCAUCAUCAU	Cleavage		3
ath-miR393a-3p	CRO_T101550	0.5	-1	1	21	2216	2236	AUCAUGCUAUCUCUUUGGAUU	:::.:::::::::::::::::	AAUUCAAAGAGAUAGCAUGAU	Cleavage		1
ath-miR414	CRO_T119458	0.5	-1	1	21	5101	5121	UCAUCUUCAUCAUCAUCGUCA	:::.:::::::::::::::::	UGAUGAUGAUGAUGAAGAUGA	Cleavage		1
ath-miR4221	CRO_T104998	0.5	-1	1	22	667	688	UUUUCCUCUGUUGAAUUCUUGC	.::::::::::::::::::	AAUGGAAUUCAACAGAGGAAAA	Cleavage		1
ath-miR5658	CRO_T127490	0.5	-1	1	21	10619	10639	AUGAUGAUGAUGAUGAUGAAA	:.:::::::::::::::::	CCUUAUCAUCAUCAUCAUCAU	Cleavage		2
ath-miR5658	CRO_T131624	0.5	-1	1	21	945	965	AUGAUGAUGAUGAUGAUGAAA	: :::::::::::::::::.:	UCUCAUCAUCAUCAUCAUCGU	Cleavage		2
ath-miR5658	CRO_T118048	0.5	-1	1	21	347	367	AUGAUGAUGAUGAUGAUGAAA	: :.:::::::::::::::::	UCUUAUCAUCAUCAUCAUCAU	Cleavage		1
ath-miR171c-5p	CRO_T110098	1	-1	1	21	998	1018	AGAUAUUGGUGCGGUUCAAUC	::::::.::::.:::::::::	GAUUGAGCCGCGCCAAUAUCU	Cleavage		1
ath-miR5021	CRO_T117057	1	-1	1	20	118	137	UGAGAAGAAGAAGAAGAAAA	:::::::::::::::::::	UUUUCUUCUUCUUCUUCUCC	Cleavage		1
ath-miR5021	CRO_T132011	1	-1	1	20	491	510	UGAGAAGAAGAAGAAGAAAA	: ::::::::::::::::::	UCUUCUUCUUCUUCUUCUCA	Cleavage		4
ath-miR5658	CRO_T138720	1	-1	1	21	149	169	AUGAUGAUGAUGAUGAUGAAA	::::::::::::::::::	AAUCAUCAUCAUCAUCAUCAA	Cleavage		3
ath-miR5658	CRO_T106854	1	-1	1	21	918	938	AUGAUGAUGAUGAUGAUGAAA	::.::.:::::::::::::	CGUCGUCGUCAUCAUCAUCAU	Cleavage		2
ath-miR5658	CRO_T121374	1	-1	1	21	165	185	AUGAUGAUGAUGAUGAUGAAA	: :::::::::::::::::	ACUGAUCAUCAUCAUCAUCAU	Cleavage		1
ath-miR5658	CRO_T130168	1	-1	1	21	422	442	AUGAUGAUGAUGAUGAUGAAA	: : :::::::::::::::::	UAUGAUCAUCAUCAUCAUCAU	Cleavage		2
ath-miR2933a	CRO_T134428	1.5	-1	1	22	562	583	GAAAUCGGAGAGGAAAUUCGCC	:::::::::::..:::::.	AAAGAAUUUCCUCUUUGAUUUU	Cleavage		1
ath-miR2933b	CRO_T134428	1.5	-1	1	22	562	583	GAAAUCGGAGAGGAAAUUCGCC	:::::::::::..:::::.	AAAGAAUUUCCUCUUUGAUUUU	Cleavage		1
ath-miR414	CRO_T138782	1.5	-1	1	21	180	200	UCAUCUUCAUCAUCAUCGUCA	::::::::::::: :::::	GUACGAUGAUGAUGAUGAUGA	Cleavage		1
ath-miR5021	CRO_T118048	1.5	-1	1	20	450	469	UGAGAAGAAGAAGAAGAAAA	::::::::::::::::::.	UUUUCUUCUUCUUCUUCUUC	Cleavage		3
ath-miR5021	CRO_T131750	1.5	-1	1	20	24	43	UGAGAAGAAGAAGAAGAAAA	::::::::::::::::::.	UUUUCUUCUUCUUCUUCUUC	Cleavage		3
ath-miR5021	CRO_T123532	1.5	-1	1	20	5028	5047	UGAGAAGAAGAAGAAGAAAA	:::::::::::::.:::::	UUUUCUUCUUCUUUUUCUCC	Cleavage		3
ath-miR5021	CRO_T129011	1.5	-1	1	20	4752	4771	UGAGAAGAAGAAGAAGAAAA	::::::::::::::::::.	UUUUCUUCUUCUUCUUCUUC	Cleavage		3
ath-miR5021	CRO_T117703	1.5	-1	1	20	50	69	UGAGAAGAAGAAGAAGAAAA	::::::::::::::::::.	UUUUCUUCUUCUUCUUCUUC	Cleavage		5
ath-miR5021	CRO_T137189	1.5	-1	1	20	231	250	UGAGAAGAAGAAGAAGAAAA	: ::::::::::::::::.:	UCUUCUUCUUCUUCUUCUUA	Cleavage		1
ath-miR5021	CRO_T136917	1.5	-1	1	20	124	143	UGAGAAGAAGAAGAAGAAAA	: ::::::::::::::::.:	UGUUCUUCUUCUUCUUCUUA	Cleavage		3
ath-miR5021	CRO_T140871	1.5	-1	1	20	315	334	UGAGAAGAAGAAGAAGAAAA	:::::::::::::::::.	AUUUCUUCUUCUUCUUCUUC	Cleavage		2
ath-miR5021	CRO_T111475	1.5	-1	1	20	24	43	UGAGAAGAAGAAGAAGAAAA	:::: ::::::::::.:::	CUUUCAUCUUCUUCUUUUCA	Cleavage		3
ath-miR5658	CRO_T131530	1.5	-1	1	21	361	381	AUGAUGAUGAUGAUGAUGAAA	::::::::::::::::::: :	UUUCAUCAUCAUCAUCAUCUU	Cleavage		2
ath-miR5658	CRO_T130267	1.5	-1	1	21	345	365	AUGAUGAUGAUGAUGAUGAAA	:::.::::::::::::::::	UUUUAUCAUCAUCAUCAUCAG	Cleavage		4
ath-miR5658	CRO_T130267	1.5	-1	1	21	579	599	AUGAUGAUGAUGAUGAUGAAA	.:::::::::::::::::	CAAUAUCAUCAUCAUCAUCAU	Cleavage		4
ath-miR5658	CRO_T119254	1.5	-1	1	21	587	607	AUGAUGAUGAUGAUGAUGAAA	::::::: :::::::::::	CGUCAUCAUGAUCAUCAUCAU	Cleavage		6
ath-miR5658	CRO_T138106	1.5	-1	1	21	5309	5329	AUGAUGAUGAUGAUGAUGAAA	:::::::::: ::::::::	AAUCAUCAUCAUGAUCAUCAU	Cleavage		2
ath-miR8181	CRO_T109954	1.5	-1	1	20	4805	4824	UGGGGGUGGGGGGGUGACAG	::::: .:::::::::::::	CUGUCCUCCCCCCACCCCCA	Cleavage		1
ath-miR830-3p	CRO_T108340	1.5	-1	1	21	2315	2335	UAACUAUUUUGAGAAGAAGUG	:::: :::.::::::::::	UUCUUCCUCUUAAAAUAGUUA	Cleavage		1
ath-miR866-5p	CRO_T106664	1.5	-1	1	21	774	794	UCAAGGAACGGAUUUUGUUAA	::: ::::.::::::::::	GCAACCAAAUUCGUUCCUUGA	Cleavage		1
ath-miR156f-3p	CRO_T127836	2	-1	1	21	6243	6263	GCUCACUCUCUAUCCGUCACC	: :::. :::::.::::::::	GAUGAUUGAUAGGGAGUGAGC	Cleavage		1
ath-miR158a-5p	CRO_T131828	2	-1	1	21	10998	11018	CUUUGUCUACAAUUUUGGAAA	:::: :::::::::::::	ACUCCACAAUUGUAGACAAAA	Cleavage		1
ath-miR167c-5p	CRO_T118728	2	-1	1	21	9249	9269	UAAGCUGCCAGCAUGAUCUUG	::::::: :::::::::::.	AAAGAUCAGGCUGGCAGCUUG	Cleavage		1
ath-miR169a-5p	CRO_T129486	2	-1	1	21	5212	5232	CAGCCAAGGAUGACUUGCCGA	: ::::: ::::::::::::	UGGGCAACUCAUCCUUGGCUU	Cleavage		1
ath-miR169b-5p	CRO_T129486	2	-1	1	21	5212	5232	CAGCCAAGGAUGACUUGCCGG	::::: ::::::::::::	UGGGCAACUCAUCCUUGGCUU	Cleavage		1
ath-miR169c	CRO_T129486	2	-1	1	21	5212	5232	CAGCCAAGGAUGACUUGCCGG	::::: ::::::::::::	UGGGCAACUCAUCCUUGGCUU	Cleavage		1
ath-miR169h	CRO_T129486	2	-1	1	21	5212	5232	UAGCCAAGGAUGACUUGCCUG	..::::: ::::::::::::	UGGGCAACUCAUCCUUGGCUU	Cleavage		1
ath-miR169i	CRO_T129486	2	-1	1	21	5212	5232	UAGCCAAGGAUGACUUGCCUG	..::::: ::::::::::::	UGGGCAACUCAUCCUUGGCUU	Cleavage		1
ath-miR169j	CRO_T129486	2	-1	1	21	5212	5232	UAGCCAAGGAUGACUUGCCUG	..::::: ::::::::::::	UGGGCAACUCAUCCUUGGCUU	Cleavage		1
ath-miR169k	CRO_T129486	2	-1	1	21	5212	5232	UAGCCAAGGAUGACUUGCCUG	..::::: ::::::::::::	UGGGCAACUCAUCCUUGGCUU	Cleavage		1
ath-miR169l	CRO_T129486	2	-1	1	21	5212	5232	UAGCCAAGGAUGACUUGCCUG	..::::: ::::::::::::	UGGGCAACUCAUCCUUGGCUU	Cleavage		1
ath-miR169m	CRO_T129486	2	-1	1	21	5212	5232	UAGCCAAGGAUGACUUGCCUG	..::::: ::::::::::::	UGGGCAACUCAUCCUUGGCUU	Cleavage		1
ath-miR169n	CRO_T129486	2	-1	1	21	5212	5232	UAGCCAAGGAUGACUUGCCUG	..::::: ::::::::::::	UGGGCAACUCAUCCUUGGCUU	Cleavage		1
ath-miR1888a	CRO_T114527	2	-1	1	21	1599	1619	UAAGUUAAGAUUUGUGAAGAA	:::::.::::::::: :::	GACUUCAUAAAUCUUAAAUUA	Cleavage		1
ath-miR393b-3p	CRO_T101550	2	-1	1	21	2216	2236	AUCAUGCGAUCUCUUUGGAUU	:::.::::::::: :::::::	AAUUCAAAGAGAUAGCAUGAU	Cleavage		1
ath-miR395b	CRO_T124718	2	-1	1	21	7899	7919	CUGAAGUGUUUGGGGGGACUC	:::::.:::::: ::::::	AUGUCCCUCCAAACUCUUCAG	Cleavage		1
ath-miR395c	CRO_T124718	2	-1	1	21	7899	7919	CUGAAGUGUUUGGGGGGACUC	:::::.:::::: ::::::	AUGUCCCUCCAAACUCUUCAG	Cleavage		1
ath-miR395f	CRO_T124718	2	-1	1	21	7899	7919	CUGAAGUGUUUGGGGGGACUC	:::::.:::::: ::::::	AUGUCCCUCCAAACUCUUCAG	Cleavage		1
ath-miR403-5p	CRO_T112585	2	-1	1	22	1674	1695	UGUUUUGUGCUUGAAUCUAAUU	:.:: ::.:::::::::::	UUCUGGACUCGAGCACAAAACA	Cleavage		2
ath-miR414	CRO_T115616	2	-1	1	21	245	265	UCAUCUUCAUCAUCAUCGUCA	:::.::::::::::: :::::	UGAUGAUGAUGAUGAUGAUGA	Cleavage		1
ath-miR414	CRO_T133114	2	-1	1	21	607	627	UCAUCUUCAUCAUCAUCGUCA	:::.::::::::::: :::::	UGAUGAUGAUGAUGAUGAUGA	Cleavage		1
ath-miR414	CRO_T127701	2	-1	1	21	1777	1797	UCAUCUUCAUCAUCAUCGUCA	:::.::::::::::: :::::	UGAUGAUGAUGAUGAUGAUGA	Cleavage		1
ath-miR414	CRO_T113927	2	-1	1	21	288	308	UCAUCUUCAUCAUCAUCGUCA	:::.::::::::::: :::::	UGAUGAUGAUGAUGAUGAUGA	Cleavage		1
ath-miR414	CRO_T123695	2	-1	1	21	557	577	UCAUCUUCAUCAUCAUCGUCA	::.::::::::::: :::::	GGAUGAUGAUGAUGAUGAUGA	Cleavage		1
ath-miR414	CRO_T125743	2	-1	1	21	1572	1592	UCAUCUUCAUCAUCAUCGUCA	:::::: :::.::.::::::	GGACGAUCAUGGUGGAGAUGA	Cleavage		1
ath-miR414	CRO_T137038	2	-1	1	21	386	406	UCAUCUUCAUCAUCAUCGUCA	::::.::::::::: :::::	CGACGGUGAUGAUGAUGAUGA	Cleavage		3
ath-miR426	CRO_T118039	2	-1	1	21	2835	2855	UUUUGGAAAUUUGUCCUUACG	::::::::::::.:::.:	AAAAAGGACAAAUUUUCAAGA	Cleavage		2
ath-miR447a.2-3p	CRO_T134318	2	-1	1	21	474	494	UAUGGAAGAAAUUGUAGUAUU	::::.:::::.:::::::	GGAACUAUAAUUUUUUCCAUA	Cleavage		1
ath-miR5021	CRO_T131750	2	-1	1	20	66	85	UGAGAAGAAGAAGAAGAAAA	: :::::::::::::::::	UCUUCUUCUUCUUCUUCUCC	Cleavage		3
ath-miR5021	CRO_T133085	2	-1	1	20	3717	3736	UGAGAAGAAGAAGAAGAAAA	:::::::.::::::::.::	UUUUCUUUUUCUUCUUUUCU	Cleavage		3
ath-miR5021	CRO_T138782	2	-1	1	20	3436	3455	UGAGAAGAAGAAGAAGAAAA	:::::::::::::.::::.	UUUUCUUCUUCUUUUUCUUU	Cleavage		2
ath-miR5021	CRO_T107807	2	-1	1	20	2288	2307	UGAGAAGAAGAAGAAGAAAA	:::::::.:::::.:::::	UUUUCUUUUUCUUUUUCUCU	Cleavage		3
ath-miR5021	CRO_T114545	2	-1	1	20	3001	3020	UGAGAAGAAGAAGAAGAAAA	:::::::: ::::::::::.	UUUUCUUCAUCUUCUUCUCG	Cleavage		1
ath-miR5021	CRO_T130633	2	-1	1	20	345	364	UGAGAAGAAGAAGAAGAAAA	::::.::.::::::::.::.	UUUUUUUUUUCUUCUUUUCG	Cleavage		2
ath-miR5021	CRO_T129810	2	-1	1	20	141	160	UGAGAAGAAGAAGAAGAAAA	::: :::::::::::::::	UUUCCUUCUUCUUCUUCUCC	Cleavage		5
ath-miR5021	CRO_T106316	2	-1	1	20	1298	1317	UGAGAAGAAGAAGAAGAAAA	:::::: :::::::::::..	UUUUCUCCUUCUUCUUCUUG	Cleavage		1
ath-miR5021	CRO_T138784	2	-1	1	20	4757	4776	UGAGAAGAAGAAGAAGAAAA	:::::::::.::.:::::	GUUUCUUCUUUUUUUUCUCU	Cleavage		2
ath-miR5021	CRO_T107727	2	-1	1	20	9308	9327	UGAGAAGAAGAAGAAGAAAA	::::::::::::.::::.	GUUUCUUCUUCUUUUUCUUU	Cleavage		4
ath-miR5021	CRO_T116538	2	-1	1	20	3706	3725	UGAGAAGAAGAAGAAGAAAA	::::::::: ::.::::::	CUUUCUUCUUGUUUUUCUCA	Translation		1
ath-miR5021	CRO_T137979	2	-1	1	20	3335	3354	UGAGAAGAAGAAGAAGAAAA	: :::: :::::::::::::	UCUUCUACUUCUUCUUCUCA	Cleavage		1
ath-miR5029	CRO_T126815	2	-1	1	21	7262	7282	AAUGAGAGAGAACACUGCAAA	:::.::::::::::::.::	CUUGUAGUGUUCUCUCUUAUA	Cleavage		2
ath-miR5641	CRO_T100184	2	-1	1	21	2083	2103	UGGAAGAAGAUGAUAGAAUUA	::::::::::: :::::::.:	UAAUUCUAUCAACUUCUUCUA	Translation		1
ath-miR5649a	CRO_T112398	2	-1	1	21	5156	5176	AUUGAAUAUGUUGGUUACUAU	: :: :::::::::::::::	AAAGGAACCAACAUAUUCAAC	Cleavage		3
ath-miR5649b	CRO_T112398	2	-1	1	21	5156	5176	AUUGAAUAUGUUGGUUACUAU	: :: :::::::::::::::	AAAGGAACCAACAUAUUCAAC	Cleavage		3
ath-miR5654-3p	CRO_T110793	2	-1	1	23	2317	2339	UGGAAGAUGCUUUGGGAUUUAUU	:::::: .:::::::::.:::::	AAUAAAGUCCAAAGCAUUUUCCA	Cleavage		1
ath-miR5658	CRO_T123894	2	-1	1	21	1649	1669	AUGAUGAUGAUGAUGAUGAAA	: :.::.::.::::::::.::	UAUUAUUAUUAUCAUCAUUAU	Cleavage		4
ath-miR5658	CRO_T132007	2	-1	1	21	3822	3842	AUGAUGAUGAUGAUGAUGAAA	: :.::::::::.:::::::	UCUUAUCAUCAUUAUCAUCAA	Cleavage		1
ath-miR5658	CRO_T110525	2	-1	1	21	1977	1997	AUGAUGAUGAUGAUGAUGAAA	:::::::::::::::::	UGCCAUCAUCAUCAUCAUCAA	Cleavage		1
ath-miR5658	CRO_T103671	2	-1	1	21	326	346	AUGAUGAUGAUGAUGAUGAAA	: ::::::::::..:..::::	UGUCAUCAUCAUUGUUGUCAU	Cleavage		2
ath-miR780.1	CRO_T123795	2	-1	1	21	2900	2920	UCUAGCAGCUGUUGAGCAGGU	:::::: ::.:::::::::	UACUGCUCUACGGCUGCUAGA	Cleavage		2
ath-miR781a	CRO_T129143	2	-1	1	21	4386	4406	UUAGAGUUUUCUGGAUACUUA	:::::::..:::::.:.:::	AAAGUAUCUGGAAAAUUUUAA	Cleavage		1
ath-miR781b	CRO_T129143	2	-1	1	21	4386	4406	UUAGAGUUUUCUGGAUACUUA	:::::::..:::::.:.:::	AAAGUAUCUGGAAAAUUUUAA	Cleavage		1
ath-miR838	CRO_T114863	2	-1	1	21	2475	2495	UUUUCUUCUACUUCUUGCACA	:::.:: ::::::::::::.	AGUGUAAUAAGUAGAAGAAAG	Cleavage		2
ath-miR846-3p	CRO_T106607	2	-1	1	21	112	132	UUGAAUUGAAGUGCUUGAAUU	: :::::..::::::::::	UCUGCAAGCGUUUCAAUUCAA	Cleavage		1
ath-miR861-5p	CRO_T121699	2	-1	1	21	6612	6632	CCUUGGAGAAAUAUGCGUCAA	:::.:.::::::::.::.::	CUGAUGUAUAUUUCUUCAGGG	Cleavage		1
ath-miR863-3p	CRO_T110753	2	-1	1	21	1951	1971	UUGAGAGCAACAAGACAUAAU	::::: .::::::::.::::	UUUAUGCUUUGUUGCUUUCAA	Cleavage		1
ath-miR867	CRO_T128197	2	-1	1	21	629	649	UUGAACAUGGUUUAUUAGGAA	: :: :::.:::::::::::.	UACCCAAUGAACCAUGUUCAG	Cleavage		1
ath-miR868-3p	CRO_T134886	2	-1	1	21	12159	12179	CUUCUUAAGUGCUGAUAAUGC	.::: ::::::::::::::	UUAUUCUCAGCACUUAAGAAA	Cleavage		1
mepmrDB
MeP-cro-miR183	CRO_T127843	1	-1	1	19	2765	2783	GGACAGUCUCAGGUAGACA	:::::::.:::::::::.:	UGUCUACUUGAGACUGUUC	Cleavage		1
MeeP-cro-miR4-3p	CRO_T101317	1.5	-1	1	24	241	264	AAUGUGGUUUAAUAUGGUUCAAGA	:::: .:.::::::::::.:::::	UCUUUGAUCAUAUUAAACUACAUU	Cleavage		2
MeP-cro-miR121	CRO_T132386	2	-1	1	21	6859	6879	GGAAUGUUGUCUGGCUCGAGG	:::::::::: :::::::.	UGUCGAGCCAGAAAACAUUCU	Cleavage		1
MeP-cro-miR122	CRO_T129486	2	-1	1	20	5213	5232	UAGCCAAGGAUGACUUGCCU	.::::: ::::::::::::	GGGCAACUCAUCCUUGGCUU	Cleavage		1
MeP-cro-miR133	CRO_T123795	2	-1	1	21	5380	5400	AUUGGAUUGAAGGGAGCUCCA	: :::::::::..:::::::	CGUAGCUCCCUUUGAUCCAAU	Cleavage		1
MeP-cro-miR151	CRO_T118728	2	-1	1	21	9250	9270	UCAAGCUGCCAGCAUGAUCUA	:::::: ::::::::::::	AAGAUCAGGCUGGCAGCUUGU	Cleavage		1
MeP-cro-miR155	CRO_T127836	2	-1	1	21	6243	6263	GCUCACUCUCUAUCUGUCACC	: :::. :::::.::::::::	GAUGAUUGAUAGGGAGUGAGC	Cleavage		1
MeP-cro-miR19-3p	CRO_T113543	2	-1	1	22	510	531	UUUAGUUUCCUCCAAUAUCUUA	::::::::::::::.:: :	CUUGAUAUUGGAGGAAAUUAUA	Cleavage		1
MeP-cro-miR34-3p	CRO_T101550	2	-1	1	21	2216	2236	AUCAUGCUAUCCCUUUGGAUA	::.::::: :::::::::::	AAUUCAAAGAGAUAGCAUGAU	Cleavage		1
MeP-cro-miR73	CRO_T110098	2	-1	1	21	995	1015	UAUUGGUGCGGUUCAAUGAGA	: :::::.::::.::::::	GGUGAUUGAGCCGCGCCAAUA	Cleavage		1
MeP-cro-miR77	CRO_T125530	2	-1	1	21	2550	2570	UUGACAGAAGAAAGAGAGCAC	:::.::::::::.:::..:	AGGCUUUCUUUCUUUUGUUGA	Cleavage		1
MeP-cro-miR96	CRO_T129486	2	-1	1	21	5212	5232	CAGCCAAGGAUGACUUGCCGA	: ::::: ::::::::::::	UGGGCAACUCAUCCUUGGCUU	Cleavage		1
