# Supplementary material for: Comprehensive transcriptomic meta-analysis unveils new responsive genes to methyl jasmonate and ethylene in Catharanthusroseus
Source: Heliyon. 2024 Feb 26;10(5):e27132. doi: 10.1016/j.heliyon.2024.e27132 (PMC10915408; doi:10.1016/j.heliyon.2024.e27132)
Supplement: Multimedia component 11 [file mmc11.xlsx]

## Sheet: tomtom
Table S8. List of known motifs by Tomtom search against the JASPAR database.
Query_ID	Target_ID	Optimal_offset	p-value	E-value	q-value	Overlap	Query_consensus	Target_consensus	Orientation
# The format of this file is described at https://meme-suite.org/meme/doc/tomtom-output-format.html.
# Tomtom (Motif Comparison Tool): Version 5.5.2 compiled on Apr 9 2023 at 14:34:01
# tomtom -no-ssc -oc . -verbosity 1 -min-overlap 5 -dist pearson -evalue -thresh 10.0 Abiometa-meme.txt db/JASPAR/JASPAR2022_CORE_plants_non-redundant_v2.meme
AGMAYCAWCTAMGAAYCAAA	MA1738.1	-5	0.000305384	0.200332	0.400664	15	AGAATCATCTAAGAATCAAA	CAACTACCAACTACC	+
AGMAYCAWCTAMGAAYCAAA	MA2041.1	-4	0.00391245	2.56657	1	16	AGAATCATCTAAGAATCAAA	ATACCCACCAACCAAA	+
AGMAYCAWCTAMGAAYCAAA	MA2030.1	1	0.00524902	3.44336	1	16	AGAATCATCTAAGAATCAAA	AACTCCCAACTACCAAC	+
AGMAYCAWCTAMGAAYCAAA	MA1310.1	1	0.00573628	3.763	1	20	AGAATCATCTAAGAATCAAA	AAAAGTCAACGCTAATTAAAA	-
AGMAYCAWCTAMGAAYCAAA	MA1178.2	-6	0.00652132	4.27799	1	13	AGAATCATCTAAGAATCAAA	ATCTAACGGTCAA	+
AGMAYCAWCTAMGAAYCAAA	MA1388.1	-11	0.00966471	6.34005	1	8	AGAATCATCTAAGAATCAAA	AGAATCTG	+
AGMAYCAWCTAMGAAYCAAA	MA1162.1	-6	0.010273	6.73911	1	14	AGAATCATCTAAGAATCAAA	ATTTAAAATTCAAAT	+
AGMAYCAWCTAMGAAYCAAA	MA1766.1	-3	0.0108534	7.11986	1	15	AGAATCATCTAAGAATCAAA	CTCACCTACCAACTT	+
CCCBTTGKGASAKSYVGGWSC	MA1008.1	-11	0.00291761	1.91395	1	10	CCCGTTGGGACATGCCGGTGC	TTGTCGGTGA	+
CCCBTTGKGASAKSYVGGWSC	MA1687.1	-3	0.00531569	3.48709	1	16	CCCGTTGGGACATGCCGGTGC	CGGGGGACATGTCGGG	+
CCCBTTGKGASAKSYVGGWSC	MA1007.1	-12	0.00817791	5.36471	1	8	CCCGTTGGGACATGCCGGTGC	TGTCGGTG	+
CCCBTTGKGASAKSYVGGWSC	MA1023.1	-12	0.00817791	5.36471	1	8	CCCGTTGGGACATGCCGGTGC	TGTCGGTG	+
CCCBTTGKGASAKSYVGGWSC	MA1286.1	-3	0.00861812	5.65349	1	12	CCCGTTGGGACATGCCGGTGC	GTTGGGACCACA	+
CCCBTTGKGASAKSYVGGWSC	MA2030.1	-3	0.00896434	5.88061	1	17	CCCGTTGGGACATGCCGGTGC	GTTGGTAGTTGGGAGTT	-
CCCBTTGKGASAKSYVGGWSC	MA0986.1	-12	0.0113591	7.45158	1	8	CCCGTTGGGACATGCCGGTGC	TGTCGGTG	-
GRGRRVSTWGAGSTBCKGAVHWBDCTCTGBMRSSTGAKKBG	MA1351.2	-25	0.00103301	0.677653	0.669471	11	GGGAGCCTAGAGCTCCTGAGATCTCTCTGTCACGTGATTTG	TATGCCACGTG	-
GRGRRVSTWGAGSTBCKGAVHWBDCTCTGBMRSSTGAKKBG	MA0561.1	-28	0.00130926	0.858877	0.669471	8	GGGAGCCTAGAGCTCCTGAGATCTCTCTGTCACGTGATTTG	GCCACGTG	-
GRGRRVSTWGAGSTBCKGAVHWBDCTCTGBMRSSTGAKKBG	MA1818.1	-24	0.00174679	1.1459	0.669471	10	GGGAGCCTAGAGCTCCTGAGATCTCTCTGTCACGTGATTTG	CGCCGCCGCC	+
GRGRRVSTWGAGSTBCKGAVHWBDCTCTGBMRSSTGAKKBG	MA1811.1	-25	0.00204333	1.34042	0.669471	11	GGGAGCCTAGAGCTCCTGAGATCTCTCTGTCACGTGATTTG	TATGCCACGTG	-
GRGRRVSTWGAGSTBCKGAVHWBDCTCTGBMRSSTGAKKBG	MA1025.1	-26	0.00411694	2.70071	0.687511	12	GGGAGCCTAGAGCTCCTGAGATCTCTCTGTCACGTGATTTG	CGGGCACGTGCT	+
GRGRRVSTWGAGSTBCKGAVHWBDCTCTGBMRSSTGAKKBG	MA1808.1	-25	0.00422528	2.77178	0.687511	11	GGGAGCCTAGAGCTCCTGAGATCTCTCTGTCACGTGATTTG	AATGCCACGTG	-
GRGRRVSTWGAGSTBCKGAVHWBDCTCTGBMRSSTGAKKBG	MA1011.1	-28	0.00492972	3.2339	0.687511	10	GGGAGCCTAGAGCTCCTGAGATCTCTCTGTCACGTGATTTG	GTCACGTGAC	+
GRGRRVSTWGAGSTBCKGAVHWBDCTCTGBMRSSTGAKKBG	MA0560.1	-27	0.00535135	3.51049	0.687511	10	GGGAGCCTAGAGCTCCTGAGATCTCTCTGTCACGTGATTTG	AGCCACGTGA	+
GRGRRVSTWGAGSTBCKGAVHWBDCTCTGBMRSSTGAKKBG	MA0562.1	-29	0.00566903	3.71888	0.687511	8	GGGAGCCTAGAGCTCCTGAGATCTCTCTGTCACGTGATTTG	CCACGTGA	-
GRGRRVSTWGAGSTBCKGAVHWBDCTCTGBMRSSTGAKKBG	MA1246.1	-13	0.0062782	4.1185	0.687511	21	GGGAGCCTAGAGCTCCTGAGATCTCTCTGTCACGTGATTTG	TCCGCCGCCGCCACCGCCGCC	+
GRGRRVSTWGAGSTBCKGAVHWBDCTCTGBMRSSTGAKKBG	MA1740.1	-28	0.00629515	4.12962	0.687511	10	GGGAGCCTAGAGCTCCTGAGATCTCTCTGTCACGTGATTTG	GGCACGTGCT	-
GRGRRVSTWGAGSTBCKGAVHWBDCTCTGBMRSSTGAKKBG	MA0557.1	-8	0.00784161	5.1441	0.790526	12	GGGAGCCTAGAGCTCCTGAGATCTCTCTGTCACGTGATTTG	TGAGCGCGTGAG	-
GRGRRVSTWGAGSTBCKGAVHWBDCTCTGBMRSSTGAKKBG	MA0944.1	-25	0.00898654	5.89517	0.841238	9	GGGAGCCTAGAGCTCCTGAGATCTCTCTGTCACGTGATTTG	TTTGTCGGC	+
GRGRRVSTWGAGSTBCKGAVHWBDCTCTGBMRSSTGAKKBG	MA1074.1	-29	0.0100273	6.57788	0.876083	8	GGGAGCCTAGAGCTCCTGAGATCTCTCTGTCACGTGATTTG	CCACGTGC	+
GRGRRVSTWGAGSTBCKGAVHWBDCTCTGBMRSSTGAKKBG	MA1416.1	-21	0.0115134	7.55276	0.931454	14	GGGAGCCTAGAGCTCCTGAGATCTCTCTGTCACGTGATTTG	TCTCTCTCTCTCTC	-
GRGRRVSTWGAGSTBCKGAVHWBDCTCTGBMRSSTGAKKBG	MA1689.1	-22	0.0124048	8.13754	0.931454	13	GGGAGCCTAGAGCTCCTGAGATCTCTCTGTCACGTGATTTG	ATTTTTGTCGGGT	-
GRGRRVSTWGAGSTBCKGAVHWBDCTCTGBMRSSTGAKKBG	MA1021.1	-29	0.0143485	9.41264	0.931454	8	GGGAGCCTAGAGCTCCTGAGATCTCTCTGTCACGTGATTTG	CCACGTGC	+
GRGRRVSTWGAGSTBCKGAVHWBDCTCTGBMRSSTGAKKBG	MA0570.2	-25	0.0144467	9.47702	0.931454	12	GGGAGCCTAGAGCTCCTGAGATCTCTCTGTCACGTGATTTG	TATGCCACGTGT	-
GRGRRVSTWGAGSTBCKGAVHWBDCTCTGBMRSSTGAKKBG	MA1266.1	-26	0.0148097	9.71517	0.931454	15	GGGAGCCTAGAGCTCCTGAGATCTCTCTGTCACGTGATTTG	CCGCCGCCGCCGGCG	+
GRWGRSVGABVGMGWWGVASWTRKVSARYGWCSDGAGDNDB	MA1403.1	0	9.25276e-07	0.000606981	0.00121396	30	GGAGAGAGATGGAGATGGAGATAGAGAACGACCGGAGTTTG	AGAGAGAGAGAGAGAGAGAGAGAGAGAGAG	+
GRWGRSVGABVGMGWWGVASWTRKVSARYGWCSDGAGDNDB	MA1404.1	-3	2.30468e-06	0.00151187	0.00151187	24	GGAGAGAGATGGAGATGGAGATAGAGAACGACCGGAGTTTG	GAGAGAGAGAGAGAGAGAGAGAGA	+
GRWGRSVGABVGMGWWGVASWTRKVSARYGWCSDGAGDNDB	MA1416.1	-1	3.85122e-05	0.025264	0.0168427	14	GGAGAGAGATGGAGATGGAGATAGAGAACGACCGGAGTTTG	GAGAGAGAGAGAGA	+
GRWGRSVGABVGMGWWGVASWTRKVSARYGWCSDGAGDNDB	MA1402.1	-3	8.52337e-05	0.0559133	0.0279567	21	GGAGAGAGATGGAGATGGAGATAGAGAACGACCGGAGTTTG	GAGAGAGAGAGAGAGAGAGAG	-
GRWGRSVGABVGMGWWGVASWTRKVSARYGWCSDGAGDNDB	MA1774.1	2	0.00224049	1.46976	0.587905	17	GGAGAGAGATGGAGATGGAGATAGAGAACGACCGGAGTTTG	AAAAAGGTGGTTGGAAAAG	-
GRWGRSVGABVGMGWWGVASWTRKVSARYGWCSDGAGDNDB	MA2024.1	0	0.00622916	4.08633	1	13	GGAGAGAGATGGAGATGGAGATAGAGAACGACCGGAGTTTG	GGTGGTAGGTGGA	-
GRWGRSVGABVGMGWWGVASWTRKVSARYGWCSDGAGDNDB	MA0574.1	-28	0.00717263	4.70525	1	13	GGAGAGAGATGGAGATGGAGATAGAGAACGACCGGAGTTTG	CGACGGTAGGTGG	+
GRWGRSVGABVGMGWWGVASWTRKVSARYGWCSDGAGDNDB	MA1232.1	-4	0.00776574	5.09433	1	20	GGAGAGAGATGGAGATGGAGATAGAGAACGACCGGAGTTTG	GGCGGTGGAGGCGGTGGTGG	+
GRWGRSVGABVGMGWWGVASWTRKVSARYGWCSDGAGDNDB	MA1248.1	-4	0.00776574	5.09433	1	20	GGAGAGAGATGGAGATGGAGATAGAGAACGACCGGAGTTTG	GTCGGTGGAGGTGGTGGTGG	-
GRWGRSVGABVGMGWWGVASWTRKVSARYGWCSDGAGDNDB	MA1831.1	-6	0.00817988	5.366	1	12	GGAGAGAGATGGAGATGGAGATAGAGAACGACCGGAGTTTG	CGACGGCGACGG	+
GRWGRSVGABVGMGWWGVASWTRKVSARYGWCSDGAGDNDB	MA0968.2	-13	0.00893519	5.86148	1	15	GGAGAGAGATGGAGATGGAGATAGAGAACGACCGGAGTTTG	GATGCTGACGTGGCA	-
GRWGRSVGABVGMGWWGVASWTRKVSARYGWCSDGAGDNDB	MA1382.1	0	0.00951325	6.24069	1	15	GGAGAGAGATGGAGATGGAGATAGAGAACGACCGGAGTTTG	GGAGGCGCGTGAGGT	-
GRWGRSVGABVGMGWWGVASWTRKVSARYGWCSDGAGDNDB	MA1349.1	-13	0.014622	9.592	1	15	GGAGAGAGATGGAGATGGAGATAGAGAACGACCGGAGTTTG	AATGGTCACGTGGCA	+
GRWGRSVGABVGMGWWGVASWTRKVSARYGWCSDGAGDNDB	MA1231.2	0	0.014935	9.79733	1	14	GGAGAGAGATGGAGATGGAGATAGAGAACGACCGGAGTTTG	GGCGGCGGCTAAGG	-
GRWGRSVGABVGMGWWGVASWTRKVSARYGWCSDGAGDNDB	MA1417.1	-7	0.0151369	9.92978	1	13	GGAGAGAGATGGAGATGGAGATAGAGAACGACCGGAGTTTG	GATGACGTGGCAC	-
GSSAYGSSTTTKYGGGWCS	MA1740.1	0	0.00146968	0.964107	1	10	GGGACGCGTTTGCGGGACG	GGCACGTGCT	-
GSSAYGSSTTTKYGGGWCS	MA1363.1	-6	0.00367183	2.40872	1	13	GGGACGCGTTTGCGGGACG	CGTGTTTGGCACGTG	+
GSSAYGSSTTTKYGGGWCS	MA1826.1	-2	0.00532337	3.49213	1	14	GGGACGCGTTTGCGGGACG	CGCGCACGTGCGCG	+
GSSAYGSSTTTKYGGGWCS	MA1694.1	-5	0.00532337	3.49213	1	14	GGGACGCGTTTGCGGGACG	ATCTTGTCGGGTGC	-
GSSAYGSSTTTKYGGGWCS	MA1242.1	-4	0.00559202	3.66837	1	11	GGGACGCGTTTGCGGGACG	GGCGGTGGCGG	-
GSSAYGSSTTTKYGGGWCS	MA1834.1	-2	0.0107045	7.02216	1	11	GGGACGCGTTTGCGGGACG	GCCGCGTGGGC	-
GSSAYGSSTTTKYGGGWCS	MA0561.1	0	0.0146251	9.59406	1	8	GGGACGCGTTTGCGGGACG	GCCACGTG	-
GSSAYGSSTTTKYGGGWCS	MA1698.1	-5	0.0151633	9.94711	1	14	GGGACGCGTTTGCGGGACG	ACCTTGTCGGCAGT	-
GTGGTGGAGGTTGA	MA1226.1	1	6.0527e-05	0.0397057	0.0507033	14	GTGGTGGAGGTTGA	GGTGGAGGCGGTGGA	+
GTGGTGGAGGTTGA	MA1250.1	2	0.000110179	0.0722771	0.0507033	13	GTGGTGGAGGTTGA	TGGCGGTGGAGGTGG	-
GTGGTGGAGGTTGA	MA1248.1	4	0.000119445	0.0783561	0.0507033	14	GTGGTGGAGGTTGA	GTCGGTGGAGGTGGTGGTGG	-
GTGGTGGAGGTTGA	MA1222.1	2	0.000160788	0.105477	0.0511896	13	GTGGTGGAGGTTGA	TGGCGGTGGAGGTGG	-
GTGGTGGAGGTTGA	MA1000.2	0	0.000379583	0.249007	0.0805646	14	GTGGTGGAGGTTGA	GTGGCGGCGGCGGAG	+
GTGGTGGAGGTTGA	MA1753.1	2	0.000379583	0.249007	0.0805646	13	GTGGTGGAGGTTGA	TGGCGGCGGCGGTGG	-
GTGGTGGAGGTTGA	MA1260.1	7	0.000571433	0.37486	0.103945	14	GTGGTGGAGGTTGA	GGTGGTGGTGGTGTCGGTGGA	+
GTGGTGGAGGTTGA	MA1240.1	7	0.00065299	0.428361	0.103945	14	GTGGTGGAGGTTGA	GGCGGCGGCGGAGGCGGTGGA	-
GTGGTGGAGGTTGA	MA1236.1	2	0.000779525	0.511369	0.10852	14	GTGGTGGAGGTTGA	CGGAGGTGGCGGCGGAGGA	+
GTGGTGGAGGTTGA	MA1242.1	1	0.00085216	0.559017	0.10852	10	GTGGTGGAGGTTGA	GGCGGTGGCGG	-
GTGGTGGAGGTTGA	MA2029.1	-1	0.00106752	0.700296	0.123587	13	GTGGTGGAGGTTGA	TGGAGGAGCGTGT	-
GTGGTGGAGGTTGA	MA1768.1	1	0.00164415	1.07856	0.160082	14	GTGGTGGAGGTTGA	GTTGGTGGTTGGGAA	-
GTGGTGGAGGTTGA	MA1232.1	4	0.00185651	1.21787	0.160082	14	GTGGTGGAGGTTGA	GGCGGTGGAGGCGGTGGTGG	+
GTGGTGGAGGTTGA	MA0576.1	0	0.00187415	1.22944	0.160082	13	GTGGTGGAGGTTGA	GGGGGGTAGGTGG	+
GTGGTGGAGGTTGA	MA0976.2	-1	0.00201129	1.3194	0.160082	12	GTGGTGGAGGTTGA	CGGTGGCGGCGG	-
GTGGTGGAGGTTGA	MA1001.3	-1	0.00201129	1.3194	0.160082	12	GTGGTGGAGGTTGA	CGGTGGCGGCGG	-
GTGGTGGAGGTTGA	MA1424.1	0	0.00225938	1.48215	0.164921	14	GTGGTGGAGGTTGA	GCTGTGTCGGTGGCG	-
GTGGTGGAGGTTGA	MA1225.1	2	0.00244357	1.60298	0.164921	13	GTGGTGGAGGTTGA	TGGCGGCGGCGGTGG	-
GTGGTGGAGGTTGA	MA1774.1	0	0.00246061	1.61416	0.164921	14	GTGGTGGAGGTTGA	AAAAAGGTGGTTGGAAAAG	-
GTGGTGGAGGTTGA	MA1258.1	2	0.00268849	1.76365	0.171185	14	GTGGTGGAGGTTGA	TGGTTATGTCGGTGGAGGTGG	+
GTGGTGGAGGTTGA	MA1246.1	7	0.00291944	1.91515	0.176482	14	GTGGTGGAGGTTGA	GGCGGCGGTGGCGGCGGCGGA	-
GTGGTGGAGGTTGA	MA1005.2	0	0.00327166	2.14621	0.176482	11	GTGGTGGAGGTTGA	GCGGCGGCGGC	-
GTGGTGGAGGTTGA	MA1257.1	5	0.0034356	2.25375	0.176482	14	GTGGTGGAGGTTGA	CGGCGGCGGTGGCGGCGGCGG	+
GTGGTGGAGGTTGA	MA0997.1	-1	0.00355164	2.32987	0.176482	9	GTGGTGGAGGTTGA	TGGCGGCGC	-
GTGGTGGAGGTTGA	MA1221.1	2	0.00360318	2.36369	0.176482	13	GTGGTGGAGGTTGA	TGGCGGCGGCGGAGG	+
GTGGTGGAGGTTGA	MA1247.1	2	0.00360318	2.36369	0.176482	13	GTGGTGGAGGTTGA	TGGCGGCGGCGGTGG	+
GTGGTGGAGGTTGA	MA2042.1	6	0.00486691	3.19269	0.202602	11	GTGGTGGAGGTTGA	TTGGGGTTGGTGGAGAT	-
GTGGTGGAGGTTGA	MA1262.1	5	0.00490514	3.21777	0.202602	14	GTGGTGGAGGTTGA	TGGCGGCGGCGGAGGCGGCGG	-
GTGGTGGAGGTTGA	MA1754.1	8	0.00490514	3.21777	0.202602	13	GTGGTGGAGGTTGA	CGGAAATGGCGGCGGCGGTGG	-
GTGGTGGAGGTTGA	MA1245.2	0	0.00493907	3.24003	0.202602	11	GTGGTGGAGGTTGA	GCGGCGGCGGC	-
GTGGTGGAGGTTGA	MA0998.1	0	0.00501273	3.28835	0.202602	10	GTGGTGGAGGTTGA	ATGGCGGCGG	-
GTGGTGGAGGTTGA	MA1252.1	2	0.00509102	3.33971	0.202602	13	GTGGTGGAGGTTGA	TGGCGGCGGCGGCGG	-
GTGGTGGAGGTTGA	MA1781.1	0	0.00701818	4.60392	0.270831	14	GTGGTGGAGGTTGA	TAGAAGGTAGTTGGGAAAT	-
GTGGTGGAGGTTGA	MA1264.1	-1	0.00741555	4.8646	0.277749	13	GTGGTGGAGGTTGA	CGGCGGCGGCGGCGG	+
GTGGTGGAGGTTGA	MA2024.1	-2	0.00787645	5.16695	0.280071	12	GTGGTGGAGGTTGA	GGTGGTAGGTGGA	-
GTGGTGGAGGTTGA	MA1228.1	3	0.0079174	5.19381	0.280071	14	GTGGTGGAGGTTGA	GCGGCGGCGGCGGCGGC	+
GTGGTGGAGGTTGA	MA1220.1	0	0.00890507	5.84173	0.303513	14	GTGGTGGAGGTTGA	ATTTTGTCGGTGGAG	-
GTGGTGGAGGTTGA	MA1231.2	-2	0.00905676	5.94124	0.303513	12	GTGGTGGAGGTTGA	GGCGGCGGCTAAGG	-
GTGGTGGAGGTTGA	MA1239.1	4	0.00943663	6.19043	0.308135	14	GTGGTGGAGGTTGA	GGCGGCGGCGGCGGCGGCG	-
GTGGTGGAGGTTGA	MA2011.1	-2	0.00996626	6.53787	0.317293	12	GTGGTGGAGGTTGA	GGTGTCGGTGGT	-
GTGGTGGAGGTTGA	MA0975.1	-2	0.0104533	6.85738	0.324683	8	GTGGTGGAGGTTGA	GGCGGCGG	-
GTGGTGGAGGTTGA	MA2021.1	3	0.0110024	7.21756	0.3336	10	GTGGTGGAGGTTGA	GAGACGGTGGAGG	-
GTGGTGGAGGTTGA	MA1256.1	5	0.0120428	7.90006	0.352426	14	GTGGTGGAGGTTGA	CGGCGGAAATGGCGGCGGAGG	+
GTGGTGGAGGTTGA	MA0567.1	-1	0.0121768	7.98796	0.352426	8	GTGGTGGAGGTTGA	TGGCGGCG	-
GTGGTGGAGGTTGA	MA1817.1	0	0.0127523	8.3655	0.360881	13	GTGGTGGAGGTTGA	GCGGCGGCGGCGG	-
GTGGTGGAGGTTGA	MA2030.1	-2	0.0136386	8.94694	0.377573	12	GTGGTGGAGGTTGA	GTTGGTAGTTGGGAGTT	-
GTGGTGGAGGTTGA	MA1038.1	-3	0.0142223	9.32982	0.385354	11	GTGGTGGAGGTTGA	AGGTAGGTAGA	+
GTGGTGGAGGTTGA	MA1251.1	4	0.0151129	9.91407	0.386415	14	GTGGTGGAGGTTGA	ATTGTCGGTGGTGATGAAG	-
SAASYDGAGWKCKTSGMAAWY	MA2045.1	1	0.0116569	7.6469	1	21	GAACTTGAGTGCGTCGAAATC	GTAACTTGTGTTACACGCAACCTA	-
SAASYDGAGWKCKTSGMAAWY	MA2033.1	2	0.0140391	9.20966	1	21	GAACTTGAGTGCGTCGAAATC	GGTAACTTGTGTTACACGCAACCT	-
TTTTKTTTKTTTKTK	MA1274.1	5	3.29606e-07	0.000216221	0.000424678	15	TTTTTTTTTTTTTTG	TTTACTTTTTTTTTTTTTTTT	+
TTTTKTTTKTTTKTK	MA1268.1	13	1.04675e-06	0.000686671	0.000674341	14	TTTTTTTTTTTTTTG	TTTTCACTTTTTCTTTTTTTTTTTTTT	+
TTTTKTTTKTTTKTK	MA1279.1	7	2.39225e-06	0.00156932	0.00102743	14	TTTTTTTTTTTTTTG	TTTTCACTTTTTCTTTTTTTT	-
TTTTKTTTKTTTKTK	MA1267.1	0	4.54971e-06	0.00298461	0.00120579	15	TTTTTTTTTTTTTTG	TTTTTTTTTTTTTTTACTTTTTTTTTTTT	+
TTTTKTTTKTTTKTK	MA1278.1	0	4.67926e-06	0.0030696	0.00120579	15	TTTTTTTTTTTTTTG	TTTTTTTTTTTTTTACTTTTT	+
TTTTKTTTKTTTKTK	MA1823.1	0	6.01472e-06	0.00394566	0.0012916	12	TTTTTTTTTTTTTTG	TTTTTTCTTTTT	-
TTTTKTTTKTTTKTK	MA1159.1	1	1.03705e-05	0.00680302	0.00190882	14	TTTTTTTTTTTTTTG	TTTTTGTCTTTTTTT	-
TTTTKTTTKTTTKTK	MA1281.1	0	1.80571e-05	0.0118454	0.00290819	15	TTTTTTTTTTTTTTG	TTTTTTTTTTTTTACTTTTTT	-
TTTTKTTTKTTTKTK	MA0559.1	-1	4.3769e-05	0.0287125	0.00626599	14	TTTTTTTTTTTTTTG	TTTTCCTTTTTTGG	-
TTTTKTTTKTTTKTK	MA1371.1	2	5.63621e-05	0.0369735	0.00726193	15	TTTTTTTTTTTTTTG	TTTTTTGTCGTTTTGTG	-
TTTTKTTTKTTTKTK	MA1205.1	0	7.42112e-05	0.0486826	0.0077685	15	TTTTTTTTTTTTTTG	TTTTTTCCTTTTTTGGAAA	-
TTTTKTTTKTTTKTK	MA1157.1	5	8.07044e-05	0.0529421	0.0077685	15	TTTTTTTTTTTTTTG	TTTTTTTTTGTCGTTTTGTG	+
TTTTKTTTKTTTKTK	MA1158.1	1	8.07044e-05	0.0529421	0.0077685	15	TTTTTTTTTTTTTTG	TTTTTTTTTGTCGTTTTCTG	-
TTTTKTTTKTTTKTK	MA1160.1	1	8.7233e-05	0.0572249	0.0077685	15	TTTTTTTTTTTTTTG	TTTTTTTTTGTCGTTTTGTG	+
TTTTKTTTKTTTKTK	MA1156.1	1	9.42543e-05	0.0618308	0.0077685	15	TTTTTTTTTTTTTTG	TTTTTTTTTGTCGTTTTCTG	+
TTTTKTTTKTTTKTK	MA1370.1	1	9.647e-05	0.0632843	0.0077685	15	TTTTTTTTTTTTTTG	TTTTTGTCGTTTTGTG	+
TTTTKTTTKTTTKTK	MA1374.1	1	0.00011314	0.0742199	0.00837124	15	TTTTTTTTTTTTTTG	TTTTTTTGTCGTTTTGTG	-
TTTTKTTTKTTTKTK	MA1277.1	1	0.000116949	0.0767187	0.00837124	15	TTTTTTTTTTTTTTG	TTTTTTTTACTTTTTCTTTTT	-
TTTTKTTTKTTTKTK	MA1270.1	5	0.000126863	0.0832222	0.00860294	14	TTTTTTTTTTTTTTG	TTTACTTTTTGCTTTTTTT	+
TTTTKTTTKTTTKTK	MA0554.1	0	0.000144117	0.0945405	0.0092843	15	TTTTTTTTTTTTTTG	TTTTTCCATTTTTGG	+
TTTTKTTTKTTTKTK	MA1373.1	0	0.000257815	0.169126	0.0157065	15	TTTTTTTTTTTTTTG	TTTTGTCGTTTTGTG	-
TTTTKTTTKTTTKTK	MA0555.1	1	0.000268186	0.17593	0.0157065	15	TTTTTTTTTTTTTTG	TTCTTTCCATTTTTGGTAAT	-
TTTTKTTTKTTTKTK	MA0940.1	0	0.000413916	0.271529	0.0231873	13	TTTTTTTTTTTTTTG	TTTCCTTTTTTGG	-
TTTTKTTTKTTTKTK	MA1280.1	-1	0.000444145	0.291359	0.023844	14	TTTTTTTTTTTTTTG	TTTTTAACTTTTTG	-
TTTTKTTTKTTTKTK	MA1273.1	4	0.000534342	0.350529	0.0275388	15	TTTTTTTTTTTTTTG	TTTTTTGCCTTTTTTTTTT	-
TTTTKTTTKTTTKTK	MA1204.1	0	0.00106618	0.699417	0.0528353	15	TTTTTTTTTTTTTTG	ATTTTCCATTTTTGGTAA	-
TTTTKTTTKTTTKTK	MA0558.1	0	0.00157527	1.03338	0.075172	15	TTTTTTTTTTTTTTG	TTCTTTCTATTTTTGGAAATT	-
TTTTKTTTKTTTKTK	MA1688.1	0	0.0018676	1.22514	0.085939	14	TTTTTTTTTTTTTTG	TTTCTTGTCTTGTT	-
TTTTKTTTKTTTKTK	MA1012.1	-1	0.00212587	1.39457	0.0944502	14	TTTTTTTTTTTTTTG	CTTTCTATTTTTGG	+
TTTTKTTTKTTTKTK	MA1317.1	-1	0.00363766	2.38631	0.156231	13	TTTTTTTTTTTTTTG	CTTTGACTTTTTT	+
TTTTKTTTKTTTKTK	MA1087.2	1	0.00540659	3.54672	0.220199	14	TTTTTTTTTTTTTTG	ATCGTTGACTTTTTT	-
TTTTKTTTKTTTKTK	MA1366.1	0	0.00546891	3.5876	0.220199	15	TTTTTTTTTTTTTTG	TTTAATTTTTTACCGT	-
TTTTKTTTKTTTKTK	MA1830.1	10	0.00592672	3.88793	0.231401	13	TTTTTTTTTTTTTTG	AAAAAAGGAATATTCTTTTTCTT	+
TTTTKTTTKTTTKTK	MA0556.1	-2	0.00643604	4.22204	0.243896	13	TTTTTTTTTTTTTTG	TTTCCATTTTTGGAA	-
TTTTKTTTKTTTKTK	MA0563.1	-4	0.00735213	4.823	0.270651	11	TTTTTTTTTTTTTTG	TCCATTTTTGG	+
TTTTKTTTKTTTKTK	MA1199.1	-2	0.00764443	5.01474	0.273594	13	TTTTTTTTTTTTTTG	TTTCCTTTTTTGGAA	+
TTTTKTTTKTTTKTK	MA1814.1	-2	0.00809166	5.30813	0.277868	13	TTTTTTTTTTTTTTG	TTCTATTTTTGGGAA	+
TTTTKTTTKTTTKTK	MA1315.1	0	0.00819515	5.37602	0.277868	14	TTTTTTTTTTTTTTG	TCGTTGACTTTTTT	+
TTTTKTTTKTTTKTK	MA1208.1	1	0.00974792	6.39464	0.322042	13	TTTTTTTTTTTTTTG	TTTTTTACCGTTTT	+
TTTTKTTTKTTTKTK	MA0082.1	1	0.010928	7.16877	0.343733	13	TTTTTTTTTTTTTTG	ATTTCCATTTTTGG	-
TTTTKTTTKTTTKTK	MA0548.2	-1	0.0109381	7.17536	0.343733	14	TTTTTTTTTTTTTTG	CTTTCCTTTTTTGGAAAGT	+
TTTTKTTTKTTTKTK	MA1677.1	-2	0.0114349	7.50129	0.35079	12	TTTTTTTTTTTTTTG	ATGTTTCTTGTT	-
TTTTKTTTKTTTKTK	MA0582.1	-3	0.0129077	8.46746	0.386764	12	TTTTTTTTTTTTTTG	TTTCTGTTGCTG	-
TTTTKTTTKTTTKTK	MA1367.1	0	0.013689	8.98	0.400853	14	TTTTTTTTTTTTTTG	TTCCGGTTTTGTTT	-
TTTYTTYTTYTTYTTYTTBTT	MA1268.1	6	7.16993e-11	4.70347e-08	9.20201e-08	21	TTTCTTTTTTTTTTTTTTCTT	TTTTCACTTTTTCTTTTTTTTTTTTTT	+
TTTYTTYTTYTTYTTYTTBTT	MA1274.1	1	5.71233e-10	3.74729e-07	3.21677e-07	20	TTTCTTTTTTTTTTTTTTCTT	TTTACTTTTTTTTTTTTTTTT	+
TTTYTTYTTYTTYTTYTTBTT	MA1267.1	4	9.05532e-10	5.94029e-07	3.21677e-07	21	TTTCTTTTTTTTTTTTTTCTT	TTTTTTTTTTTTTTTACTTTTTTTTTTTT	+
TTTYTTYTTYTTYTTYTTBTT	MA1278.1	0	1.00257e-09	6.57683e-07	3.21677e-07	21	TTTCTTTTTTTTTTTTTTCTT	TTTTTTTTTTTTTTACTTTTT	+
TTTYTTYTTYTTYTTYTTBTT	MA1281.1	0	1.39462e-09	9.14868e-07	3.3261e-07	21	TTTCTTTTTTTTTTTTTTCTT	TTTTTTTTTTTTTACTTTTTT	-
TTTYTTYTTYTTYTTYTTBTT	MA1277.1	0	1.55496e-09	1.02005e-06	3.3261e-07	21	TTTCTTTTTTTTTTTTTTCTT	TTTTTTTTACTTTTTCTTTTT	-
TTTYTTYTTYTTYTTYTTBTT	MA1279.1	0	4.03731e-09	2.64847e-06	7.40222e-07	21	TTTCTTTTTTTTTTTTTTCTT	TTTTCACTTTTTCTTTTTTTT	-
TTTYTTYTTYTTYTTYTTBTT	MA1823.1	0	2.67504e-07	0.000175482	4.29148e-05	12	TTTCTTTTTTTTTTTTTTCTT	TTTTTTCTTTTT	-
TTTYTTYTTYTTYTTYTTBTT	MA1273.1	-2	1.42575e-06	0.000935293	0.000203315	19	TTTCTTTTTTTTTTTTTTCTT	TTTTTTGCCTTTTTTTTTT	-
TTTYTTYTTYTTYTTYTTBTT	MA1158.1	-1	4.20104e-06	0.00275589	0.000539169	20	TTTCTTTTTTTTTTTTTTCTT	TTTTTTTTTGTCGTTTTCTG	-
TTTYTTYTTYTTYTTYTTBTT	MA1156.1	-1	7.09421e-06	0.0046538	0.000827712	20	TTTCTTTTTTTTTTTTTTCTT	TTTTTTTTTGTCGTTTTCTG	+
TTTYTTYTTYTTYTTYTTBTT	MA1270.1	-2	8.17101e-06	0.00536018	0.000873901	19	TTTCTTTTTTTTTTTTTTCTT	TTTACTTTTTGCTTTTTTT	+
TTTYTTYTTYTTYTTYTTBTT	MA1157.1	-1	1.36332e-05	0.0089434	0.00134593	20	TTTCTTTTTTTTTTTTTTCTT	TTTTTTTTTGTCGTTTTGTG	+
TTTYTTYTTYTTYTTYTTBTT	MA1160.1	-1	2.39233e-05	0.0156937	0.00219312	20	TTTCTTTTTTTTTTTTTTCTT	TTTTTTTTTGTCGTTTTGTG	+
TTTYTTYTTYTTYTTYTTBTT	MA1159.1	-5	4.85735e-05	0.0318642	0.00415601	15	TTTCTTTTTTTTTTTTTTCTT	TTTTTGTCTTTTTTT	-
TTTYTTYTTYTTYTTYTTBTT	MA1374.1	0	7.18465e-05	0.0471313	0.00576306	18	TTTCTTTTTTTTTTTTTTCTT	TTTTTTTGTCGTTTTGTG	-
TTTYTTYTTYTTYTTYTTBTT	MA0559.1	-5	7.83502e-05	0.0513977	0.00591506	14	TTTCTTTTTTTTTTTTTTCTT	TTTTCCTTTTTTGG	-
TTTYTTYTTYTTYTTYTTBTT	MA1371.1	-4	0.00011851	0.0777424	0.00844985	17	TTTCTTTTTTTTTTTTTTCTT	TTTTTTGTCGTTTTGTG	-
TTTYTTYTTYTTYTTYTTBTT	MA0554.1	-4	0.000494276	0.324245	0.0333875	15	TTTCTTTTTTTTTTTTTTCTT	TTTTTCCATTTTTGG	+
TTTYTTYTTYTTYTTYTTBTT	MA1280.1	-5	0.000957751	0.628284	0.0614597	14	TTTCTTTTTTTTTTTTTTCTT	TTTTTAACTTTTTG	-
TTTYTTYTTYTTYTTYTTBTT	MA0940.1	-2	0.00111699	0.732748	0.0682652	13	TTTCTTTTTTTTTTTTTTCTT	TTTCCTTTTTTGG	-
TTTYTTYTTYTTYTTYTTBTT	MA1205.1	-3	0.00174289	1.14333	0.101675	18	TTTCTTTTTTTTTTTTTTCTT	TTTTTTCCTTTTTTGGAAA	-
TTTYTTYTTYTTYTTYTTBTT	MA1373.1	0	0.00196703	1.29037	0.109762	15	TTTCTTTTTTTTTTTTTTCTT	TTTTGTCGTTTTGTG	-
TTTYTTYTTYTTYTTYTTBTT	MA1370.1	-2	0.00206259	1.35306	0.110298	16	TTTCTTTTTTTTTTTTTTCTT	TTTTTGTCGTTTTGTG	+
TTTYTTYTTYTTYTTYTTBTT	MA1193.1	0	0.00222078	1.45683	0.114007	21	TTTCTTTTTTTTTTTTTTCTT	CTTATCCTTATCCAATTTTTT	-
TTTYTTYTTYTTYTTYTTBTT	MA0555.1	-3	0.00238762	1.56628	0.115899	18	TTTCTTTTTTTTTTTTTTCTT	TTCTTTCCATTTTTGGTAAT	-
TTTYTTYTTYTTYTTYTTBTT	MA1688.1	-7	0.00243823	1.59948	0.115899	14	TTTCTTTTTTTTTTTTTTCTT	TTTCTTGTCTTGTT	-
TTTYTTYTTYTTYTTYTTBTT	MA1204.1	-4	0.0030348	1.99083	0.137238	17	TTTCTTTTTTTTTTTTTTCTT	ATTTTCCATTTTTGGTAA	-
TTTYTTYTTYTTYTTYTTBTT	MA1079.2	0	0.00310102	2.03427	0.137238	20	TTTCTTTTTTTTTTTTTTCTT	TTTTTGCGTTGACTTTTTTT	-
TTTYTTYTTYTTYTTYTTBTT	MA1317.1	-3	0.00336984	2.21061	0.144164	13	TTTCTTTTTTTTTTTTTTCTT	CTTTGACTTTTTT	+
TTTYTTYTTYTTYTTYTTBTT	MA1275.1	0	0.0036614	2.40188	0.150778	11	TTTCTTTTTTTTTTTTTTCTT	TTACTTTTTCT	-
TTTYTTYTTYTTYTTYTTBTT	MA1404.1	3	0.0037594	2.46617	0.150778	21	TTTCTTTTTTTTTTTTTTCTT	TCTCTCTCTCTCTCTCTCTCTCTC	-
TTTYTTYTTYTTYTTYTTBTT	MA0558.1	1	0.00431796	2.83258	0.165736	20	TTTCTTTTTTTTTTTTTTCTT	TTCTTTCTATTTTTGGAAATT	-
TTTYTTYTTYTTYTTYTTBTT	MA1366.1	-5	0.00439065	2.88027	0.165736	16	TTTCTTTTTTTTTTTTTTCTT	TTTAATTTTTTACCGT	-
TTTYTTYTTYTTYTTYTTBTT	MA1402.1	0	0.00453894	2.97754	0.166439	21	TTTCTTTTTTTTTTTTTTCTT	CTCTCTCTCTCTCTCTCTCTC	+
TTTYTTYTTYTTYTTYTTBTT	MA1087.2	-4	0.00545808	3.5805	0.194583	15	TTTCTTTTTTTTTTTTTTCTT	ATCGTTGACTTTTTT	-
TTTYTTYTTYTTYTTYTTBTT	MA1208.1	-2	0.00582463	3.82096	0.202039	14	TTTCTTTTTTTTTTTTTTCTT	TTTTTTACCGTTTT	+
TTTYTTYTTYTTYTTYTTBTT	MA0556.1	-6	0.00725855	4.76161	0.245151	15	TTTCTTTTTTTTTTTTTTCTT	TTTCCATTTTTGGAA	-
TTTYTTYTTYTTYTTYTTBTT	MA1774.1	0	0.00752412	4.93582	0.247605	19	TTTCTTTTTTTTTTTTTTCTT	CTTTTCCAACCACCTTTTT	+
TTTYTTYTTYTTYTTYTTBTT	MA1315.1	-2	0.00783248	5.1381	0.251308	14	TTTCTTTTTTTTTTTTTTCTT	TCGTTGACTTTTTT	+
TTTYTTYTTYTTYTTYTTBTT	MA1304.1	-6	0.00820148	5.38017	0.25673	12	TTTCTTTTTTTTTTTTTTCTT	CTTTGACTTTTT	-
TTTYTTYTTYTTYTTYTTBTT	MA1012.1	-6	0.0104536	6.85755	0.319436	14	TTTCTTTTTTTTTTTTTTCTT	CTTTCTATTTTTGG	+
TTTYTTYTTYTTYTTYTTBTT	MA1778.1	0	0.0112975	7.41116	0.329532	15	TTTCTTTTTTTTTTTTTTCTT	TTTCACCTAATTTTT	+
TTTYTTYTTYTTYTTYTTBTT	MA1292.1	-1	0.0112975	7.41116	0.329532	15	TTTCTTTTTTTTTTTTTTCTT	TTTACCTAATTTTTT	-
TTTYTTYTTYTTYTTYTTBTT	MA0563.1	-8	0.0138172	9.06409	0.394072	11	TTTCTTTTTTTTTTTTTTCTT	TCCATTTTTGG	+
VRRRRRWRGAGRWDGMGRNRRVGRWGRNG	MA1404.1	0	1.21972e-05	0.00800134	0.011459	24	AAAAGGTGGAGAAAGAGAAGGAGGAGACG	GAGAGAGAGAGAGAGAGAGAGAGA	+
VRRRRRWRGAGRWDGMGRNRRVGRWGRNG	MA1268.1	0	3.77337e-05	0.0247533	0.011459	27	AAAAGGTGGAGAAAGAGAAGGAGGAGACG	AAAAAAAAAAAAAAGAAAAAGTGAAAA	-
VRRRRRWRGAGRWDGMGRNRRVGRWGRNG	MA1754.1	-6	3.85536e-05	0.0252912	0.011459	21	AAAAGGTGGAGAAAGAGAAGGAGGAGACG	CGGAAATGGCGGCGGCGGTGG	-
VRRRRRWRGAGRWDGMGRNRRVGRWGRNG	MA1402.1	-2	4.12158e-05	0.0270376	0.011459	21	AAAAGGTGGAGAAAGAGAAGGAGGAGACG	GAGAGAGAGAGAGAGAGAGAG	-
VRRRRRWRGAGRWDGMGRNRRVGRWGRNG	MA1267.1	2	4.49241e-05	0.0294702	0.011459	27	AAAAGGTGGAGAAAGAGAAGGAGGAGACG	AAAAAAAAAAAAGTAAAAAAAAAAAAAAA	-
VRRRRRWRGAGRWDGMGRNRRVGRWGRNG	MA1258.1	-6	9.60662e-05	0.0630194	0.016856	21	AAAAGGTGGAGAAAGAGAAGGAGGAGACG	TGGTTATGTCGGTGGAGGTGG	+
VRRRRRWRGAGRWDGMGRNRRVGRWGRNG	MA1278.1	-2	0.000109041	0.0715309	0.016856	21	AAAAGGTGGAGAAAGAGAAGGAGGAGACG	AAAAAGTAAAAAAAAAAAAAA	-
VRRRRRWRGAGRWDGMGRNRRVGRWGRNG	MA1416.1	-8	0.000132349	0.0868206	0.016856	14	AAAAGGTGGAGAAAGAGAAGGAGGAGACG	GAGAGAGAGAGAGA	+
VRRRRRWRGAGRWDGMGRNRRVGRWGRNG	MA1236.1	-6	0.000138428	0.0908085	0.016856	19	AAAAGGTGGAGAAAGAGAAGGAGGAGACG	CGGAGGTGGCGGCGGAGGA	+
VRRRRRWRGAGRWDGMGRNRRVGRWGRNG	MA1256.1	-6	0.000149081	0.0977968	0.016856	21	AAAAGGTGGAGAAAGAGAAGGAGGAGACG	CGGCGGAAATGGCGGCGGAGG	+
VRRRRRWRGAGRWDGMGRNRRVGRWGRNG	MA1260.1	-4	0.000149081	0.0977968	0.016856	21	AAAAGGTGGAGAAAGAGAAGGAGGAGACG	GGTGGTGGTGGTGTCGGTGGA	+
VRRRRRWRGAGRWDGMGRNRRVGRWGRNG	MA1281.1	-1	0.000158598	0.10404	0.016856	21	AAAAGGTGGAGAAAGAGAAGGAGGAGACG	AAAAAAGTAAAAAAAAAAAAA	+
VRRRRRWRGAGRWDGMGRNRRVGRWGRNG	MA1403.1	-1	0.000198297	0.130083	0.0187559	28	AAAAGGTGGAGAAAGAGAAGGAGGAGACG	AGAGAGAGAGAGAGAGAGAGAGAGAGAGAG	+
VRRRRRWRGAGRWDGMGRNRRVGRWGRNG	MA1244.1	-4	0.000205886	0.135062	0.0187559	19	AAAAGGTGGAGAAAGAGAAGGAGGAGACG	GGCGGAAATGGCGGCGGCG	+
VRRRRRWRGAGRWDGMGRNRRVGRWGRNG	MA1246.1	-4	0.000258162	0.169354	0.0219502	21	AAAAGGTGGAGAAAGAGAAGGAGGAGACG	GGCGGCGGTGGCGGCGGCGGA	-
VRRRRRWRGAGRWDGMGRNRRVGRWGRNG	MA1239.1	-10	0.000323339	0.21211	0.0246956	19	AAAAGGTGGAGAAAGAGAAGGAGGAGACG	GGCGGCGGCGGCGGCGGCG	-
VRRRRRWRGAGRWDGMGRNRRVGRWGRNG	MA1277.1	-5	0.000347635	0.228049	0.0246956	21	AAAAGGTGGAGAAAGAGAAGGAGGAGACG	AAAAAGAAAAAGTAAAAAAAA	+
VRRRRRWRGAGRWDGMGRNRRVGRWGRNG	MA1381.1	-7	0.000348541	0.228643	0.0246956	15	AAAAGGTGGAGAAAGAGAAGGAGGAGACG	GGAGAGTGAAAATGA	-
VRRRRRWRGAGRWDGMGRNRRVGRWGRNG	MA1240.1	-4	0.000368721	0.241881	0.0247504	21	AAAAGGTGGAGAAAGAGAAGGAGGAGACG	GGCGGCGGCGGAGGCGGTGGA	-
VRRRRRWRGAGRWDGMGRNRRVGRWGRNG	MA1774.1	-2	0.000681468	0.447043	0.042225	19	AAAAGGTGGAGAAAGAGAAGGAGGAGACG	AAAAAGGTGGTTGGAAAAG	-
VRRRRRWRGAGRWDGMGRNRRVGRWGRNG	MA1262.1	-6	0.000695265	0.456094	0.042225	21	AAAAGGTGGAGAAAGAGAAGGAGGAGACG	TGGCGGCGGCGGAGGCGGCGG	-
VRRRRRWRGAGRWDGMGRNRRVGRWGRNG	MA1823.1	-9	0.000806756	0.529232	0.046769	12	AAAAGGTGGAGAAAGAGAAGGAGGAGACG	AAAAAGAAAAAA	+
VRRRRRWRGAGRWDGMGRNRRVGRWGRNG	MA1279.1	-6	0.000870379	0.570969	0.0482636	21	AAAAGGTGGAGAAAGAGAAGGAGGAGACG	AAAAAAAAGAAAAAGTGAAAA	+
VRRRRRWRGAGRWDGMGRNRRVGRWGRNG	MA1274.1	-6	0.000920207	0.603656	0.0489005	21	AAAAGGTGGAGAAAGAGAAGGAGGAGACG	AAAAAAAAAAAAAAAAGTAAA	-
VRRRRRWRGAGRWDGMGRNRRVGRWGRNG	MA1781.1	-2	0.00109916	0.72105	0.0542167	19	AAAAGGTGGAGAAAGAGAAGGAGGAGACG	TAGAAGGTAGTTGGGAAAT	-
VRRRRRWRGAGRWDGMGRNRRVGRWGRNG	MA1266.1	-15	0.00110527	0.725056	0.0542167	14	AAAAGGTGGAGAAAGAGAAGGAGGAGACG	CGCCGGCGGCGGCGG	-
VRRRRRWRGAGRWDGMGRNRRVGRWGRNG	MA1193.1	1	0.00127993	0.839631	0.0599529	20	AAAAGGTGGAGAAAGAGAAGGAGGAGACG	AAAAAATTGGATAAGGATAAG	+
VRRRRRWRGAGRWDGMGRNRRVGRWGRNG	MA1248.1	-7	0.00131622	0.863442	0.0599529	20	AAAAGGTGGAGAAAGAGAAGGAGGAGACG	GTCGGTGGAGGTGGTGGTGG	-
VRRRRRWRGAGRWDGMGRNRRVGRWGRNG	MA1257.1	-6	0.00158877	1.04223	0.0676558	21	AAAAGGTGGAGAAAGAGAAGGAGGAGACG	CGGCGGCGGTGGCGGCGGCGG
VRRRRRWRGAGRWDGMGRNRRVGRWGRNG	MA1228.1	-14	0.00161053	1.05651	0.0676558	15	AAAAGGTGGAGAAAGAGAAGGAGGAGACG	GCGGCGGCGGCGGCGGC	+
VRRRRRWRGAGRWDGMGRNRRVGRWGRNG	MA1232.1	-7	0.00164448	1.07878	0.0676558	20	AAAAGGTGGAGAAAGAGAAGGAGGAGACG	GGCGGTGGAGGCGGTGGTGG	+
VRRRRRWRGAGRWDGMGRNRRVGRWGRNG	MA1270.1	-8	0.00174723	1.14618	0.0696368	19	AAAAGGTGGAGAAAGAGAAGGAGGAGACG	AAAAAAAGCAAAAAGTAAA	+
VRRRRRWRGAGRWDGMGRNRRVGRWGRNG	MA1252.1	-12	0.00190187	1.24763	0.073503	15	AAAAGGTGGAGAAAGAGAAGGAGGAGACG	TGGCGGCGGCGGCGG	-
VRRRRRWRGAGRWDGMGRNRRVGRWGRNG	MA2021.1	-14	0.00217697	1.42809	0.0816606	13	AAAAGGTGGAGAAAGAGAAGGAGGAGACG	GAGACGGTGGAGG	-
VRRRRRWRGAGRWDGMGRNRRVGRWGRNG	MA1284.1	-5	0.00250928	1.64609	0.0914365	24	AAAAGGTGGAGAAAGAGAAGGAGGAGACG	ATAGGCCCAAGAGAGGAGGTGGGGCCCACT	-
VRRRRRWRGAGRWDGMGRNRRVGRWGRNG	MA0994.2	-12	0.00260929	1.71169	0.0924397	17	AAAAGGTGGAGAAAGAGAAGGAGGAGACG	CGGTGACGGCGGCGGTGG	-
VRRRRRWRGAGRWDGMGRNRRVGRWGRNG	MA2013.1	-14	0.00300494	1.97124	0.103579	15	AAAAGGTGGAGAAAGAGAAGGAGGAGACG	GCTGCGGCGGCGACG	+
VRRRRRWRGAGRWDGMGRNRRVGRWGRNG	MA1768.1	-4	0.00320371	2.10163	0.107525	15	AAAAGGTGGAGAAAGAGAAGGAGGAGACG	GTTGGTGGTTGGGAA	-
VRRRRRWRGAGRWDGMGRNRRVGRWGRNG	MA1247.1	-12	0.00341455	2.23994	0.111662	15	AAAAGGTGGAGAAAGAGAAGGAGGAGACG	TGGCGGCGGCGGTGG	-
VRRRRRWRGAGRWDGMGRNRRVGRWGRNG	MA1221.1	-12	0.00363811	2.3866	0.115999	15	AAAAGGTGGAGAAAGAGAAGGAGGAGACG	TGGCGGCGGCGGAGG	+
VRRRRRWRGAGRWDGMGRNRRVGRWGRNG	MA0984.1	-16	0.00418398	2.74469	0.13015	8	AAAAGGTGGAGAAAGAGAAGGAGGAGACG	AAAAGAGG	+
VRRRRRWRGAGRWDGMGRNRRVGRWGRNG	MA1226.1	-7	0.00467397	3.06612	0.14193	15	AAAAGGTGGAGAAAGAGAAGGAGGAGACG	GGTGGAGGCGGTGGA	+
VRRRRRWRGAGRWDGMGRNRRVGRWGRNG	MA1250.1	-12	0.00497223	3.26178	0.147476	15	AAAAGGTGGAGAAAGAGAAGGAGGAGACG	TGGCGGTGGAGGTGG	+
VRRRRRWRGAGRWDGMGRNRRVGRWGRNG	MA1222.1	-6	0.0056219	3.68797	0.162955	15	AAAAGGTGGAGAAAGAGAAGGAGGAGACG	TGGCGGTGGAGGTGG	-
VRRRRRWRGAGRWDGMGRNRRVGRWGRNG	MA1000.2	-14	0.00597517	3.91971	0.169347	15	AAAAGGTGGAGAAAGAGAAGGAGGAGACG	GTGGCGGCGGCGGAG	-
VRRRRRWRGAGRWDGMGRNRRVGRWGRNG	MA1231.2	-7	0.00611062	4.00856	0.16942	14	AAAAGGTGGAGAAAGAGAAGGAGGAGACG	GGCGGCGGCTAAGG	+
VRRRRRWRGAGRWDGMGRNRRVGRWGRNG	MA2022.1	-13	0.0062466	4.09777	0.169506	16	AAAAGGTGGAGAAAGAGAAGGAGGAGACG	GGCGGCGGCGGCGGCGG	-
VRRRRRWRGAGRWDGMGRNRRVGRWGRNG	MA1773.1	-2	0.00732133	4.80279	0.19453	21	AAAAGGTGGAGAAAGAGAAGGAGGAGACG	AGGTAGGTGAAAATTTTGAAA	-
VRRRRRWRGAGRWDGMGRNRRVGRWGRNG	MA1273.1	-3	0.00793655	5.20637	0.206573	19	AAAAGGTGGAGAAAGAGAAGGAGGAGACG	AAAAAAAAAAGGCAAAAAA	-
VRRRRRWRGAGRWDGMGRNRRVGRWGRNG	MA1686.1	-16	0.00836281	5.486	0.213315	13	AAAAGGTGGAGAAAGAGAAGGAGGAGACG	AGCGGGGGACACGT	+
VRRRRRWRGAGRWDGMGRNRRVGRWGRNG	MA0123.1	-19	0.00982212	6.44331	0.245626	10	AAAAGGTGGAGAAAGAGAAGGAGGAGACG	GGGGGCACCG	+
VRRRRRWRGAGRWDGMGRNRRVGRWGRNG	MA1753.1	-12	0.010811	7.09203	0.255336	15	AAAAGGTGGAGAAAGAGAAGGAGGAGACG	TGGCGGCGGCGGTGG	-
VRRRRRWRGAGRWDGMGRNRRVGRWGRNG	MA0554.1	1	0.010811	7.09203	0.255336	14	AAAAGGTGGAGAAAGAGAAGGAGGAGACG	CCAAAAATGGAAAAA	-
VRRRRRWRGAGRWDGMGRNRRVGRWGRNG	MA1225.1	-15	0.010811	7.09203	0.255336	14	AAAAGGTGGAGAAAGAGAAGGAGGAGACG	TGGCGGCGGCGGTGG	-
VRRRRRWRGAGRWDGMGRNRRVGRWGRNG	MA1196.1	-11	0.0128416	8.42407	0.297779	15	AAAAGGTGGAGAAAGAGAAGGAGGAGACG	GATGAAGATAAGGTT	-
VRRRRRWRGAGRWDGMGRNRRVGRWGRNG	MA0559.1	1	0.0144032	9.44851	0.328027	13	AAAAGGTGGAGAAAGAGAAGGAGGAGACG	CCAAAAAAGGAAAA	-
VRRRRRWRGAGRWDGMGRNRRVGRWGRNG	MA1690.1	-15	0.0152135	9.98004	0.340402	14	AAAAGGTGGAGAAAGAGAAGGAGGAGACG	CAACGGGGGACAAGG	+
									+
