# Supplementary material for: Comprehensive transcriptomic meta-analysis unveils new responsive genes to methyl jasmonate and ethylene in Catharanthusroseus
Source: Heliyon. 2024 Feb 26;10(5):e27132. doi: 10.1016/j.heliyon.2024.e27132 (PMC10915408; doi:10.1016/j.heliyon.2024.e27132)
Supplement: Multimedia component 12 [file mmc12.xlsx]

## Sheet: Sheet1
Table S9. Significant GO term enriched by GOMO analysis.
Consensus motif	GO_Term_Identifier	GOMo_Score	p-value	q-value
CCCBTTGKGASAKSYVGGWSC	GO:0005739	0.001992	2.652e-07	0.0004998
CCCBTTGKGASAKSYVGGWSC	GO:0009507	0.003909	2.652e-07	0.0004998
GRGRRVSTWGAGSTBCKGAVHWBDCTCTGBMRSSTGAKKBG	GO:0009507	6.067e-05	2.652e-07	0.0005
GRGRRVSTWGAGSTBCKGAVHWBDCTCTGBMRSSTGAKKBG	GO:0005739	0.002621	2.652e-07	0.0005
GRGRRVSTWGAGSTBCKGAVHWBDCTCTGBMRSSTGAKKBG	GO:0009535	0.01558	2.387e-06	0.003
GRWGRSVGABVGMGWWGVASWTRKVSARYGWCSDGAGDNDB	GO:0009507	4.251e-06	2.652e-07	0.0004973
GRWGRSVGABVGMGWWGVASWTRKVSARYGWCSDGAGDNDB	GO:0003700	0.004759	2.652e-07	0.0004973
GRWGRSVGABVGMGWWGVASWTRKVSARYGWCSDGAGDNDB	GO:0005739	0.0158	2.652e-06	0.002735
GRWGRSVGABVGMGWWGVASWTRKVSARYGWCSDGAGDNDB	GO:0003677	0.01615	2.917e-06	0.002735
GRWGRSVGABVGMGWWGVASWTRKVSARYGWCSDGAGDNDB	GO:0080008	0.01972	1.008e-05	0.007559
GRWGRSVGABVGMGWWGVASWTRKVSARYGWCSDGAGDNDB	GO:0048768	0.02467	2.519e-05	0.0135
GRWGRSVGABVGMGWWGVASWTRKVSARYGWCSDGAGDNDB	GO:0045449	0.02484	2.519e-05	0.0135
GRWGRSVGABVGMGWWGVASWTRKVSARYGWCSDGAGDNDB	GO:0006412	0.02689	3.58e-05	0.01678
GRWGRSVGABVGMGWWGVASWTRKVSARYGWCSDGAGDNDB	GO:0003735	0.02927	5.038e-05	0.021
GRWGRSVGABVGMGWWGVASWTRKVSARYGWCSDGAGDNDB	GO:0009535	0.03263	7.213e-05	0.02705
GRWGRSVGABVGMGWWGVASWTRKVSARYGWCSDGAGDNDB	GO:0003729	0.03656	0.0001156	0.03942
GSSAYGSSTTTKYGGGWCS	GO:0009507	0.00758	2.652e-07	0.001
GSSAYGSSTTTKYGGGWCS	GO:0005739	0.02236	1.485e-05	0.028
GTGGTGGAGGTTGA	GO:0009507	0.004781	2.652e-07	0.001
GTGGTGGAGGTTGA	GO:0003700	0.02152	1.299e-05	0.0245
SAASYDGAGWKCKTSGMAAWY	GO:0009507	0.01832	6.099e-06	0.023
TTTTKTTTKTTTKTK	GO:0003700	0.002884	2.652e-07	0.0004997
TTTTKTTTKTTTKTK	GO:0005886	0.00586	2.652e-07	0.0004997
TTTTKTTTKTTTKTK	GO:0003677	0.02506	2.387e-05	0.02998
TTTYTTYTTYTTYTTYTTBTT	GO:0003700	3.613e-07	2.652e-07	8.998e-05
TTTYTTYTTYTTYTTYTTBTT	GO:0005634	1.322e-05	2.652e-07	8.998e-05
TTTYTTYTTYTTYTTYTTBTT	GO:0003677	0.0001379	2.652e-07	8.998e-05
TTTYTTYTTYTTYTTYTTBTT	GO:0005886	0.0001786	2.652e-07	8.998e-05
TTTYTTYTTYTTYTTYTTBTT	GO:0006355	0.0008939	2.652e-07	8.998e-05
TTTYTTYTTYTTYTTYTTBTT	GO:0007169	0.001162	2.652e-07	8.998e-05
TTTYTTYTTYTTYTTYTTBTT	GO:0016301	0.001318	2.652e-07	8.998e-05
TTTYTTYTTYTTYTTYTTBTT	GO:0004674	0.002076	2.652e-07	8.998e-05
TTTYTTYTTYTTYTTYTTBTT	GO:0006468	0.002356	2.652e-07	8.998e-05
TTTYTTYTTYTTYTTYTTBTT	GO:0045449	0.00293	2.652e-07	8.998e-05
TTTYTTYTTYTTYTTYTTBTT	GO:0007623	0.01082	2.652e-07	8.998e-05
TTTYTTYTTYTTYTTYTTBTT	GO:0005515	0.01563	2.121e-06	0.0006598
TTTYTTYTTYTTYTTYTTBTT	GO:0007010	0.0187	8.221e-06	0.00236
TTTYTTYTTYTTYTTYTTBTT	GO:0048366	0.02202	1.432e-05	0.003818
TTTYTTYTTYTTYTTYTTBTT	GO:0009908	0.02301	1.671e-05	0.004157
TTTYTTYTTYTTYTTYTTBTT	GO:0005737	0.03052	6.232e-05	0.01454
TTTYTTYTTYTTYTTYTTBTT	GO:0009965	0.03942	0.000175	0.03657
TTTYTTYTTYTTYTTYTTBTT	GO:0005829	0.03947	0.0001763	0.03657
TTTYTTYTTYTTYTTYTTBTT	GO:0005524	0.04273	0.0002442	0.04789
TTTYTTYTTYTTYTTYTTBTT	GO:0010007	0.0435	0.0002631	0.04789
TTTYTTYTTYTTYTTYTTBTT	GO:0016563	0.04393	0.0002758	0.04789
TTTYTTYTTYTTYTTYTTBTT	GO:0009744	0.04425	0.0002867	0.04789
TTTYTTYTTYTTYTTYTTBTT	GO:0009741	0.04466	0.0002951	0.04789
TTTYTTYTTYTTYTTYTTBTT	GO:0009751	0.04549	0.0003203	0.04982
VRRRRRWRGAGRWDGMGRNRRVGRWGRNG	GO:0009507	2.01e-08	2.652e-07	9.855e-05
VRRRRRWRGAGRWDGMGRNRRVGRWGRNG	GO:0003700	1.684e-05	2.652e-07	9.855e-05
VRRRRRWRGAGRWDGMGRNRRVGRWGRNG	GO:0005634	0.0002058	2.652e-07	9.855e-05
VRRRRRWRGAGRWDGMGRNRRVGRWGRNG	GO:0003677	0.0004752	2.652e-07	9.855e-05
VRRRRRWRGAGRWDGMGRNRRVGRWGRNG	GO:0005515	0.001749	2.652e-07	9.855e-05
VRRRRRWRGAGRWDGMGRNRRVGRWGRNG	GO:0045449	0.003286	2.652e-07	9.855e-05
VRRRRRWRGAGRWDGMGRNRRVGRWGRNG	GO:0003723	0.004131	2.652e-07	9.855e-05
VRRRRRWRGAGRWDGMGRNRRVGRWGRNG	GO:0006468	0.005873	2.652e-07	9.855e-05
VRRRRRWRGAGRWDGMGRNRRVGRWGRNG	GO:0005524	0.006731	2.652e-07	9.855e-05
VRRRRRWRGAGRWDGMGRNRRVGRWGRNG	GO:0005886	0.006854	2.652e-07	9.855e-05
VRRRRRWRGAGRWDGMGRNRRVGRWGRNG	GO:0007169	0.01234	1.326e-06	0.0004479
VRRRRRWRGAGRWDGMGRNRRVGRWGRNG	GO:0009941	0.0137	1.856e-06	0.0005749
VRRRRRWRGAGRWDGMGRNRRVGRWGRNG	GO:0004674	0.01532	3.713e-06	0.001061
VRRRRRWRGAGRWDGMGRNRRVGRWGRNG	GO:0009570	0.01646	4.243e-06	0.001126
VRRRRRWRGAGRWDGMGRNRRVGRWGRNG	GO:0005737	0.01823	7.955e-06	0.001971
VRRRRRWRGAGRWDGMGRNRRVGRWGRNG	GO:0048366	0.02748	4.614e-05	0.01072
VRRRRRWRGAGRWDGMGRNRRVGRWGRNG	GO:0080008	0.03149	8.035e-05	0.01725
VRRRRRWRGAGRWDGMGRNRRVGRWGRNG	GO:0009535	0.03205	8.353e-05	0.01725
VRRRRRWRGAGRWDGMGRNRRVGRWGRNG	GO:0009944	0.03628	0.0001392	0.02592
VRRRRRWRGAGRWDGMGRNRRVGRWGRNG	GO:0010051	0.03629	0.0001395	0.02592
VRRRRRWRGAGRWDGMGRNRRVGRWGRNG	GO:0031225	0.04185	0.000244	0.04317
VRRRRRWRGAGRWDGMGRNRRVGRWGRNG	GO:0048481	0.0435	0.0002856	0.04824
VRRRRRWRGAGRWDGMGRNRRVGRWGRNG	GO:0009965	0.04425	0.0003087	0.04987
# GOMo (Gene Ontology for Motifs): Version 5.5.2 compiled on Apr 9 2023 at 14:33:54
# The format of this file is described at https://meme-suite.org/meme/doc/gomo-output-format.html.
# gomo --nostatus --verbosity 1 --oc . --t 0.05 --shuffle_scores 1000 --dag db/go.dag --motifs Abiometa-meme.txt db/plant_arabidopsis_1000_199.na.csv plant_arabidopsis_1000_199.na.cisml plant_oryza_sativa_1000_199.na.cisml plant_populus_trichocarpa_1000_199.na.cisml plant_sorghum_brachupodium_1000_199.na.cisml plant_brachypodium_1000_199.na.cisml
