# Supplementary material for: Comprehensive transcriptomic meta-analysis unveils new responsive genes to methyl jasmonate and ethylene in Catharanthusroseus
Source: Heliyon. 2024 Feb 26;10(5):e27132. doi: 10.1016/j.heliyon.2024.e27132 (PMC10915408; doi:10.1016/j.heliyon.2024.e27132)
Supplement: Multimedia component 13 [file mmc13.xlsx]

## Sheet: Sheet1
Table S10. Gene ontology annotation of modules found by the tool DAVID.
David-module_black-A
	GO ID	Term	Count	%	PValue	Genes
	GO:0009651	response to salt stress	4	13.3333	0.0219736	821904, 833704, 831157, 831252
	GO:0031347	regulation of defense response	4	13.3333	0.0220619	836211, 841837, 821723, 824241
	GO:0019432	triglyceride biosynthetic process	2	6.66667	0.0240501	833704, 822299
	GO:0009414	response to water deprivation	5	16.6667	0.0247428	819392, 821904, 833704, 821723, 824241
	GO:0055085	transmembrane transport	3	10	0.0336274	819392, 835939, 843985
David-module_blue-A
	GO:0007623	circadian rhythm	7	5.55556	9.51258e-06	830051, 836618, 828208, 836538, 824615, 831793, 3769879
	GO:0032922	circadian regulation of gene expression	3	2.38095	0.0011727	820117, 836538, 824615
	GO:0071483	cellular response to blue light	3	2.38095	0.00280561	843847, 836607, 832477
	GO:0006355	regulation of transcription, DNA-templated	16	12.6984	0.00699602	830051, 843879, 820117, 824615, 823911, 836538, 838022, 835555, 832046, 831793, 818167, 828525, 832639, 829824, 828208, 816806
	GO:0055085	transmembrane transport	6	4.7619	0.00779054	841557, 832160, 826787, 842281, 838917, 837611
	GO:0009627	systemic acquired resistance	4	3.1746	0.00952212	836211, 827090, 842281, 821379
	GO:0055072	iron ion homeostasis	3	2.38095	0.0137124	841127, 836618, 835246
	GO:0002237	response to molecule of bacterial origin	4	3.1746	0.0236634	836211, 842281, 832170, 842275
	GO:0006839	mitochondrial transport	2	1.5873	0.0273558	834724, 816783
David-module_brown-A
	GO:0045087	innate immune response	4	4.34783	0.00947624	826708, 843126, 816909, 829883
	GO:0006952	defense response	8	8.69565	0.0107326	844074, 820924, 830401, 828827, 819889, 835956, 820730, 824681
	GO:0045944	positive regulation of transcription from RNA polymerase II promoter	4	4.34783	0.0122552	838457, 828556, 824890, 819772
	GO:0010077	maintenance of inflorescence meristem identity	2	2.17391	0.027594	834451, 828556
	GO:0010076	maintenance of floral meristem identity	2	2.17391	0.027594	834451, 828556
	GO:0009908	flower development	5	5.43478	0.0278265	839913, 828044, 838055, 840333, 824890
	GO:0033692	cellular polysaccharide biosynthetic process	2	2.17391	0.0336233	831855, 821198
	GO:0009627	systemic acquired resistance	3	3.26087	0.0459443	824002, 826708, 843126
David-module_green-A
	GO:0009751	response to salicylic acid	6	12	0.000129304	832524, 839748, 829308, 818588, 821135, 817274
	GO:0042742	defense response to bacterium	9	18	0.000313439	818429, 833727, 838504, 832524, 829308, 818588, 821135, 817274, 832285
	GO:0006979	response to oxidative stress	7	14	0.000326542	839666, 823706, 838504, 818588, 821135, 817274, 822462
	GO:0071456	cellular response to hypoxia	5	10	0.000622636	839666, 832524, 835537, 818588, 839265
	GO:0006355	regulation of transcription, DNA-templated	10	20	0.00260227	818429, 834385, 821902, 821901, 838504, 829308, 823911, 835976, 839265, 834444
	GO:0009873	ethylene-activated signaling pathway	4	8	0.00355556	821902, 821901, 838504, 834444
	GO:0009626	plant-type hypersensitive response	3	6	0.00891506	823706, 832170, 821135
	GO:0009414	response to water deprivation	7	14	0.0126384	818429, 839666, 824410, 838504, 823911, 817274, 816790
	GO:0009627	systemic acquired resistance	3	6	0.0136546	818429, 821135, 817274
	GO:0009409	response to cold	5	10	0.0144053	818429, 839666, 823706, 838504, 816790
	GO:0009611	response to wounding	6	12	0.0157987	839666, 817315, 823706, 838504, 817274, 839265
	GO:0031347	regulation of defense response	5	10	0.020492	833727, 838504, 829308, 823911, 817274
	GO:0002237	response to molecule of bacterial origin	3	6	0.0259785	829308, 832170, 817274
	GO:0010200	response to chitin	2	4	0.0271229	839666, 823706
	GO:0010120	camalexin biosynthetic process	2	4	0.0302664	818429, 823706
	GO:0050832	defense response to fungus	6	12	0.0487586	818429, 833727, 838504, 829308, 821135, 817274
David-module_red-A
	GO:0016567	protein ubiquitination	5	9.43396	0.0221991	828008, 816846, 826869, 839684, 837555
	GO:0080142	regulation of salicylic acid biosynthetic process	2	3.77358	0.0235545	820141, 828685
	GO:0071669	plant-type cell wall organization or biogenesis	3	5.66038	0.0349536	840444, 830545, 820440
	GO:0006568	tryptophan metabolic process	2	3.77358	0.0416814	837171, 844376
David-module_turquoise-A
	GO:0009451	RNA modification	8	3.9604	0.000221664	821417, 829380, 815845, 837083, 837439, 842125, 827584, 831386
	GO:0071555	cell wall organization	8	3.9604	0.00369831	835760, 824798, 836848, 822444, 827760, 828024, 828553, 842035
	GO:0007275	multicellular organism development	3	1.48515	0.0066855	831618, 820416, 828890
	GO:0071577	zinc II ion transmembrane transport	3	1.48515	0.00891687	837640, 821636, 820457
David-module_yellow-A
	GO:0080156	mitochondrial mRNA modification	4	5.6338	5.23004e-05	827747, 815845, 816576, 820729
	GO:0009451	RNA modification	4	5.6338	0.0104133	815845, 842111, 816576, 820729
