# Supplementary material for: Comprehensive transcriptomic meta-analysis unveils new responsive genes to methyl jasmonate and ethylene in Catharanthusroseus
Source: Heliyon. 2024 Feb 26;10(5):e27132. doi: 10.1016/j.heliyon.2024.e27132 (PMC10915408; doi:10.1016/j.heliyon.2024.e27132)
Supplement: Multimedia component 14 [file mmc14.xlsx]

## Sheet: Sheet1
Table S11. List of top 5 hub genes in each module.
Module	Hub genes
brown	CRO_T127834
	CRO_T115634
	CRO_T127906
	CRO_T124327
	CRO_T131934
blue	CRO_T124067
	CRO_T101550
	CRO_T130107
	CRO_T111475
	CRO_T128993
red	CRO_T129879
	CRO_T116060
	CRO_T138432
	CRO_T119433
	CRO_T111007
green
	CRO_T129509
	CRO_T131793
	CRO_T137787
	CRO_T137867
	CRO_T130011
turquoise
	CRO_T136992
	CRO_T131635
	CRO_T113607
	CRO_T129978
	CRO_T118340
yellow	CRO_T128381
	CRO_T135169
	CRO_T129166
	CRO_T138660
	CRO_T135752
