# Supplementary material for: Comprehensive transcriptomic meta-analysis unveils new responsive genes to methyl jasmonate and ethylene in Catharanthusroseus
Source: Heliyon. 2024 Feb 26;10(5):e27132. doi: 10.1016/j.heliyon.2024.e27132 (PMC10915408; doi:10.1016/j.heliyon.2024.e27132)
Supplement: Multimedia component 15 [file mmc15.xlsx]

## Sheet: Sheet1
Table S12. The primer sequences for RT-qPCR.
Column1	Name	Sequence (5' → 3')	Length	Tm	GC%
1	CRO_T131457-F	TTGCTTAACTCGTGGTGGTG	20	58.41	50
2	CRO_T131457-R	TTAGTGAATCAGCCGCAGAA	20	57.24	45
3	CRO_T120028-F	ACAATTTCCTGCCTCCCCAA	20	59.51	50
4	CRO_T120028-R	CCGTAGCACATCGACAGAGA	20	59.27	55
5	CRO_T107712-F	AGGGTTTCTTAGGAGTGGCT	20	57.95	50
6	CRO_T107712-R	GAAAGGACAGTGTTTTGAGAGGA	23	58.55	43.48
7	CRO_T138994-F	GGGAAGAGATCGACAGAGTAGT	22	58.45	50
8	CRO_T138994-R	GCAATCTAAGCGTCTCCTTTACA	23	58.82	43.48
9	rps9-F	GTGAAGCCCTTTTGAGGAGG	20	58.46	55
10	rps9-R	TGACTTTGCCATCCCAGACT	20	58.93	50
